# Supplementary material for: A protein kinase coordinates cycles of autophagy and glutaminolysis in invasive hyphae of the fungus Magnaporthe oryzae within rice cells
Source: Nat Commun. 2023 Jul 12;14:4146. doi: 10.1038/s41467-023-39880-w (PMC10338429; doi:10.1038/s41467-023-39880-w)
Supplement: Supplementary file 4 — Supplementary Data 1. [file 41467_2023_39880_MOESM4_ESM.xlsx]

## Sheet: Proteins
Protein FDR Confidence: Combined	Accession	Description	MW [kDa]	calc. pI	Score Mascot: Mascot	Sum PEP Score	Coverage [%]	# Peptides	# PSMs	# Unique Peptides	# Razor Peptides	Abundance Ratio: (rim15) / (Guy11)	Abundance Ratio (log2): (rim15) / (Guy11)	Abundance Ratio P-Value: (rim15) / (Guy11)	Abundance Ratio Adj. P-Value: (rim15) / (Guy11)	Abundances (Scaled): F7: Sample, Guy11	Abundances (Scaled): F8: Sample, Guy11	Abundances (Scaled): F9: Sample, Guy11	Abundances (Scaled): F10: Sample, rim15	Abundances (Scaled): F11: Sample, rim15	Abundances (Scaled): F12: Sample, rim15	Abundances (Normalized): F7: Sample, Guy11	Abundances (Normalized): F8: Sample, Guy11	Abundances (Normalized): F9: Sample, Guy11	Abundances (Normalized): F10: Sample, rim15	Abundances (Normalized): F11: Sample, rim15	Abundances (Normalized): F12: Sample, rim15	Biological Process	Cellular Component	Molecular Function	Entrez Gene ID	Ensembl Gene ID	KEGG Pathways
High	G4N4J5	Linoleate diol synthase OS=Magnaporthe oryzae (strain 70-15 / ATCC MYA-4617 / FGSC 8958) OX=242507 GN=MGG_13239 PE=4 SV=1	129.8	6.89	18523	518.124	55	54	902	54	0	0.737	-0.44	0.26888	0.863115	116.8	104.5	122.8	88.6	81.1	86.1	1.1073e+09	9.90739e+08	1.16474e+09	8.4024e+08	7.69163e+08	8.16461e+08	metabolic process;response to stimulus		antioxidant activity;catalytic activity;metal ion binding	5049104	MGG_13239	Linoleic acid metabolism
High	G4NEL0	5-oxoprolinase OS=Magnaporthe oryzae (strain 70-15 / ATCC MYA-4617 / FGSC 8958) OX=242507 GN=MGG_00771 PE=3 SV=1	150.6	5.59	15168	488.787	54	59	676	59	0	1.235	0.3	0.366468	0.921747	88.5	88.9	89	103.1	109.8	120.7	4.72642e+08	4.74497e+08	4.7531e+08	5.50194e+08	5.85887e+08	6.4426e+08	metabolic process	cytosol	catalytic activity	2675072	MGG_00771	Glutathione metabolism
High	G4MTM7	Glutamate synthase OS=Magnaporthe oryzae (strain 70-15 / ATCC MYA-4617 / FGSC 8958) OX=242507 GN=MGG_07187 PE=3 SV=1	233.5	6.46	9622	388.628	39	65	402	65	0	0.885	-0.18	0.691621	0.978049	100.5	107	111.1	94.6	94.8	92	1.19515e+08	1.27203e+08	1.32149e+08	1.12511e+08	1.12731e+08	1.09428e+08	metabolic process		catalytic activity;metal ion binding;nucleotide binding	2683170	MGG_07187	Alanine, aspartate and glutamate metabolism; Nitrogen metabolism; Biosynthesis of secondary metabolites; Biosynthesis of amino acids; Metabolic pathways; Biosynthesis of antibiotics
High	G4NAE0	ATP synthase subunit beta OS=Magnaporthe oryzae (strain 70-15 / ATCC MYA-4617 / FGSC 8958) OX=242507 GN=MGG_03185 PE=3 SV=1	55	5.59	15984	379.881	76	26	706	26	0	1.345	0.43	0.216826	0.80067	86.2	84.8	87.6	115.9	107.8	117.6	1.02127e+09	1.00392e+09	1.03772e+09	1.37315e+09	1.27734e+09	1.39354e+09	metabolic process;transport		catalytic activity;nucleotide binding;transporter activity	2676558	MGG_03185	Metabolic pathways; Oxidative phosphorylation
High	G4MKQ3	EF hand domain-containing protein OS=Magnaporthe oryzae (strain 70-15 / ATCC MYA-4617 / FGSC 8958) OX=242507 GN=MGG_06649 PE=4 SV=1	135.3	5	9176	363.966	51	37	343	37	0	1.36	0.44	0.201139	0.777028	83.6	87.1	82.7	113.2	119.6	113.7	4.42298e+07	4.60803e+07	4.37115e+07	5.98792e+07	6.32383e+07	6.01338e+07	cell organization and biogenesis;cellular component movement;metabolic process;regulation of biological process;transport	cytoskeleton;Golgi	catalytic activity;metal ion binding;motor activity;protein binding;structural molecule activity	2684822	MGG_06649	Endocytosis
High	G4NB99	TPR_MLP1_2 domain-containing protein OS=Magnaporthe oryzae (strain 70-15 / ATCC MYA-4617 / FGSC 8958) OX=242507 GN=MGG_00594 PE=4 SV=1	229	5.35	9713	348.798	38	57	309	57	0	1.218	0.28	0.401766	0.930723	91.8	84.1	90.5	110.2	108.8	114.6	4.79691e+07	4.39483e+07	4.72582e+07	5.75635e+07	5.68624e+07	5.98824e+07	regulation of biological process;transport		catalytic activity;motor activity;structural molecule activity;transporter activity	2675100	MGG_00594	RNA transport
High	G4NLK8	Uncharacterized protein OS=Magnaporthe oryzae (strain 70-15 / ATCC MYA-4617 / FGSC 8958) OX=242507 GN=MGG_02916 PE=4 SV=1	263.9	9.03	8943	346.497	28	39	303	39	0	1.071	0.1	0.727615	0.978049	89.9	97.2	97.1	116.9	94.9	104	4.66654e+07	5.04684e+07	5.03803e+07	6.0646e+07	4.92417e+07	5.39791e+07				2682469	MGG_02916
High	G4MVB0	Elongation factor 2 OS=Magnaporthe oryzae (strain 70-15 / ATCC MYA-4617 / FGSC 8958) OX=242507 GN=MGG_01742 PE=3 SV=1	93.6	6.83	15862	345.388	52	38	659	38	0	0.894	-0.16	0.723138	0.978049	106	105.8	104	94.6	97.3	92.3	1.56399e+09	1.56098e+09	1.53523e+09	1.3958e+09	1.43657e+09	1.36239e+09	metabolic process		catalytic activity;nucleotide binding;RNA binding	2679180	MGG_01742
High	G4NIT9	3-hydroxyacyl-[acyl-carrier-protein] dehydratase OS=Magnaporthe oryzae (strain 70-15 / ATCC MYA-4617 / FGSC 8958) OX=242507 GN=MGG_04118 PE=3 SV=1	235.7	6.35	8704	345.32	33	53	371	53	0	0.573	-0.8	0.0367237	0.324162	121.8	138.1	126.7	72.6	68.2	72.7	1.0647e+08	1.20731e+08	1.10717e+08	6.34291e+07	5.95875e+07	6.35639e+07	metabolic process		catalytic activity	2677608	MGG_04118	Metabolic pathways; Fatty acid metabolism; Fatty acid biosynthesis
High	G4N296	Highly reducing polyketide synthase 19 OS=Magnaporthe oryzae (strain 70-15 / ATCC MYA-4617 / FGSC 8958) OX=242507 GN=PKS19 PE=2 SV=1	271.8	6.02	4065	343.799	32	56	175	56	0	0.326	-1.62	9.4681e-06	0.000233531	143.7	155.9	147.3	42.8	62.3	48.1	6.31307e+07	6.84786e+07	6.46972e+07	1.87865e+07	2.73565e+07	2.1121e+07	metabolic process		catalytic activity	5048915	MGG_10912
High	G4NAY4	Heat shock protein SSB1 OS=Magnaporthe oryzae (strain 70-15 / ATCC MYA-4617 / FGSC 8958) OX=242507 GN=SSB1 PE=1 SV=1	66.6	5.5	13320	339.134	51	26	460	26	0	0.949	-0.08	0.902506	0.997412	102.6	104.1	102.1	95.7	97.4	98.1	5.83912e+08	5.9243e+08	5.81193e+08	5.44949e+08	5.54122e+08	5.58558e+08	cell communication;cell organization and biogenesis;metabolic process;regulation of biological process;response to stimulus;transport	cytoplasm	catalytic activity;nucleotide binding;protein binding	5050670	MGG_11513	Protein processing in endoplasmic reticulum; Spliceosome; Endocytosis
High	G4MTF2	Aspartate carbamoyltransferase OS=Magnaporthe oryzae (strain 70-15 / ATCC MYA-4617 / FGSC 8958) OX=242507 GN=MGG_01537 PE=3 SV=1	246.6	6.52	8061	329.115	32	58	380	58	0	0.909	-0.14	0.770126	0.98089	106.2	100.1	112.3	99.2	85.7	96.5	2.20038e+08	2.07248e+08	2.32611e+08	2.05577e+08	1.77451e+08	1.99912e+08	metabolic process;regulation of biological process	cytoplasm;cytosol	catalytic activity;metal ion binding;nucleotide binding	2679395	MGG_01537	Alanine, aspartate and glutamate metabolism; Metabolic pathways; Pyrimidine metabolism
High	G4MUD6	Histidine kinase OS=Magnaporthe oryzae (strain 70-15 / ATCC MYA-4617 / FGSC 8958) OX=242507 GN=MGG_11174 PE=4 SV=1	142.9	5.54	8789	328.869	45	42	277	42	0	1.365	0.45	0.19544	0.769322	78.7	84.4	106.5	125.2	90.2	115.2	4.94464e+07	5.30099e+07	6.68982e+07	7.86695e+07	5.66614e+07	7.23739e+07	metabolic process;regulation of biological process;response to stimulus		catalytic activity;receptor activity;signal transducer activity	2679285	MGG_11174
High	G4MNH8	Hsp70-like protein OS=Magnaporthe oryzae (strain 70-15 / ATCC MYA-4617 / FGSC 8958) OX=242507 GN=MGG_06958 PE=3 SV=1	70.7	5.14	13241	327.651	61	31	617	30	1	0.934	-0.1	0.853489	0.989214	102.5	103.7	107	92	98	96.9	1.01594e+09	1.02813e+09	1.06037e+09	9.11794e+08	9.71664e+08	9.60229e+08	cell organization and biogenesis		nucleotide binding	2685131	MGG_06958	Protein processing in endoplasmic reticulum; Spliceosome; Endocytosis
High	G4N0Z8	Clathrin heavy chain OS=Magnaporthe oryzae (strain 70-15 / ATCC MYA-4617 / FGSC 8958) OX=242507 GN=MGG_07768 PE=3 SV=1	189.3	5.4	9270	318.091	35	48	356	48	0	1.076	0.11	0.712656	0.978049	97.5	96.8	96	96.7	108.7	104.2	1.83081e+08	1.81848e+08	1.80197e+08	1.81644e+08	2.04189e+08	1.95738e+08	cell organization and biogenesis;transport	membrane	protein binding;structural molecule activity	2683695	MGG_07768	Endocytosis
High	G4N9V1	HECT-type E3 ubiquitin transferase OS=Magnaporthe oryzae (strain 70-15 / ATCC MYA-4617 / FGSC 8958) OX=242507 GN=MGG_03252 PE=4 SV=1	451.8	5.17	6022	316.417	23	68	341	68	0	0.959	-0.06	0.960371	0.999625	100.9	104.1	102	97.8	99.2	96	3.90634e+07	4.03188e+07	3.94976e+07	3.78655e+07	3.8401e+07	3.71812e+07	metabolic process		catalytic activity	2676408	MGG_03252	Ubiquitin mediated proteolysis
High	G4NGG3	Uncharacterized protein OS=Magnaporthe oryzae (strain 70-15 / ATCC MYA-4617 / FGSC 8958) OX=242507 GN=MGG_04321 PE=4 SV=1	124.9	5.14	10710	310.416	49	45	347	45	0	1.515	0.6	0.0893137	0.536935	88.5	76.8	79.3	120.1	111.8	123.4	1.39226e+08	1.20845e+08	1.24735e+08	1.88925e+08	1.75835e+08	1.94033e+08				2677111	MGG_04321
High	G4NCH2	Glyceraldehyde-3-phosphate dehydrogenase OS=Magnaporthe oryzae (strain 70-15 / ATCC MYA-4617 / FGSC 8958) OX=242507 GN=MGG_01084 PE=3 SV=1	35.9	6.92	18413	310.327	70	19	809	19	0	0.801	-0.32	0.432995	0.937458	105.7	118.2	111.6	90.2	89.3	84.9	2.5089e+09	2.80412e+09	2.64718e+09	2.1401e+09	2.1198e+09	2.0152e+09	metabolic process		catalytic activity;nucleotide binding	2674248	MGG_01084	Carbon metabolism; Biosynthesis of amino acids; Biosynthesis of antibiotics; Metabolic pathways; Glycolysis / Gluconeogenesis; Biosynthesis of secondary metabolites
High	G4MR95	Translational activator GCN1 OS=Magnaporthe oryzae (strain 70-15 / ATCC MYA-4617 / FGSC 8958) OX=242507 GN=MGG_04710 PE=3 SV=1	289.9	6.1	7017	309.495	31	73	370	73	0	0.874	-0.19	0.657053	0.977711	103.2	108.5	106.5	90.7	97.9	93.1	6.78793e+07	7.13803e+07	7.00642e+07	5.96227e+07	6.44136e+07	6.12236e+07	regulation of biological process;response to stimulus		enzyme regulator activity;protein binding	2677909	MGG_04710
High	G4MZY1	Peroxisomal hydratase-dehydrogenase-epimerase OS=Magnaporthe oryzae (strain 70-15 / ATCC MYA-4617 / FGSC 8958) OX=242507 GN=MGG_06148 PE=4 SV=1	96.4	7.96	12172	305.798	53	37	435	37	0	1.47	0.56	0.11326	0.600274	79.2	82.5	81	118	120	119.2	2.30983e+08	2.40541e+08	2.36244e+08	3.44119e+08	3.49853e+08	3.47381e+08	metabolic process		catalytic activity	2684250	MGG_06148
High	G4MXT1	Cholesterol oxidase OS=Magnaporthe oryzae (strain 70-15 / ATCC MYA-4617 / FGSC 8958) OX=242507 GN=MGG_08072 PE=3 SV=1	163.1	7.46	8460	301.179	35	39	320	39	0	1.065	0.09	0.74503	0.978327	96.7	86.9	101.8	115.7	96	102.9	8.79432e+07	7.9023e+07	9.26329e+07	1.05192e+08	8.73295e+07	9.36191e+07	metabolic process		catalytic activity;nucleotide binding	2678439	MGG_08072
High	A4RD35	Protein transport protein SEC31 OS=Magnaporthe oryzae (strain 70-15 / ATCC MYA-4617 / FGSC 8958) OX=242507 GN=SEC31 PE=3 SV=1	135.2	6.04	6602	297.52	53	47	292	47	0	0.934	-0.1	0.853629	0.989214	100.3	104.2	104.1	93.3	97.3	100.9	9.94651e+07	1.03393e+08	1.03311e+08	9.25249e+07	9.64929e+07	1.001e+08			protein binding
High	G4N0N1	Pyruvate carboxylase OS=Magnaporthe oryzae (strain 70-15 / ATCC MYA-4617 / FGSC 8958) OX=242507 GN=MGG_07756 PE=4 SV=1	131.6	6.46	8301	297.267	44	44	392	44	0	0.849	-0.24	0.57719	0.971825	106.8	109.4	106	97.2	90.7	89.9	1.845e+08	1.88988e+08	1.8303e+08	1.67973e+08	1.5659e+08	1.55356e+08	metabolic process		catalytic activity;metal ion binding;nucleotide binding	2683683	MGG_07756	Biosynthesis of amino acids; Pyruvate metabolism; Citrate cycle (TCA cycle); Metabolic pathways; Carbon metabolism
High	G4MW66	Alpha-1,4 glucan phosphorylase OS=Magnaporthe oryzae (strain 70-15 / ATCC MYA-4617 / FGSC 8958) OX=242507 GN=MGG_01819 PE=3 SV=1	100.6	6.05	9792	295.918	49	39	421	39	0	1.395	0.48	0.167855	0.724067	82.1	86.6	84	120.4	109.7	117.2	3.31035e+08	3.48874e+08	3.38575e+08	4.85328e+08	4.42175e+08	4.72385e+08	metabolic process		catalytic activity	2679638	MGG_01819	Starch and sucrose metabolism; Metabolic pathways; Biosynthesis of secondary metabolites
High	G4N5E0	NAD-specific glutamate dehydrogenase OS=Magnaporthe oryzae (strain 70-15 / ATCC MYA-4617 / FGSC 8958) OX=242507 GN=MGG_05247 PE=3 SV=1	117	5.99	9577	294.666	45	38	433	38	0	0.951	-0.07	0.909867	0.998162	106.9	102.6	91.9	94.6	106.3	97.6	3.95687e+08	3.79869e+08	3.40216e+08	3.50309e+08	3.93514e+08	3.6135e+08	metabolic process		catalytic activity	2675596	MGG_05247	Arginine biosynthesis; Metabolic pathways; Nitrogen metabolism; Alanine, aspartate and glutamate metabolism; Taurine and hypotaurine metabolism
High	G4MKP3	Uncharacterized protein OS=Magnaporthe oryzae (strain 70-15 / ATCC MYA-4617 / FGSC 8958) OX=242507 GN=MGG_06643 PE=4 SV=1	85.8	5.74	9603	293.207	52	33	447	33	0	1.662	0.73	0.0393815	0.337229	68.6	75.5	79.9	126.3	124.2	125.5	3.24752e+08	3.57784e+08	3.78615e+08	5.9817e+08	5.88532e+08	5.94535e+08	metabolic process	membrane	catalytic activity	2684816	MGG_06643
High	G4N2L8	Biotin carboxylase OS=Magnaporthe oryzae (strain 70-15 / ATCC MYA-4617 / FGSC 8958) OX=242507 GN=MGG_07613 PE=4 SV=1	261.9	6.58	4928	292.39	32	60	299	60	0	0.775	-0.37	0.361501	0.918575	124.5	105.1	114.2	89.1	78.5	88.5	9.04723e+07	7.63633e+07	8.29951e+07	6.4772e+07	5.70318e+07	6.43057e+07	metabolic process		catalytic activity;metal ion binding;nucleotide binding	2683533	MGG_07613	Fatty acid metabolism; Metabolic pathways; Propanoate metabolism; Aflatoxin biosynthesis; Fatty acid biosynthesis; Pyruvate metabolism; Biosynthesis of secondary metabolites
High	G4NDV3	Flavohemoglobin OS=Magnaporthe oryzae (strain 70-15 / ATCC MYA-4617 / FGSC 8958) OX=242507 GN=MGG_00198 PE=3 SV=1	48.6	6.28	10423	289.557	53	17	595	17	0	0.796	-0.33	0.420676	0.930723	112.9	122.5	94.4	78.2	102.1	89.9	7.74174e+08	8.39684e+08	6.47422e+08	5.3615e+08	7.00034e+08	6.16583e+08	metabolic process		catalytic activity	2674580	MGG_00198
High	G4N7J9	MIF4G domain-containing protein OS=Magnaporthe oryzae (strain 70-15 / ATCC MYA-4617 / FGSC 8958) OX=242507 GN=MGG_06396 PE=4 SV=1	149.5	9.29	7666	289.201	49	42	283	42	0	0.807	-0.31	0.450643	0.947415	111.1	111.4	110	90.9	87.1	89.6	6.6379e+07	6.65678e+07	6.57312e+07	5.42985e+07	5.20268e+07	5.35622e+07			protein binding;RNA binding	2684551	MGG_06396	RNA transport
High	A4R5S9	Catalase-peroxidase 1 OS=Magnaporthe oryzae (strain 70-15 / ATCC MYA-4617 / FGSC 8958) OX=242507 GN=katG1 PE=1 SV=1	82.8	6.21	9268	287.972	49	28	420	28	0	1.157	0.21	0.514839	0.962831	93.7	90.5	93.3	107.9	108.2	106.4	5.29725e+08	5.11772e+08	5.27339e+08	6.10385e+08	6.11729e+08	6.01787e+08	metabolic process;response to stimulus	cytoplasm	antioxidant activity;catalytic activity;metal ion binding	2677580	MGG_04337	Metabolic pathways; Tryptophan metabolism; Phenylalanine metabolism; Biosynthesis of secondary metabolites
High	G4NIU0	3-oxoacyl-[acyl-carrier-protein] reductase OS=Magnaporthe oryzae (strain 70-15 / ATCC MYA-4617 / FGSC 8958) OX=242507 GN=MGG_12154 PE=3 SV=1	204.2	6.19	7043	287.551	33	50	339	50	0	0.601	-0.73	0.0574046	0.424397	118.2	136	123.2	73.6	74.1	74.9	1.07994e+08	1.24245e+08	1.12569e+08	6.71869e+07	6.76889e+07	6.83992e+07	metabolic process		catalytic activity;metal ion binding	5049911	MGG_12154	Fatty acid biosynthesis; Metabolic pathways; Fatty acid metabolism
High	G4N7Y7	Coatomer subunit alpha OS=Magnaporthe oryzae (strain 70-15 / ATCC MYA-4617 / FGSC 8958) OX=242507 GN=MGG_03511 PE=4 SV=1	136	6.83	7399	286.992	43	38	293	38	0	0.94	-0.09	0.871772	0.990258	103.6	103.8	103	94.1	98.1	97.4	9.55491e+07	9.57306e+07	9.49146e+07	8.67166e+07	9.04339e+07	8.97733e+07	transport	cytoplasm;Golgi;membrane	protein binding;structural molecule activity	2676608	MGG_03511
High	G4N7X7	Aconitate hydratase, mitochondrial OS=Magnaporthe oryzae (strain 70-15 / ATCC MYA-4617 / FGSC 8958) OX=242507 GN=MGG_03521 PE=3 SV=1	85	7.03	8849	283.869	47	32	420	32	0	1.628	0.7	0.0476033	0.379708	71.5	76.8	74.6	135.9	121.4	119.8	2.6071e+08	2.8006e+08	2.72009e+08	4.95672e+08	4.42897e+08	4.37012e+08	cell organization and biogenesis;metabolic process	cytosol;mitochondrion;organelle lumen	catalytic activity;DNA binding;metal ion binding	2676822	MGG_03521	Biosynthesis of amino acids; Biosynthesis of antibiotics; Glyoxylate and dicarboxylate metabolism; Citrate cycle (TCA cycle); 2-Oxocarboxylic acid metabolism; Metabolic pathways; Carbon metabolism; Biosynthesis of secondary metabolites
High	G4NEF1	CUE domain-containing protein OS=Magnaporthe oryzae (strain 70-15 / ATCC MYA-4617 / FGSC 8958) OX=242507 GN=MGG_00124 PE=4 SV=1	98.6	5.83	7701	278.782	43	21	228	21	0	0.968	-0.05	0.963188	0.999625	95	101.7	98.7	95.5	114.7	94.4	5.68668e+07	6.08916e+07	5.90615e+07	5.71574e+07	6.86231e+07	5.65206e+07	cell differentiation		protein binding	2674696	MGG_00124
High	G4N6Y1	Uncharacterized protein OS=Magnaporthe oryzae (strain 70-15 / ATCC MYA-4617 / FGSC 8958) OX=242507 GN=MGG_06496 PE=4 SV=1	137.6	7.4	6270	276.799	52	49	320	49	0	1.153	0.21	0.524461	0.966044	94.4	92.1	93.7	109.8	101.9	108.1	1.44796e+08	1.4137e+08	1.43838e+08	1.68558e+08	1.56376e+08	1.65857e+08			RNA binding	2684651	MGG_06496
High	G4N517	Cell division control protein 48 OS=Magnaporthe oryzae (strain 70-15 / ATCC MYA-4617 / FGSC 8958) OX=242507 GN=MGG_05193 PE=4 SV=1	89.9	5.07	9241	276.407	60	40	406	39	1	1.06	0.08	0.757289	0.979633	99.7	94.7	96.5	102.3	102.2	104.7	2.86713e+08	2.72253e+08	2.77496e+08	2.94183e+08	2.94093e+08	3.01075e+08	cell division;metabolic process;response to stimulus		catalytic activity;DNA binding;nucleotide binding;RNA binding	2675720	MGG_05193	Protein processing in endoplasmic reticulum
High	G4ML82	ATP citrate synthase OS=Magnaporthe oryzae (strain 70-15 / ATCC MYA-4617 / FGSC 8958) OX=242507 GN=MGG_06719 PE=4 SV=1	72.4	8.31	8071	273.758	57	28	296	28	0	0.712	-0.49	0.214056	0.79672	116	119	113.6	87.5	81.3	82.6	2.64502e+08	2.7131e+08	2.58877e+08	1.99514e+08	1.8531e+08	1.88297e+08	metabolic process		catalytic activity	2684892	MGG_06719	Biosynthesis of secondary metabolites; Metabolic pathways; Biosynthesis of antibiotics; Citrate cycle (TCA cycle)
High	G4NLD1	Cytoskeleton assembly control protein Sla2 OS=Magnaporthe oryzae (strain 70-15 / ATCC MYA-4617 / FGSC 8958) OX=242507 GN=MGG_02949 PE=3 SV=1	118.3	5.66	7224	270.873	49	42	286	42	0	1.112	0.15	0.620001	0.976609	98.3	85.3	96	106.8	102	111.6	1.00637e+08	8.73533e+07	9.82986e+07	1.09328e+08	1.04386e+08	1.14285e+08	transport		protein binding	2682502	MGG_02949
High	G4ML75	5-methyltetrahydropteroyltriglutamate--homocysteine S-methyltransferase OS=Magnaporthe oryzae (strain 70-15 / ATCC MYA-4617 / FGSC 8958) OX=242507 GN=MGG_06712 PE=3 SV=1	85.9	6.44	8695	269.592	59	40	471	40	0	0.789	-0.34	0.400821	0.930723	111.7	107.9	116	94.6	81.6	88.2	9.70726e+08	9.37331e+08	1.00811e+09	8.21762e+08	7.09369e+08	7.6623e+08	metabolic process		catalytic activity;metal ion binding	2684885	MGG_06712	Selenocompound metabolism; Metabolic pathways; Biosynthesis of secondary metabolites; Biosynthesis of amino acids; Cysteine and methionine metabolism
High	G5EI23	Kelch-domain-containing protein OS=Magnaporthe oryzae (strain 70-15 / ATCC MYA-4617 / FGSC 8958) OX=242507 GN=MGCH7_ch7g634 PE=4 SV=1	163.5	6.64	6044	267.072	44	46	225	46	0	1.25	0.32	0.416588	0.930723	87.4	88.4	92.9	110.6	107.4	113.2	2.15316e+07	2.17802e+07	2.28816e+07	2.72331e+07	2.64587e+07	2.78906e+07	metabolic process	nucleus	DNA binding;protein binding	2682428	MGG_02875
High	G4MUB8	Uncharacterized protein OS=Magnaporthe oryzae (strain 70-15 / ATCC MYA-4617 / FGSC 8958) OX=242507 GN=MGG_01625 PE=4 SV=1	700.6	4.86	3141	266.245	15	50	194	50	0	1.59	0.67	0.0743621	0.486468	84.7	76.8	77.4	113.8	123	124.2	1.05825e+07	9.59686e+06	9.66871e+06	1.42208e+07	1.53705e+07	1.55142e+07			catalytic activity;motor activity	2679086	MGG_01625
High	G4MQ03	2-phosphoglycerate dehydratase OS=Magnaporthe oryzae (strain 70-15 / ATCC MYA-4617 / FGSC 8958) OX=242507 GN=MGG_10607 PE=3 SV=1	47.1	5.33	14373	264.875	54	19	503	19	0	0.706	-0.5	0.201629	0.777028	114.1	121.7	110.8	79.1	93.7	80.5	8.43366e+08	8.99495e+08	8.18492e+08	5.84858e+08	6.9253e+08	5.95104e+08	metabolic process		catalytic activity;metal ion binding	2682254	MGG_10607	Biosynthesis of secondary metabolites; RNA degradation; Glycolysis / Gluconeogenesis; Metabolic pathways; Carbon metabolism; Biosynthesis of antibiotics; Biosynthesis of amino acids; Methane metabolism
High	G4NGZ4	Actin OS=Magnaporthe oryzae (strain 70-15 / ATCC MYA-4617 / FGSC 8958) OX=242507 GN=MGG_03982 PE=3 SV=1	41.7	5.69	16082	264.311	69	19	630	19	0	1.115	0.16	0.61246	0.976609	94.5	92.4	94	101.8	112.5	104.8	1.4794e+09	1.44702e+09	1.47074e+09	1.59284e+09	1.76175e+09	1.64027e+09			nucleotide binding	2677355	MGG_03982	Phagosome
High	G5EHM8	Probable endonuclease LCL3 OS=Magnaporthe oryzae (strain 70-15 / ATCC MYA-4617 / FGSC 8958) OX=242507 GN=MGCH7_ch7g348 PE=3 SV=1	98.4	8.09	7404	261.732	50	41	311	41	0	0.839	-0.25	0.546665	0.970343	109.4	107.9	110	91.8	86.7	94.3	1.37921e+08	1.36023e+08	1.38654e+08	1.15706e+08	1.09306e+08	1.18906e+08	regulation of biological process	cytosol		5050519	MGG_12646
High	G4MQ02	Aminopeptidase OS=Magnaporthe oryzae (strain 70-15 / ATCC MYA-4617 / FGSC 8958) OX=242507 GN=MGG_16472 PE=3 SV=1	108.7	6.58	6801	258.329	42	38	313	38	0	1.134	0.18	0.568309	0.970343	94	92.7	95.6	106.7	106.6	104.4	1.6411e+08	1.61847e+08	1.66889e+08	1.86172e+08	1.86057e+08	1.82207e+08	metabolic process		catalytic activity;metal ion binding	12986416	MGG_16472
High	G4NAT3	2-oxoglutarate dehydrogenase OS=Magnaporthe oryzae (strain 70-15 / ATCC MYA-4617 / FGSC 8958) OX=242507 GN=MGG_12767 PE=3 SV=1	114.1	7.01	6271	257.23	46	34	261	34	0	1.157	0.21	0.516303	0.962831	100.2	92.3	87.1	104.1	106.8	109.5	9.40433e+07	8.66321e+07	8.16907e+07	9.76827e+07	1.00217e+08	1.02775e+08	metabolic process		catalytic activity	5050140	MGG_12767	Carbon metabolism; Metabolic pathways; Biosynthesis of secondary metabolites; Tryptophan metabolism; Lysine degradation; Biosynthesis of antibiotics; Citrate cycle (TCA cycle)
High	G4MZ41	Uncharacterized protein OS=Magnaporthe oryzae (strain 70-15 / ATCC MYA-4617 / FGSC 8958) OX=242507 GN=MGG_01378 PE=4 SV=1	176.5	6.51	5239	254.885	36	41	218	41	0	1.149	0.2	0.49479	0.959814	92.8	95.1	88.8	99.3	117.4	106.6	4.05034e+07	4.15146e+07	3.87543e+07	4.33263e+07	5.12619e+07	4.65218e+07			protein binding	2679071	MGG_01378
High	G4MXJ0	PH domain-containing protein OS=Magnaporthe oryzae (strain 70-15 / ATCC MYA-4617 / FGSC 8958) OX=242507 GN=MGG_11259 PE=4 SV=1	61.8	4.96	14156	251.316	65	27	498	27	0	1.578	0.66	0.0630765	0.443601	76.4	77.9	75.3	112.5	137.5	120.5	7.29241e+08	7.43501e+08	7.18674e+08	1.0744e+09	1.31322e+09	1.1507e+09				5051225	MGG_11259
High	G4N6L6	Vacuolar protein sorting-associated protein 13 OS=Magnaporthe oryzae (strain 70-15 / ATCC MYA-4617 / FGSC 8958) OX=242507 GN=MGG_06537 PE=3 SV=1	361.2	6.05	3317	248.92	21	49	228	49	0	1.662	0.73	0.0392815	0.337229	72.4	75	67.6	149.1	120.3	115.7	4.17859e+07	4.32881e+07	3.90319e+07	8.60573e+07	6.94549e+07	6.67831e+07				2684692	MGG_06537
High	G4MY97	Cell wall biogenesis protein phosphatase Ssd1 OS=Magnaporthe oryzae (strain 70-15 / ATCC MYA-4617 / FGSC 8958) OX=242507 GN=MGG_08084 PE=4 SV=1	147.9	7.06	9146	247.833	32	34	289	34	0	0.995	-0.01	0.950718	0.999625	101.8	95.9	104.1	102.2	94.7	101.3	1.70116e+08	1.60351e+08	1.73992e+08	1.70895e+08	1.58389e+08	1.69258e+08				2678286	MGG_08084
High	G4MZI8	Ubiquitin-activating enzyme E1 1 OS=Magnaporthe oryzae (strain 70-15 / ATCC MYA-4617 / FGSC 8958) OX=242507 GN=MGG_01409 PE=3 SV=1	115	5.17	6164	246.561	47	36	239	36	0	0.989	-0.02	0.970247	0.999625	99.8	102.9	99.9	94.8	103.9	98.7	1.34259e+08	1.38375e+08	1.34355e+08	1.27577e+08	1.39733e+08	1.32838e+08	metabolic process		catalytic activity;nucleotide binding	2679236	MGG_01409	Ubiquitin mediated proteolysis
High	G4MRZ6	Uncharacterized protein OS=Magnaporthe oryzae (strain 70-15 / ATCC MYA-4617 / FGSC 8958) OX=242507 GN=MGG_02481 PE=4 SV=1	101.4	5.85	5422	245.399	47	35	235	35	0	0.925	-0.11	0.824807	0.985273	103.9	106.8	104.4	96.6	96.9	91.2	5.93857e+07	6.10226e+07	5.96711e+07	5.52079e+07	5.53776e+07	5.21323e+07				2681578	MGG_02481
High	G4MRH5	Kinesin motor domain-containing protein OS=Magnaporthe oryzae (strain 70-15 / ATCC MYA-4617 / FGSC 8958) OX=242507 GN=MGG_02425 PE=3 SV=1	196.3	5.3	4399	245.361	31	39	210	39	0	1.598	0.68	0.0842873	0.520596	78.4	72.2	86.6	125.3	107.7	129.9	2.26837e+07	2.08761e+07	2.50421e+07	3.62457e+07	3.11672e+07	3.75809e+07	cell differentiation;cell organization and biogenesis;cellular component movement;metabolic process;regulation of biological process	cytoskeleton	catalytic activity;motor activity;nucleotide binding;protein binding	2681522	MGG_02425
High	G4NDY5	6-phosphogluconate dehydrogenase, decarboxylating OS=Magnaporthe oryzae (strain 70-15 / ATCC MYA-4617 / FGSC 8958) OX=242507 GN=MGG_00175 PE=3 SV=1	54.2	6.47	11090	242.113	62	25	492	25	0	0.82	-0.29	0.489724	0.959814	104.8	111.8	110.9	91.3	90.3	90.9	1.23628e+09	1.31905e+09	1.30801e+09	1.07732e+09	1.06547e+09	1.07282e+09	metabolic process		catalytic activity	2674491	MGG_00175	Carbon metabolism; Metabolic pathways; Biosynthesis of antibiotics; Glutathione metabolism; Pentose phosphate pathway; Biosynthesis of secondary metabolites
High	G4NHU5	Elongation factor 3 OS=Magnaporthe oryzae (strain 70-15 / ATCC MYA-4617 / FGSC 8958) OX=242507 GN=MGG_14971 PE=3 SV=1	117.1	6.32	7496	235.524	38	32	324	32	0	0.65	-0.62	0.109797	0.588361	122.1	124.7	121.4	81.6	70.9	79.3	2.65683e+08	2.71213e+08	2.6407e+08	1.77408e+08	1.54127e+08	1.72595e+08	metabolic process		catalytic activity;nucleotide binding;RNA binding	12987207	MGG_14971
High	G4NIG0	GYF domain-containing protein OS=Magnaporthe oryzae (strain 70-15 / ATCC MYA-4617 / FGSC 8958) OX=242507 GN=MGG_09850 PE=4 SV=1	155.9	7.58	5261	235.436	36	33	200	33	0	1.073	0.1	0.812761	0.985273	100.2	97.2	91.9	98.5	108	104.3	2.30091e+07	2.23156e+07	2.11048e+07	2.26086e+07	2.47891e+07	2.39387e+07			protein binding	2680807	MGG_09850
High	G4NEB7	Transcription elongation factor Spt6 OS=Magnaporthe oryzae (strain 70-15 / ATCC MYA-4617 / FGSC 8958) OX=242507 GN=MGG_11491 PE=3 SV=1	161.8	5.01	3778	230.712	34	43	206	43	0	1.394	0.48	0.218578	0.803329	87.5	74.6	87.4	121.8	103.6	125.1	2.64484e+07	2.25609e+07	2.64034e+07	3.68189e+07	3.13145e+07	3.78028e+07	metabolic process;regulation of biological process		DNA binding;RNA binding	2675197	MGG_11491
High	G4NE44	Succinate dehydrogenase [ubiquinone] flavoprotein subunit, mitochondrial OS=Magnaporthe oryzae (strain 70-15 / ATCC MYA-4617 / FGSC 8958) OX=242507 GN=MGG_00168 PE=3 SV=1	70.4	6.83	6430	229.245	54	24	283	24	0	1.229	0.3	0.375378	0.924987	87	92.4	81.1	102.5	130	107	1.17781e+08	1.25086e+08	1.09774e+08	1.38681e+08	1.76004e+08	1.4481e+08	metabolic process;transport	membrane	catalytic activity;nucleotide binding	2674646	MGG_00168	Metabolic pathways; Biosynthesis of secondary metabolites; Carbon metabolism; Oxidative phosphorylation; Biosynthesis of antibiotics; Citrate cycle (TCA cycle)
High	G4NCY1	D-fructose-6-phosphate amidotransferase OS=Magnaporthe oryzae (strain 70-15 / ATCC MYA-4617 / FGSC 8958) OX=242507 GN=MGG_11597 PE=4 SV=1	78.2	6.58	6966	229.183	43	27	275	27	0	0.863	-0.21	0.62226	0.976609	107.6	111.2	104.6	94.6	89.1	92.9	2.45845e+08	2.53976e+08	2.39023e+08	2.16147e+08	2.03679e+08	2.12158e+08	metabolic process		catalytic activity	5050750	MGG_11597	Alanine, aspartate and glutamate metabolism; Metabolic pathways; Amino sugar and nucleotide sugar metabolism; Biosynthesis of antibiotics
High	G4MXS1	Pyruvate kinase OS=Magnaporthe oryzae (strain 70-15 / ATCC MYA-4617 / FGSC 8958) OX=242507 GN=MGG_08063 PE=3 SV=1	58	6.57	6449	227.77	59	28	287	28	0	0.849	-0.24	0.578938	0.971825	107.4	110	108.5	92.2	94.2	87.7	2.77501e+08	2.84317e+08	2.80434e+08	2.38169e+08	2.43296e+08	2.26702e+08	metabolic process		catalytic activity;metal ion binding	2678267	MGG_08063	Metabolic pathways; Biosynthesis of secondary metabolites; Purine metabolism; Carbon metabolism; Biosynthesis of antibiotics; Biosynthesis of amino acids; Pyruvate metabolism; Glycolysis / Gluconeogenesis
High	G4MS82	Carbamoyl-phosphate synthase subunit arginine-specific large OS=Magnaporthe oryzae (strain 70-15 / ATCC MYA-4617 / FGSC 8958) OX=242507 GN=MGG_04503 PE=4 SV=1	129	6.34	5064	227.18	43	44	270	44	0	1.092	0.13	0.671925	0.978049	94.2	93.8	95.9	112.3	102.9	101	9.33857e+07	9.29135e+07	9.50125e+07	1.11263e+08	1.01953e+08	1.00037e+08	metabolic process		catalytic activity;metal ion binding;nucleotide binding	2678168	MGG_04503	Metabolic pathways; Pyrimidine metabolism; Alanine, aspartate and glutamate metabolism
High	G4N741	Fumarate reductase OS=Magnaporthe oryzae (strain 70-15 / ATCC MYA-4617 / FGSC 8958) OX=242507 GN=MGG_03619 PE=4 SV=1	66.9	7.15	6455	225.712	52	27	299	27	0	1.546	0.63	0.0754466	0.49107	81.7	75.5	79.1	122.3	110.3	131.1	2.59055e+08	2.39506e+08	2.50928e+08	3.87813e+08	3.49791e+08	4.15977e+08	metabolic process		catalytic activity	2676946	MGG_03619
High	G4NJB0	Woronin body major protein OS=Magnaporthe oryzae (strain 70-15 / ATCC MYA-4617 / FGSC 8958) OX=242507 GN=MGG_02696 PE=3 SV=1	48	7.74	6798	225.201	59	19	305	19	0	1.162	0.22	0.505322	0.959814	86.9	95.3	77.4	93.9	145.5	100.9	4.32742e+08	4.74916e+08	3.85828e+08	4.67936e+08	7.2481e+08	5.02799e+08	metabolic process;regulation of biological process		RNA binding	2682703	MGG_02696
High	G4MLM8	Heat shock protein 90 OS=Magnaporthe oryzae (strain 70-15 / ATCC MYA-4617 / FGSC 8958) OX=242507 GN=MGG_06759 PE=3 SV=1	79.5	4.98	10582	224.682	46	36	511	36	0	0.95	-0.07	0.904544	0.997412	104.2	101.1	102.8	96.2	98.1	97.6	1.19861e+09	1.16316e+09	1.18267e+09	1.1062e+09	1.12808e+09	1.12308e+09	metabolic process;response to stimulus		nucleotide binding;protein binding	2684932	MGG_06759	Protein processing in endoplasmic reticulum
High	G4MNY3	Uncharacterized protein OS=Magnaporthe oryzae (strain 70-15 / ATCC MYA-4617 / FGSC 8958) OX=242507 GN=MGG_11779 PE=4 SV=1	216.9	7.81	4296	222.803	29	41	211	41	0	1.244	0.32	0.350488	0.914951	83.7	88	90	109.5	106.6	122.2	5.62698e+07	5.91695e+07	6.04919e+07	7.36345e+07	7.16263e+07	8.21168e+07	regulation of biological process	nucleus	metal ion binding	5049567	MGG_11779
High	G4N716	Elongation factor 1-alpha OS=Magnaporthe oryzae (strain 70-15 / ATCC MYA-4617 / FGSC 8958) OX=242507 GN=MGG_03641 PE=3 SV=1	51.3	9.2	9191	222.495	47	17	600	17	0	0.808	-0.31	0.453325	0.949565	110.2	108.7	109.8	95.6	88.7	86.9	3.24401e+09	3.20038e+09	3.23171e+09	2.81441e+09	2.6107e+09	2.55857e+09	metabolic process	cytoplasm	catalytic activity;nucleotide binding;RNA binding	2676626	MGG_03641	RNA transport
High	Q2KEM0	Uncharacterized protein OS=Magnaporthe oryzae (strain 70-15 / ATCC MYA-4617 / FGSC 8958) OX=242507 GN=MGCH7_ch7g1016 PE=4 SV=1	55	5.85	8491	222.437	44	19	414	19	0	1.602	0.68	0.055165	0.414542	76.1	73.1	84.3	124.3	122	120.2	6.7366e+08	6.46484e+08	7.45536e+08	1.09971e+09	1.0792e+09	1.06354e+09	metabolic process;regulation of biological process	cytoplasm	catalytic activity	2681851	MGG_10252
High	G4N7U7	Amylase-binding protein AbpA OS=Magnaporthe oryzae (strain 70-15 / ATCC MYA-4617 / FGSC 8958) OX=242507 GN=MGG_06358 PE=4 SV=1	83.5	4.97	6597	221.547	48	28	253	28	0	0.996	-0.01	0.94773	0.999625	98.7	100.3	94.9	98.3	111	96.7	1.04194e+08	1.05944e+08	1.00243e+08	1.03768e+08	1.17208e+08	1.02104e+08			protein binding	2684513	MGG_06358
High	G4MKM5	Valyl-tRNA synthetase OS=Magnaporthe oryzae (strain 70-15 / ATCC MYA-4617 / FGSC 8958) OX=242507 GN=MGG_04396 PE=3 SV=1	123.2	6.7	6525	221.251	38	35	277	35	0	0.837	-0.26	0.539216	0.96922	106.8	107.4	111.6	96	88.3	89.8	1.54221e+08	1.55129e+08	1.61269e+08	1.38724e+08	1.27555e+08	1.29767e+08	metabolic process;regulation of biological process	cytoplasm	catalytic activity;nucleotide binding	2677847	MGG_04396	Aminoacyl-tRNA biosynthesis
High	G4N449	Phosphoglycerate kinase OS=Magnaporthe oryzae (strain 70-15 / ATCC MYA-4617 / FGSC 8958) OX=242507 GN=MGG_05063 PE=3 SV=1	50.6	8.27	10448	220.577	57	22	446	22	0	0.753	-0.41	0.306792	0.90012	101.1	118	113.6	97	84.7	85.6	8.82814e+08	1.03054e+09	9.9257e+08	8.47504e+08	7.39378e+08	7.4775e+08	metabolic process		catalytic activity;nucleotide binding	2675410	MGG_05063	Glycolysis / Gluconeogenesis; Metabolic pathways; Biosynthesis of secondary metabolites; Biosynthesis of amino acids; Carbon metabolism; Biosynthesis of antibiotics
High	A4QUC1	Leucine aminopeptidase 2 OS=Magnaporthe oryzae (strain 70-15 / ATCC MYA-4617 / FGSC 8958) OX=242507 GN=MGG_09481 PE=3 SV=2	69.1	5.31	5501	219.626	57	30	231	30	0	1.175	0.23	0.477807	0.959468	96.2	88.5	91.7	104.9	107.7	111	1.66233e+08	1.52931e+08	1.58485e+08	1.81395e+08	1.8622e+08	1.91895e+08	metabolic process	cytoplasm;nucleus	catalytic activity;metal ion binding	2680552		Metabolic pathways; Arachidonic acid metabolism
High	G4N577	tRNA (Cytosine-5-)-methyltransferase NCL1 OS=Magnaporthe oryzae (strain 70-15 / ATCC MYA-4617 / FGSC 8958) OX=242507 GN=MGG_13217 PE=3 SV=1	95.8	5.53	5240	219.613	58	34	222	34	0	1.049	0.07	0.861923	0.989432	98.5	88.9	98	102.8	101.8	109.9	2.76781e+07	2.49681e+07	2.75273e+07	2.88791e+07	2.86038e+07	3.08587e+07	metabolic process		catalytic activity;protein binding;RNA binding	5049083	MGG_13217
High	G4NES1	Glycogen debranching enzymye OS=Magnaporthe oryzae (strain 70-15 / ATCC MYA-4617 / FGSC 8958) OX=242507 GN=MGG_00063 PE=4 SV=1	177.8	5.96	5775	218.619	31	37	238	37	0	1.109	0.15	0.628442	0.976609	100.9	91.8	96.3	108.9	95.4	106.8	5.59586e+07	5.091e+07	5.34035e+07	6.04021e+07	5.28871e+07	5.9214e+07	metabolic process		catalytic activity	2675064	MGG_00063	Metabolic pathways; Biosynthesis of secondary metabolites; Starch and sucrose metabolism
High	G4MKK2	Alpha-mannosidase OS=Magnaporthe oryzae (strain 70-15 / ATCC MYA-4617 / FGSC 8958) OX=242507 GN=MGG_04464 PE=3 SV=1	121.8	6.49	6271	218.478	39	38	330	35	3	1.456	0.54	0.122203	0.622485	81.6	78.3	85.4	121	118.8	115	2.34124e+08	2.24797e+08	2.44999e+08	3.47232e+08	3.40912e+08	3.30184e+08	metabolic process		catalytic activity;metal ion binding	2678162	MGG_04464	Other glycan degradation
High	G4NIR4	Sulfite reductase OS=Magnaporthe oryzae (strain 70-15 / ATCC MYA-4617 / FGSC 8958) OX=242507 GN=MGG_04144 PE=3 SV=1	169.1	6.24	5123	216.147	32	31	190	31	0	1.128	0.17	0.718702	0.978049	94.8	94.1	94.9	109.2	100	106.9	1.87092e+07	1.85638e+07	1.87206e+07	2.15472e+07	1.97354e+07	2.10965e+07	metabolic process		catalytic activity;nucleotide binding	2677654	MGG_04144	Sulfur metabolism; Metabolic pathways
High	G4N7B3	Alanine--tRNA ligase OS=Magnaporthe oryzae (strain 70-15 / ATCC MYA-4617 / FGSC 8958) OX=242507 GN=ALA1 PE=3 SV=1	120.9	6.8	5573	215.044	38	37	261	37	0	0.92	-0.12	0.809156	0.985273	108.8	99	107.8	99.2	84.6	100.7	1.32538e+08	1.20602e+08	1.31362e+08	1.2091e+08	1.03064e+08	1.22731e+08	metabolic process	cytoplasm;mitochondrion	catalytic activity;metal ion binding;nucleotide binding;RNA binding	2676649	MGG_03607	Aminoacyl-tRNA biosynthesis
High	G4NF57	Hsp70-like protein OS=Magnaporthe oryzae (strain 70-15 / ATCC MYA-4617 / FGSC 8958) OX=242507 GN=MGG_04191 PE=3 SV=1	72.6	6.21	6800	214.272	41	21	272	21	0	1.041	0.06	0.810945	0.985273	96.5	102.6	93.2	100.5	106.8	100.5	2.00576e+08	2.13341e+08	1.93648e+08	2.0886e+08	2.21976e+08	2.08845e+08	cell organization and biogenesis;metabolic process		nucleotide binding;protein binding	2677398	MGG_04191	RNA degradation
High	G4N554	Hsp88-like protein OS=Magnaporthe oryzae (strain 70-15 / ATCC MYA-4617 / FGSC 8958) OX=242507 GN=MGG_06065 PE=4 SV=1	79	5.12	7231	213.623	45	27	275	27	0	0.789	-0.34	0.399285	0.930723	114.9	112.2	110.9	84.2	89.3	88.5	1.80706e+08	1.76551e+08	1.74394e+08	1.32452e+08	1.40536e+08	1.3926e+08	cell organization and biogenesis	cytosol;nucleus	nucleotide binding	2684244	MGG_06065
High	G5EI34	Alpha-aminoadipate reductase OS=Magnaporthe oryzae (strain 70-15 / ATCC MYA-4617 / FGSC 8958) OX=242507 GN=MGCH7_ch7g332 PE=3 SV=1	131.2	6.01	4289	212.786	39	30	165	30	0	0.955	-0.07	0.875852	0.990437	101.7	100.7	106.5	97.1	95.7	98.3	2.6041e+07	2.57849e+07	2.72611e+07	2.48712e+07	2.44971e+07	2.51745e+07	metabolic process	cytosol	catalytic activity	2682810	MGG_02611	Lysine degradation; Biosynthesis of amino acids; Biosynthesis of secondary metabolites; Metabolic pathways; Biosynthesis of antibiotics; Lysine biosynthesis
High	G4MRI0	Leucyl-tRNA synthetase OS=Magnaporthe oryzae (strain 70-15 / ATCC MYA-4617 / FGSC 8958) OX=242507 GN=MGG_02432 PE=4 SV=1	126.9	6.58	5715	211.207	33	29	213	29	0	0.774	-0.37	0.359793	0.917234	114.6	110.2	114.3	88.5	81.4	91	6.43622e+07	6.19146e+07	6.41961e+07	4.96985e+07	4.56898e+07	5.11086e+07	metabolic process;regulation of biological process	cytoplasm	catalytic activity;nucleotide binding	2681529	MGG_02432	Aminoacyl-tRNA biosynthesis
High	G4NJT2	AAA domain-containing protein OS=Magnaporthe oryzae (strain 70-15 / ATCC MYA-4617 / FGSC 8958) OX=242507 GN=MGG_10327 PE=4 SV=1	81.9	6.39	5980	208.891	46	30	289	30	0	0.469	-1.09	0.00414682	0.0609027	130.4	114.4	167.3	68.7	58	61.2	2.74536e+08	2.40904e+08	3.52205e+08	1.44602e+08	1.22089e+08	1.28813e+08	metabolic process;response to stimulus		catalytic activity;nucleotide binding	2681902	MGG_10327
High	G4MV88	Transcription regulatory protein SWI3 OS=Magnaporthe oryzae (strain 70-15 / ATCC MYA-4617 / FGSC 8958) OX=242507 GN=MGG_01720 PE=4 SV=1	76.2	4.98	5008	208.17	54	27	231	27	0	1.204	0.27	0.421625	0.930909	96.2	91.8	89	99.9	112.8	110.4	5.11859e+07	4.88397e+07	4.73599e+07	5.31687e+07	6.00128e+07	5.87843e+07		nucleus	DNA binding;protein binding	2679776	MGG_01720
High	G4MU02	Plasma membrane ATPase OS=Magnaporthe oryzae (strain 70-15 / ATCC MYA-4617 / FGSC 8958) OX=242507 GN=MGG_07200 PE=3 SV=1	100	5.19	6306	206.417	32	24	275	24	0	1.205	0.27	0.419796	0.930723	90.5	88.2	100.4	109	96	115.8	2.4775e+08	2.41409e+08	2.74846e+08	2.98439e+08	2.62702e+08	3.1689e+08	metabolic process;transport	membrane	catalytic activity;metal ion binding;nucleotide binding;transporter activity	2683183	MGG_07200	Oxidative phosphorylation
High	G4NDU6	Serine/threonine protein kinase OS=Magnaporthe oryzae (strain 70-15 / ATCC MYA-4617 / FGSC 8958) OX=242507 GN=MGG_11636 PE=4 SV=1	156.5	5.88	5565	205.301	28	31	217	31	0	0.951	-0.07	0.954362	0.999625	107.8	100.2	104.6	99.5	87.6	100.3	4.74487e+07	4.40892e+07	4.60327e+07	4.37814e+07	3.85561e+07	4.41577e+07	metabolic process		catalytic activity;nucleotide binding;protein binding	5050802	MGG_11636
High	G4N6F4	Multidrug resistance-associated protein 1 OS=Magnaporthe oryzae (strain 70-15 / ATCC MYA-4617 / FGSC 8958) OX=242507 GN=MGG_03736 PE=4 SV=1	173.5	6.87	4429	204.76	31	35	204	33	2	1.564	0.65	0.0689732	0.468454	80.1	73.3	88	125.4	107.9	125.3	2.89592e+07	2.6481e+07	3.1821e+07	4.53327e+07	3.90054e+07	4.5293e+07	transport	membrane	catalytic activity;nucleotide binding;transporter activity	2676787	MGG_03736
High	G4NFR7	Uncharacterized protein OS=Magnaporthe oryzae (strain 70-15 / ATCC MYA-4617 / FGSC 8958) OX=242507 GN=MGG_08744 PE=4 SV=1	202.7	6.54	3924	201.671	31	46	215	46	0	0.912	-0.13	0.750697	0.979633	103.6	101.7	110.3	97.8	92.2	94.4	2.86873e+07	2.81608e+07	3.05655e+07	2.7095e+07	2.55497e+07	2.61607e+07	cell organization and biogenesis		protein binding;structural molecule activity	2679053	MGG_08744
High	G4MKI5	Fimbrin OS=Magnaporthe oryzae (strain 70-15 / ATCC MYA-4617 / FGSC 8958) OX=242507 GN=MGG_04478 PE=4 SV=1	72.6	6.1	6240	201.257	53	30	227	30	0	0.943	-0.08	0.883835	0.99139	106.5	95.9	103.7	100.5	97.8	95.7	1.3274e+08	1.19443e+08	1.29162e+08	1.25167e+08	1.21831e+08	1.19281e+08			protein binding	2678028	MGG_04478
High	G4NH99	Aldehyde dehydrogenase OS=Magnaporthe oryzae (strain 70-15 / ATCC MYA-4617 / FGSC 8958) OX=242507 GN=MGG_03900 PE=3 SV=1	53.6	6.11	6156	200.711	64	26	262	26	0	1.664	0.73	0.0389542	0.336775	80.1	70.5	74.9	124.6	122	127.8	1.82951e+08	1.61071e+08	1.71113e+08	2.84669e+08	2.78712e+08	2.91896e+08	metabolic process	cytoplasm;cytosol;Golgi;nucleus	catalytic activity	2677194	MGG_03900	Biosynthesis of secondary metabolites; Tryptophan metabolism; Valine, leucine and isoleucine degradation; Glycolysis / Gluconeogenesis; Fatty acid degradation; Metabolic pathways; Lysine degradation; Histidine metabolism; Arginine and proline metabolism; Ascorbate and aldarate metabolism; Biosynthesis of antibiotics; Pyruvate metabolism; Glycerolipid metabolism; beta-Alanine metabolism; Pentose a…
High	G4MUC5	UTP--glucose-1-phosphate uridylyltransferase OS=Magnaporthe oryzae (strain 70-15 / ATCC MYA-4617 / FGSC 8958) OX=242507 GN=MGG_01631 PE=3 SV=1	58.7	6.81	5316	200.662	53	22	251	22	0	0.867	-0.21	0.634123	0.977711	103.2	109.5	107.8	92.6	93.4	93.5	2.24931e+08	2.38635e+08	2.34806e+08	2.0175e+08	2.03503e+08	2.03665e+08	metabolic process		catalytic activity	2679105	MGG_01631	Pentose and glucuronate interconversions; Metabolic pathways; Biosynthesis of antibiotics; Amino sugar and nucleotide sugar metabolism; Galactose metabolism; Starch and sucrose metabolism
High	G4MPX2	Protein disulfide-isomerase OS=Magnaporthe oryzae (strain 70-15 / ATCC MYA-4617 / FGSC 8958) OX=242507 GN=MGG_05753 PE=3 SV=1	55.8	4.98	9469	200.379	54	26	395	26	0	0.793	-0.34	0.409834	0.930723	110.6	113	107.5	83.5	97.6	87.7	5.74456e+08	5.87038e+08	5.585e+08	4.33476e+08	5.07068e+08	4.55301e+08	cellular homeostasis;regulation of biological process	endoplasmic reticulum	catalytic activity;metal ion binding	2676156	MGG_05753	Protein processing in endoplasmic reticulum
High	G4NHH7	Ser/Thr protein phosphatase OS=Magnaporthe oryzae (strain 70-15 / ATCC MYA-4617 / FGSC 8958) OX=242507 GN=MGG_03838 PE=4 SV=1	73.1	9.1	5138	200.346	46	22	215	22	0	1.159	0.21	0.510868	0.962831	91.7	90.2	96.6	106.3	103.7	111.6	8.99733e+07	8.85132e+07	9.48194e+07	1.04307e+08	1.01827e+08	1.09525e+08			catalytic activity	2677188	MGG_03838
High	G4MKA5	Endoplasmic reticulum chaperone BiP OS=Magnaporthe oryzae (strain 70-15 / ATCC MYA-4617 / FGSC 8958) OX=242507 GN=MGG_02503 PE=3 SV=1	72.3	5.3	10554	199.676	41	26	365	25	0	0.792	-0.34	0.409144	0.930723	105.3	112.4	114.2	88.1	89.1	90.9	3.34317e+08	3.57085e+08	3.62814e+08	2.79867e+08	2.8293e+08	2.88711e+08	cell organization and biogenesis		catalytic activity;nucleotide binding	2681600	MGG_02503	Protein processing in endoplasmic reticulum; Protein export
High	G4N555	Eukaryotic translation initiation factor 5B OS=Magnaporthe oryzae (strain 70-15 / ATCC MYA-4617 / FGSC 8958) OX=242507 GN=MGG_06066 PE=4 SV=1	116.4	5.66	4425	199.235	35	33	208	33	0	0.775	-0.37	0.356143	0.917234	116.3	109.1	112.5	87.1	86.4	88.5	5.55692e+07	5.21582e+07	5.37473e+07	4.16322e+07	4.12969e+07	4.23146e+07	metabolic process		catalytic activity;nucleotide binding;RNA binding	2684243	MGG_06066	RNA transport
High	G4MRY4	Transketolase OS=Magnaporthe oryzae (strain 70-15 / ATCC MYA-4617 / FGSC 8958) OX=242507 GN=MGG_02471 PE=3 SV=1	75.1	6.14	5882	199.034	45	26	333	26	0	0.805	-0.31	0.444032	0.944191	107.2	110.1	109.9	96.6	87.8	88.4	3.77063e+08	3.87282e+08	3.8641e+08	3.39661e+08	3.08653e+08	3.10916e+08	metabolic process		catalytic activity;metal ion binding	2681568	MGG_02471	Pentose phosphate pathway; Biosynthesis of amino acids; Biosynthesis of secondary metabolites; Carbon metabolism; Biosynthesis of antibiotics; Metabolic pathways
High	G4N9V9	Vacuolar proton pump subunit B OS=Magnaporthe oryzae (strain 70-15 / ATCC MYA-4617 / FGSC 8958) OX=242507 GN=MGG_03244 PE=3 SV=1	56.7	5.47	6235	197.596	58	22	272	22	0	1.164	0.22	0.500406	0.959814	97.1	90.1	91.2	106.1	102.5	113.1	1.77686e+08	1.6483e+08	1.66829e+08	1.94222e+08	1.87569e+08	2.06973e+08	metabolic process;transport		catalytic activity;nucleotide binding;transporter activity	2676860	MGG_03244	Phagosome; Oxidative phosphorylation; Metabolic pathways
High	G4MYL3	Uncharacterized protein OS=Magnaporthe oryzae (strain 70-15 / ATCC MYA-4617 / FGSC 8958) OX=242507 GN=MGG_15671 PE=4 SV=1	54.7	5.92	5186	197.474	65	26	232	26	0	0.78	-0.36	0.374029	0.924313	107.3	126.3	106.7	80.1	95.9	83.7	1.34513e+08	1.58303e+08	1.33772e+08	1.00449e+08	1.20186e+08	1.04855e+08	metabolic process		catalytic activity	12984623	MGG_15671	Amino sugar and nucleotide sugar metabolism; Metabolic pathways; Biosynthesis of antibiotics
High	G4NJZ1	Methylcrotonoyl-CoA carboxylase subunit alpha OS=Magnaporthe oryzae (strain 70-15 / ATCC MYA-4617 / FGSC 8958) OX=242507 GN=MGG_10320 PE=4 SV=1	82.5	6.25	6002	196.908	47	26	215	26	0	1.342	0.42	0.21966	0.805449	88.8	84.6	83.2	118.5	113.6	111.3	6.96613e+07	6.63871e+07	6.52334e+07	9.29132e+07	8.90873e+07	8.73098e+07			catalytic activity;metal ion binding;nucleotide binding	2681895	MGG_10320	Valine, leucine and isoleucine degradation; Metabolic pathways
High	G4MSJ0	Dynein heavy chain, cytoplasmic OS=Magnaporthe oryzae (strain 70-15 / ATCC MYA-4617 / FGSC 8958) OX=242507 GN=MGG_11205 PE=4 SV=1	492.9	6.04	2568	196.47	14	46	187	46	0	0.946	-0.08	0.773051	0.98221	121.3	93.1	100.5	88.3	95.1	101.8	2.04259e+07	1.5683e+07	1.69228e+07	1.48653e+07	1.60139e+07	1.71526e+07	cellular component movement		catalytic activity;motor activity;nucleotide binding	5051175	MGG_11205	Phagosome
High	G4NDL4	Fructose-bisphosphate aldolase OS=Magnaporthe oryzae (strain 70-15 / ATCC MYA-4617 / FGSC 8958) OX=242507 GN=MGG_00223 PE=3 SV=1	39.8	5.92	6007	195.867	42	11	231	11	0	0.859	-0.22	0.608916	0.976609	100.4	122	105.7	90.8	100.5	80.7	1.76868e+08	2.14965e+08	1.86245e+08	1.59944e+08	1.77036e+08	1.42115e+08	metabolic process	cytosol;mitochondrion	catalytic activity;metal ion binding	2674368	MGG_00223	Biosynthesis of secondary metabolites; Metabolic pathways; Pentose phosphate pathway; Carbon metabolism; Glycolysis / Gluconeogenesis; Biosynthesis of antibiotics; Biosynthesis of amino acids; Methane metabolism; Fructose and mannose metabolism
High	G4ND36	AMPK1_CBM domain-containing protein OS=Magnaporthe oryzae (strain 70-15 / ATCC MYA-4617 / FGSC 8958) OX=242507 GN=MGG_00987 PE=4 SV=1	54.1	4.67	8909	194.074	63	24	306	24	0	1.233	0.3	0.369186	0.923087	87.9	90.2	87.1	102.6	123.7	108.4	3.21962e+08	3.3033e+08	3.18925e+08	3.7581e+08	4.52967e+08	3.97022e+08	metabolic process;regulation of biological process;response to stimulus		catalytic activity	2674713	MGG_00987
High	G5EHN6	Uncharacterized protein OS=Magnaporthe oryzae (strain 70-15 / ATCC MYA-4617 / FGSC 8958) OX=242507 GN=MGCH7_ch7g841 PE=3 SV=1	141.5	5.96	3560	192.286	29	24	142	24	0	0.973	-0.04	0.828262	0.985273	101	100.3	99.7	97.6	97.5	104	2.02213e+07	2.009e+07	1.99618e+07	1.95441e+07	1.95207e+07	2.08304e+07		cytoplasm;cytosol	protein binding	12984741	MGG_17877
High	G4MZE4	Uncharacterized protein OS=Magnaporthe oryzae (strain 70-15 / ATCC MYA-4617 / FGSC 8958) OX=242507 GN=MGG_15536 PE=4 SV=1	250.5	5.15	3358	191.993	25	42	191	42	0	1.185	0.24	0.444095	0.944191	94.2	83.6	95.6	111.6	95.8	119.2	3.443e+07	3.05517e+07	3.49281e+07	4.07904e+07	3.49889e+07	4.35377e+07	cell organization and biogenesis	cytosol;nucleus;spliceosomal complex	nucleotide binding	12987105	MGG_15536	Spliceosome
High	G4MQZ0	Galactose oxidase OS=Magnaporthe oryzae (strain 70-15 / ATCC MYA-4617 / FGSC 8958) OX=242507 GN=MGG_02368 PE=4 SV=1	70.8	6.02	4637	190.665	49	23	216	23	0	2.127	1.09	0.00251629	0.0404245	60.1	66.7	62.9	123.9	152.5	133.9	7.52423e+07	8.36134e+07	7.88649e+07	1.5527e+08	1.91008e+08	1.67719e+08			protein binding	2681465	MGG_02368	Galactose metabolism
High	A4RD09	Pentafunctional AROM polypeptide OS=Magnaporthe oryzae (strain 70-15 / ATCC MYA-4617 / FGSC 8958) OX=242507 GN=MGG_01128 PE=3 SV=2	171.2	6.79	2949	189.215	32	37	199	37	0	0.909	-0.14	0.718372	0.978049	107.7	104.5	99	94.6	99.1	95	2.55648e+07	2.47996e+07	2.35033e+07	2.24613e+07	2.35229e+07	2.2536e+07	metabolic process;regulation of biological process;response to stimulus	cytoplasm;cytosol	catalytic activity;metal ion binding;nucleotide binding	2674754	MGG_01128	Biosynthesis of antibiotics; Phenylalanine, tyrosine and tryptophan biosynthesis; Metabolic pathways; Biosynthesis of secondary metabolites; Biosynthesis of amino acids
High	G4MSW8	Peptidase S59 domain-containing protein OS=Magnaporthe oryzae (strain 70-15 / ATCC MYA-4617 / FGSC 8958) OX=242507 GN=MGG_04617 PE=3 SV=1	200	6.33	5181	188.185	21	27	176	27	0	1.109	0.15	0.712759	0.978049	98.7	84.5	96.6	111.6	101.5	107.1	2.19669e+07	1.87928e+07	2.15035e+07	2.48336e+07	2.25766e+07	2.38411e+07	transport			2677933	MGG_04617	RNA transport
High	G4MSB1	5-aminoimidazole-4-carboxamide ribonucleotide formyltransferase OS=Magnaporthe oryzae (strain 70-15 / ATCC MYA-4617 / FGSC 8958) OX=242507 GN=MGG_04435 PE=3 SV=1	64.3	6.57	4805	187.597	53	24	204	24	0	0.786	-0.35	0.391275	0.930723	110.1	111.1	115.2	92.7	87.3	83.6	1.11594e+08	1.1254e+08	1.16747e+08	9.3942e+07	8.84415e+07	8.47474e+07	metabolic process		catalytic activity	2677832	MGG_04435	One carbon pool by folate; Biosynthesis of antibiotics; Purine metabolism; Metabolic pathways; Biosynthesis of secondary metabolites
High	G4NFU6	Glyco_transf_20 domain-containing protein OS=Magnaporthe oryzae (strain 70-15 / ATCC MYA-4617 / FGSC 8958) OX=242507 GN=MGG_14118 PE=3 SV=1	101.6	6.79	5235	186.165	34	24	208	24	0	1.359	0.44	0.201321	0.777028	84.8	81.5	83.4	126	113.4	110.9	6.34621e+07	6.10138e+07	6.24031e+07	9.43314e+07	8.48306e+07	8.29832e+07	metabolic process		catalytic activity	2678952	MGG_14118	Metabolic pathways; Starch and sucrose metabolism
High	A4QUF0	Polyadenylate-binding protein, cytoplasmic and nuclear OS=Magnaporthe oryzae (strain 70-15 / ATCC MYA-4617 / FGSC 8958) OX=242507 GN=PAB1 PE=3 SV=1	81.9	5.72	5248	186.039	42	25	245	25	0	1.121	0.17	0.597427	0.976609	98	92.7	94.1	98.3	111.2	105.6	1.437e+08	1.36011e+08	1.38068e+08	1.44193e+08	1.6311e+08	1.54836e+08	metabolic process;regulation of biological process;transport	cytoplasm;nucleus	RNA binding	2680542	MGG_09505	RNA transport; mRNA surveillance pathway; RNA degradation
High	G4N6Y6	Glucose-6-phosphate isomerase OS=Magnaporthe oryzae (strain 70-15 / ATCC MYA-4617 / FGSC 8958) OX=242507 GN=MGG_12822 PE=3 SV=1	61.2	6.3	6314	181.919	46	18	263	18	0	0.809	-0.31	0.457658	0.950214	106	110.2	111.9	94.3	88.5	89.2	1.12481e+08	1.17014e+08	1.18748e+08	1.00064e+08	9.39505e+07	9.47026e+07	metabolic process	mitochondrion	catalytic activity	5050192	MGG_12822	Amino sugar and nucleotide sugar metabolism; Biosynthesis of secondary metabolites; Metabolic pathways; Glycolysis / Gluconeogenesis; Biosynthesis of antibiotics; Starch and sucrose metabolism; Carbon metabolism; Pentose phosphate pathway
High	G4N186	Ubiquitinyl hydrolase 1 OS=Magnaporthe oryzae (strain 70-15 / ATCC MYA-4617 / FGSC 8958) OX=242507 GN=MGG_07468 PE=3 SV=1	135.2	5.43	3326	181.715	31	25	185	25	0	1.003	0	0.9766	0.999625	107	98.5	96.9	100.3	98.5	98.8	2.87271e+07	2.64557e+07	2.60282e+07	2.69315e+07	2.64582e+07	2.65453e+07	cell organization and biogenesis;metabolic process	cytosol	catalytic activity;protein binding	2683388	MGG_07468
High	G4N0M7	ATP synthase subunit alpha OS=Magnaporthe oryzae (strain 70-15 / ATCC MYA-4617 / FGSC 8958) OX=242507 GN=MGG_07752 PE=3 SV=1	59.5	9.26	9305	181.674	47	26	548	26	0	1.303	0.38	0.266047	0.85994	88.4	83.8	90.2	115.1	102.8	119.6	1.19159e+09	1.13014e+09	1.2164e+09	1.55244e+09	1.38616e+09	1.61279e+09	metabolic process;transport	mitochondrion	catalytic activity;nucleotide binding;transporter activity	2683679	MGG_07752	Oxidative phosphorylation; Metabolic pathways
High	G4MNV7	Succinate--CoA ligase [ADP-forming] subunit beta, mitochondrial OS=Magnaporthe oryzae (strain 70-15 / ATCC MYA-4617 / FGSC 8958) OX=242507 GN=MGG_16230 PE=3 SV=1	48.4	5.96	4663	180.067	57	19	186	19	0	1.069	0.1	0.732883	0.978049	96.6	100.3	93.5	102	104.4	103.2	1.17897e+08	1.22462e+08	1.14189e+08	1.24556e+08	1.27529e+08	1.26026e+08	metabolic process	mitochondrion	catalytic activity;metal ion binding;nucleotide binding	12985251	MGG_16230	Citrate cycle (TCA cycle); Biosynthesis of antibiotics; Metabolic pathways; Carbon metabolism; Biosynthesis of secondary metabolites; Propanoate metabolism
High	G4MUE7	Copper radical oxidase OS=Magnaporthe oryzae (strain 70-15 / ATCC MYA-4617 / FGSC 8958) OX=242507 GN=MGG_01655 PE=4 SV=1	105	5.07	4762	178.394	28	15	215	15	0	1.436	0.52	0.135711	0.650179	89.6	79.5	81.5	117.1	98.8	133.5	6.65635e+07	5.90389e+07	6.05646e+07	8.69834e+07	7.33682e+07	9.9121e+07				2679332	MGG_01655
High	G4N4E4	Nucleoporin Nup157/170 OS=Magnaporthe oryzae (strain 70-15 / ATCC MYA-4617 / FGSC 8958) OX=242507 GN=MGG_05095 PE=3 SV=1	156.8	6.35	4438	176.963	33	36	200	36	0	1.202	0.27	0.357261	0.917234	89.6	96.4	90.3	108.5	111.3	103.9	3.95991e+07	4.25756e+07	3.98787e+07	4.79374e+07	4.9156e+07	4.59211e+07	transport		protein binding;structural molecule activity	2675554	MGG_05095	RNA transport
High	P0CT06	Isocitrate lyase OS=Magnaporthe oryzae (strain 70-15 / ATCC MYA-4617 / FGSC 8958) OX=242507 GN=ICL1 PE=1 SV=1	61	6.81	4239	176.849	57	23	170	23	0	1.395	0.48	0.168289	0.724754	83.7	94.4	81.7	106.3	116.8	117.1	6.7884e+07	7.6533e+07	6.62668e+07	8.62249e+07	9.46787e+07	9.49711e+07	metabolic process	cytoplasm	catalytic activity;metal ion binding	2675603	MGG_04895	Glyoxylate and dicarboxylate metabolism; Biosynthesis of secondary metabolites; Metabolic pathways; Carbon metabolism
High	G4MVD3	Vacuolar protein-sorting protein bro-1 OS=Magnaporthe oryzae (strain 70-15 / ATCC MYA-4617 / FGSC 8958) OX=242507 GN=MGG_15323 PE=4 SV=1	114.1	6.71	4205	176.134	41	28	171	28	0	1.019	0.03	0.875998	0.990437	98.2	99.1	93.2	100.1	111	98.3	5.69869e+07	5.75219e+07	5.41017e+07	5.80874e+07	6.4444e+07	5.70596e+07			protein binding	12985392	MGG_15323
High	G4N4M0	Ubiquitin C-terminal hydrolase OS=Magnaporthe oryzae (strain 70-15 / ATCC MYA-4617 / FGSC 8958) OX=242507 GN=MGG_05996 PE=4 SV=1	108.5	7.96	3627	175.546	42	21	120	20	1	1.2	0.26	0.492527	0.959814	90.3	88	92.5	115.6	108.4	105.2	2.72073e+07	2.64935e+07	2.78712e+07	3.48084e+07	3.26498e+07	3.16834e+07	metabolic process		catalytic activity	2683979	MGG_05996	Mitophagy - yeast
High	G4MRU8	14-3-3 family protein OS=Magnaporthe oryzae (strain 70-15 / ATCC MYA-4617 / FGSC 8958) OX=242507 GN=MGG_13806 PE=3 SV=1	30.8	5.05	10989	174.128	69	17	349	15	4	1.078	0.11	0.708781	0.978049	93.4	97.8	95.2	102.6	108.5	102.6	6.95206e+08	7.2787e+08	7.08257e+08	7.63372e+08	8.07581e+08	7.63243e+08			protein binding	5049025	MGG_13806	MAPK signaling pathway - yeast
High	G4NJH2	ATP-dependent 6-phosphofructokinase OS=Magnaporthe oryzae (strain 70-15 / ATCC MYA-4617 / FGSC 8958) OX=242507 GN=MGG_02653 PE=3 SV=1	84.7	6.98	5472	174.003	40	26	230	26	0	0.839	-0.25	0.548152	0.970343	104	108.8	115.7	100.5	79.7	91.3	1.0902e+08	1.14084e+08	1.21374e+08	1.05415e+08	8.35892e+07	9.57626e+07	metabolic process	cytoplasm	catalytic activity;metal ion binding;nucleotide binding	2682869	MGG_02653	RNA degradation; Carbon metabolism; Biosynthesis of antibiotics; Metabolic pathways; Galactose metabolism; Pentose phosphate pathway; Biosynthesis of amino acids; Biosynthesis of secondary metabolites; Methane metabolism; Fructose and mannose metabolism; Glycolysis / Gluconeogenesis
High	G4MQA2	Beta-glucosidase 1 OS=Magnaporthe oryzae (strain 70-15 / ATCC MYA-4617 / FGSC 8958) OX=242507 GN=MGG_09272 PE=3 SV=1	94.6	5.53	4434	172.769	39	25	279	25	0	1.425	0.51	0.143921	0.670139	82.7	82.1	82.9	127.1	117.9	107.3	1.45735e+08	1.44584e+08	1.46052e+08	2.23852e+08	2.07668e+08	1.88917e+08	metabolic process		catalytic activity	2680277	MGG_09272	Biosynthesis of secondary metabolites; Metabolic pathways; Cyanoamino acid metabolism; Starch and sucrose metabolism
High	G4MR06	Glutamate decarboxylase OS=Magnaporthe oryzae (strain 70-15 / ATCC MYA-4617 / FGSC 8958) OX=242507 GN=MGG_02378 PE=3 SV=1	58.1	6.2	7292	172.54	41	22	321	22	0	0.565	-0.82	0.0322046	0.293313	118.1	127.6	134.7	72.1	68.3	79.2	5.39594e+08	5.82833e+08	6.15445e+08	3.29388e+08	3.1212e+08	3.6183e+08	metabolic process		catalytic activity	2681475	MGG_02378	Taurine and hypotaurine metabolism; Alanine, aspartate and glutamate metabolism; Butanoate metabolism; beta-Alanine metabolism; Metabolic pathways; Biosynthesis of secondary metabolites
High	G4NJJ2	Coatomer subunit gamma OS=Magnaporthe oryzae (strain 70-15 / ATCC MYA-4617 / FGSC 8958) OX=242507 GN=MGG_02634 PE=3 SV=1	101.2	5.4	4377	172.304	38	30	174	30	0	0.902	-0.15	0.749482	0.979633	104.3	104.5	107.9	94.3	91.6	97.4	9.14792e+07	9.17128e+07	9.46825e+07	8.27462e+07	8.03251e+07	8.54051e+07	transport	cytoplasm;Golgi;membrane	structural molecule activity	2682833	MGG_02634
High	G4MZ86	60S ribosomal protein L4-A OS=Magnaporthe oryzae (strain 70-15 / ATCC MYA-4617 / FGSC 8958) OX=242507 GN=MGG_08190 PE=3 SV=1	39.9	10.89	5471	172.126	63	18	289	18	0	0.833	-0.26	0.529763	0.966797	107.1	116.1	110.5	92.1	92.6	81.5	3.23042e+08	3.50298e+08	3.33422e+08	2.77884e+08	2.79261e+08	2.45945e+08	metabolic process	ribosome	structural molecule activity	2678306	MGG_08190	Ribosome
High	G4NCR9	Methionyl-tRNA synthetase OS=Magnaporthe oryzae (strain 70-15 / ATCC MYA-4617 / FGSC 8958) OX=242507 GN=MGG_01046 PE=3 SV=1	77.7	6.55	3959	171.875	46	22	167	22	0	0.763	-0.39	0.330083	0.907507	114.1	113.8	113.5	90.6	86.9	81.1	5.43183e+07	5.41605e+07	5.40068e+07	4.31264e+07	4.13367e+07	3.86124e+07	metabolic process	cytoplasm	catalytic activity;nucleotide binding	2674746	MGG_01046	Selenocompound metabolism; Aminoacyl-tRNA biosynthesis
High	G4NIU3	SH3 domain-containing protein OS=Magnaporthe oryzae (strain 70-15 / ATCC MYA-4617 / FGSC 8958) OX=242507 GN=MGG_04116 PE=4 SV=1	132.7	5.49	3566	171.646	43	24	133	24	0	0.943	-0.09	0.784428	0.983904	103.4	105.6	102.4	97.4	99.6	91.5	1.42193e+07	1.45338e+07	1.40939e+07	1.34032e+07	1.37055e+07	1.2592e+07	transport		protein binding	2677606	MGG_04116
High	G4NIC7	Acetyltransferase component of pyruvate dehydrogenase complex OS=Magnaporthe oryzae (strain 70-15 / ATCC MYA-4617 / FGSC 8958) OX=242507 GN=MGG_09878 PE=3 SV=1	49.3	7.5	5884	171.556	51	18	182	18	0	1.111	0.15	0.623811	0.976609	91	94.9	95.8	111.5	101.4	105.4	7.92695e+07	8.26367e+07	8.34422e+07	9.71039e+07	8.83586e+07	9.17817e+07	metabolic process	mitochondrion;organelle lumen	catalytic activity	2680788	MGG_09878	Glycolysis / Gluconeogenesis; Pyruvate metabolism; Biosynthesis of secondary metabolites; Metabolic pathways; Carbon metabolism; Biosynthesis of antibiotics; Citrate cycle (TCA cycle)
High	G4N778	Hsp98-like protein OS=Magnaporthe oryzae (strain 70-15 / ATCC MYA-4617 / FGSC 8958) OX=242507 GN=MGG_06459 PE=3 SV=1	102.8	5.96	3307	171.232	40	28	200	28	0	0.629	-0.67	0.0841072	0.520517	118.6	123.7	131.8	78.7	69.4	77.8	8.89782e+07	9.27855e+07	9.88406e+07	5.90685e+07	5.20899e+07	5.83244e+07	metabolic process;response to stimulus	cytoplasm;cytosol;nucleus	catalytic activity;nucleotide binding;protein binding	2684614	MGG_06459
High	G4NCI4	WD repeat-containing protein 5B OS=Magnaporthe oryzae (strain 70-15 / ATCC MYA-4617 / FGSC 8958) OX=242507 GN=MGG_01074 PE=4 SV=1	111.7	5.49	4072	170.065	37	24	141	24	0	1.813	0.86	0.0237087	0.231475	76.9	69.7	69.3	138.1	126.4	119.5	1.04286e+07	9.45505e+06	9.40117e+06	1.8728e+07	1.71392e+07	1.62077e+07			protein binding	2674127	MGG_01074
High	G4MRL6	Tricalbin-1 OS=Magnaporthe oryzae (strain 70-15 / ATCC MYA-4617 / FGSC 8958) OX=242507 GN=MGG_09947 PE=4 SV=1	164.7	6.33	4070	169.966	27	28	165	28	0	1.345	0.43	0.269321	0.863115	86.6	84.5	98.1	118.1	96.3	116.4	2.11276e+07	2.06334e+07	2.39536e+07	2.88197e+07	2.35062e+07	2.84082e+07	regulation of biological process;response to stimulus	membrane	protein binding	2680917	MGG_09947
High	G4NDN3	Sec14 cytosolic factor OS=Magnaporthe oryzae (strain 70-15 / ATCC MYA-4617 / FGSC 8958) OX=242507 GN=MGG_00905 PE=4 SV=1	37.8	7.37	4121	169.767	67	17	188	17	0	0.82	-0.29	0.488362	0.959814	110.8	116.8	106.1	83.4	91.9	90.9	1.50865e+08	1.5898e+08	1.44471e+08	1.13533e+08	1.25144e+08	1.2367e+08	transport		transporter activity	2674422	MGG_00905
High	G4MV32	Malate dehydrogenase OS=Magnaporthe oryzae (strain 70-15 / ATCC MYA-4617 / FGSC 8958) OX=242507 GN=MGG_08835 PE=3 SV=1	34.3	7.36	8434	169.545	68	16	337	15	0	1.094	0.13	0.666637	0.978049	93.6	100.7	89.8	99.2	114.3	102.4	4.32109e+08	4.64639e+08	4.14473e+08	4.57679e+08	5.27383e+08	4.72632e+08	metabolic process		catalytic activity	2679821	MGG_08835	Glyoxylate and dicarboxylate metabolism; Pyruvate metabolism; Biosynthesis of antibiotics; Citrate cycle (TCA cycle); Metabolic pathways; Cysteine and methionine metabolism; Carbon metabolism; Biosynthesis of secondary metabolites
High	G4N6P6	Inosine-5'-monophosphate dehydrogenase OS=Magnaporthe oryzae (strain 70-15 / ATCC MYA-4617 / FGSC 8958) OX=242507 GN=MGG_03699 PE=3 SV=1	57.3	6.81	6011	169.322	48	20	196	20	0	0.798	-0.33	0.424577	0.930909	109.5	117.9	106.5	87.3	96.7	82.1	8.13226e+07	8.76071e+07	7.91217e+07	6.48808e+07	7.18259e+07	6.10318e+07	metabolic process	cytoplasm	catalytic activity;metal ion binding;nucleotide binding	2676765	MGG_03699	Purine metabolism; Biosynthesis of secondary metabolites; Metabolic pathways
High	G4N2N1	Cullin-associated NEDD8-dissociated protein 2 OS=Magnaporthe oryzae (strain 70-15 / ATCC MYA-4617 / FGSC 8958) OX=242507 GN=MGG_04863 PE=3 SV=1	147.6	5.62	4901	168.774	33	39	223	39	0	0.818	-0.29	0.483863	0.959814	103	110.2	114.1	90.2	89.7	92.7	7.01545e+07	7.50563e+07	7.76952e+07	6.14131e+07	6.1094e+07	6.31328e+07				2675525	MGG_04863
High	G4NDW5	Multifunctional fusion protein OS=Magnaporthe oryzae (strain 70-15 / ATCC MYA-4617 / FGSC 8958) OX=242507 GN=MGG_17513 PE=3 SV=1	65.2	8.79	4712	168.774	49	23	238	23	0	1.334	0.42	0.228869	0.815347	85.5	90.3	81	108.1	121.1	114	2.58526e+08	2.73079e+08	2.44979e+08	3.27084e+08	3.66332e+08	3.44781e+08	metabolic process		catalytic activity	12985076	MGG_17513	Metabolic pathways; Arginine and proline metabolism; Alanine, aspartate and glutamate metabolism
High	A4R8N4	Actin cytoskeleton-regulatory complex protein PAN1 OS=Magnaporthe oryzae (strain 70-15 / ATCC MYA-4617 / FGSC 8958) OX=242507 GN=PAN1 PE=3 SV=2	157.3	6.98	3749	168.399	26	28	171	28	0	1.398	0.48	0.162764	0.716525	85.6	82.5	87.6	121.9	102.6	119.8	2.91461e+07	2.80748e+07	2.98065e+07	4.14923e+07	3.49011e+07	4.07597e+07	transport	cytoplasm;cytoskeleton;endosome;membrane	metal ion binding;protein binding	5050207	MGG_12839
High	G4MND3	Uncharacterized protein OS=Magnaporthe oryzae (strain 70-15 / ATCC MYA-4617 / FGSC 8958) OX=242507 GN=MGG_16213 PE=3 SV=1	180	6.96	3604	168.332	26	33	170	33	0	1.123	0.17	0.531733	0.966797	98.3	89	96.5	115.6	92.2	108.4	4.09043e+07	3.70675e+07	4.01851e+07	4.81068e+07	3.83801e+07	4.51441e+07	metabolic process;regulation of biological process	cytoplasm	catalytic activity;motor activity;nucleotide binding;protein binding	12985232	MGG_16213
High	G4MND6	Nucleosome assembly protein OS=Magnaporthe oryzae (strain 70-15 / ATCC MYA-4617 / FGSC 8958) OX=242507 GN=MGG_06924 PE=3 SV=1	45.8	4.49	5524	168.117	53	18	183	18	0	0.875	-0.19	0.660551	0.977711	105.8	112.5	104.4	92.5	92.1	92.8	7.08656e+07	7.53903e+07	6.99278e+07	6.20008e+07	6.16852e+07	6.22032e+07	cell organization and biogenesis;regulation of biological process;transport	cytoplasm;nucleus	enzyme regulator activity;protein binding	2685097	MGG_06924
High	A4QSX4	Eukaryotic translation initiation factor 3 subunit C OS=Magnaporthe oryzae (strain 70-15 / ATCC MYA-4617 / FGSC 8958) OX=242507 GN=NIP1 PE=3 SV=1	97	5.24	5182	168.012	34	26	203	26	0	0.921	-0.12	0.810096	0.985273	107.4	100.9	104.7	96.4	93.4	97.3	1.13109e+08	1.06198e+08	1.10193e+08	1.01457e+08	9.82968e+07	1.02488e+08	metabolic process		protein binding;RNA binding
High	G4MXQ4	Bilirubin oxidase OS=Magnaporthe oryzae (strain 70-15 / ATCC MYA-4617 / FGSC 8958) OX=242507 GN=MGG_08046 PE=3 SV=1	69.5	7.5	5490	167.898	41	24	254	24	0	2.01	1.01	0.00507948	0.0711541	90.9	67.6	66.3	96.3	143	135.9	1.88515e+08	1.40147e+08	1.37416e+08	1.99758e+08	2.96497e+08	2.81724e+08	metabolic process		catalytic activity;metal ion binding	2678336	MGG_08046
High	P58371	Subtilisin-like proteinase Spm1 OS=Magnaporthe oryzae (strain 70-15 / ATCC MYA-4617 / FGSC 8958) OX=242507 GN=SPM1 PE=3 SV=1	57.1	6.7	9596	167.841	39	16	329	16	0	1.439	0.53	0.133625	0.646188	87.4	80.4	83.1	107.2	122.4	119.6	4.8243e+08	4.43772e+08	4.58791e+08	5.91999e+08	6.75954e+08	6.60274e+08	metabolic process		catalytic activity
High	A4RM69	Eukaryotic translation initiation factor 3 subunit A OS=Magnaporthe oryzae (strain 70-15 / ATCC MYA-4617 / FGSC 8958) OX=242507 GN=TIF32 PE=3 SV=1	122.1	9.45	3878	166.933	31	31	202	31	0	0.927	-0.11	0.830012	0.985273	97.9	104	105.2	104.8	91.6	96.4	8.69384e+07	9.23959e+07	9.34202e+07	9.31124e+07	8.13561e+07	8.56317e+07			protein binding
High	G4N3Y5	Meth_synt_2 domain-containing protein OS=Magnaporthe oryzae (strain 70-15 / ATCC MYA-4617 / FGSC 8958) OX=242507 GN=MGG_05888 PE=4 SV=1	45	5.76	5263	166.834	66	24	205	24	0	1.296	0.37	0.27437	0.867483	86.3	84.6	91.5	123.8	102.1	111.9	1.1105e+08	1.08829e+08	1.17731e+08	1.59308e+08	1.31361e+08	1.4397e+08	metabolic process		catalytic activity;metal ion binding	2684087	MGG_05888
High	G4MVC6	Kinesin-like protein OS=Magnaporthe oryzae (strain 70-15 / ATCC MYA-4617 / FGSC 8958) OX=242507 GN=MGG_01757 PE=3 SV=1	103.3	5.82	4685	166.749	38	27	151	27	0	0.905	-0.14	0.704824	0.978049	108.3	104.5	104.5	94.5	90.9	97.3	2.6417e+07	2.54871e+07	2.54875e+07	2.30611e+07	2.21835e+07	2.37394e+07	cellular component movement		catalytic activity;motor activity;nucleotide binding;protein binding;structural molecule activity	2679602	MGG_01757	Endocytosis
High	G4MY79	Piwi domain-containing protein OS=Magnaporthe oryzae (strain 70-15 / ATCC MYA-4617 / FGSC 8958) OX=242507 GN=MGG_01294 PE=4 SV=1	115.9	9.73	4057	166.483	35	28	170	28	0	0.951	-0.07	0.942272	0.999625	104.4	100.7	110.4	76.8	99.3	108.4	4.11912e+07	3.97346e+07	4.35846e+07	3.03296e+07	3.91863e+07	4.2783e+07	regulation of biological process		protein binding	2679575	MGG_01294
High	G4N3I0	Lysine--tRNA ligase OS=Magnaporthe oryzae (strain 70-15 / ATCC MYA-4617 / FGSC 8958) OX=242507 GN=MGG_04966 PE=3 SV=1	70.2	6.27	3936	166.389	40	19	179	19	0	0.593	-0.75	0.050705	0.395437	124.4	127.5	125	74.1	76.2	72.9	7.48018e+07	7.6677e+07	7.51416e+07	4.45644e+07	4.58072e+07	4.38164e+07	metabolic process	cytoplasm	catalytic activity;nucleotide binding;RNA binding	2675380	MGG_04966	Aminoacyl-tRNA biosynthesis
High	G4MUJ8	WD repeat-containing protein 2 OS=Magnaporthe oryzae (strain 70-15 / ATCC MYA-4617 / FGSC 8958) OX=242507 GN=MGG_07273 PE=4 SV=1	63.5	7.39	4479	165.341	52	20	165	20	0	0.835	-0.26	0.544036	0.970343	110.8	107.7	109.7	88.4	91.6	91.9	4.58209e+07	4.45273e+07	4.53733e+07	3.65454e+07	3.78917e+07	3.80116e+07			protein binding	2683019	MGG_07273
High	G4MUJ2	Isocitrate dehydrogenase [NADP] OS=Magnaporthe oryzae (strain 70-15 / ATCC MYA-4617 / FGSC 8958) OX=242507 GN=MGG_07268 PE=3 SV=1	50.7	8.68	5102	164.916	62	28	270	28	0	1.632	0.71	0.0466261	0.375559	76.4	82.4	74.7	124.7	127	114.7	2.25651e+08	2.4313e+08	2.20641e+08	3.68244e+08	3.74888e+08	3.3858e+08	metabolic process		catalytic activity;metal ion binding;nucleotide binding	2683014	MGG_07268	Biosynthesis of antibiotics; Glutathione metabolism; Citrate cycle (TCA cycle); Biosynthesis of amino acids; Peroxisome; Carbon metabolism; Biosynthesis of secondary metabolites; 2-Oxocarboxylic acid metabolism; Metabolic pathways
High	G4NGD9	Proteasome activator subunit 4 OS=Magnaporthe oryzae (strain 70-15 / ATCC MYA-4617 / FGSC 8958) OX=242507 GN=MGG_04342 PE=3 SV=1	210.9	6.6	4290	164.475	23	34	194	34	0	1.095	0.13	0.704535	0.978049	96.5	86.8	99	105.6	98.1	114	3.07481e+07	2.76738e+07	3.15578e+07	3.36596e+07	3.12761e+07	3.63418e+07	regulation of biological process	proteasome	enzyme regulator activity;protein binding	2677535	MGG_04342	Proteasome
High	G4MYL8	NIMA-interacting protein TinC OS=Magnaporthe oryzae (strain 70-15 / ATCC MYA-4617 / FGSC 8958) OX=242507 GN=MGG_01326 PE=4 SV=1	85.2	5.07	4012	163.681	37	23	175	21	2	1.343	0.43	0.218102	0.803329	86.5	86.4	84.7	116.1	119.2	107	4.49149e+07	4.48701e+07	4.39812e+07	6.02618e+07	6.19112e+07	5.55716e+07				2679538	MGG_01326
High	G4MUR7	Transcriptional repressor rco-1 OS=Magnaporthe oryzae (strain 70-15 / ATCC MYA-4617 / FGSC 8958) OX=242507 GN=MGG_08829 PE=4 SV=1	65.7	6.87	3962	163.057	48	21	184	21	0	1.17	0.23	0.488956	0.959814	84.4	93.4	92.2	105.8	116.4	107.8	6.15998e+07	6.81531e+07	6.72867e+07	7.72547e+07	8.49343e+07	7.87e+07			protein binding	2679815	MGG_08829	MAPK signaling pathway - yeast; Cell cycle - yeast
High	G4NC30	Phosphoenolpyruvate carboxykinase (ATP) OS=Magnaporthe oryzae (strain 70-15 / ATCC MYA-4617 / FGSC 8958) OX=242507 GN=MGG_00450 PE=3 SV=1	66.6	6.38	4204	162.31	58	23	184	23	0	0.766	-0.38	0.338749	0.912857	111.8	125.6	110.6	78.6	85.6	87.8	1.13333e+08	1.27379e+08	1.12088e+08	7.96848e+07	8.68225e+07	8.90289e+07	metabolic process		catalytic activity;nucleotide binding	2674138	MGG_00450	Pyruvate metabolism; Citrate cycle (TCA cycle); Glycolysis / Gluconeogenesis; Biosynthesis of secondary metabolites; Metabolic pathways; Carbon metabolism; Biosynthesis of antibiotics
High	G4N374	Mitogen-activated protein kinase OS=Magnaporthe oryzae (strain 70-15 / ATCC MYA-4617 / FGSC 8958) OX=242507 GN=MGG_04943 PE=1 SV=1	47	5.72	3798	162.061	52	16	193	15	1	0.957	-0.06	0.93	0.999625	97.4	108.7	103.6	101.9	89.2	99.2	1.43198e+08	1.59806e+08	1.52188e+08	1.49761e+08	1.31078e+08	1.45714e+08	metabolic process;regulation of biological process;response to stimulus	cytoplasm;cytosol;nucleus	catalytic activity;nucleotide binding;signal transducer activity	2675515	MGG_04943	MAPK signaling pathway - yeast; Mitophagy - yeast
High	G4NGE1	Uncharacterized protein OS=Magnaporthe oryzae (strain 70-15 / ATCC MYA-4617 / FGSC 8958) OX=242507 GN=MGG_04340 PE=4 SV=1	54.3	6.09	4199	161.791	42	18	247	18	0	0.865	-0.21	0.627743	0.976609	95.7	130.2	105	92.1	90.8	86.3	1.6797e+08	2.28438e+08	1.84231e+08	1.61574e+08	1.59303e+08	1.51529e+08			catalytic activity	2677583	MGG_04340
High	G5EH09	2-methylcitrate dehydratase OS=Magnaporthe oryzae (strain 70-15 / ATCC MYA-4617 / FGSC 8958) OX=242507 GN=MGCH7_ch7g591 PE=3 SV=1	62.6	7.84	4795	161.201	42	20	193	20	0	1.101	0.14	0.648482	0.977711	96.2	91.7	97.8	105.9	100	108.3	1.70539e+08	1.62492e+08	1.734e+08	1.87738e+08	1.77332e+08	1.91963e+08	metabolic process		catalytic activity	2682389	MGG_02836	Propanoate metabolism
High	G4N7T0	Pyruvate dehydrogenase E1 component subunit alpha OS=Magnaporthe oryzae (strain 70-15 / ATCC MYA-4617 / FGSC 8958) OX=242507 GN=MGG_06371 PE=4 SV=1	46.1	8.27	4257	160.62	60	20	198	20	0	1.028	0.04	0.849473	0.98789	100.6	99.5	92.5	102.3	108.2	96.9	8.24057e+07	8.14945e+07	7.57374e+07	8.37909e+07	8.85902e+07	7.93568e+07	metabolic process		catalytic activity	2684526	MGG_06371	Citrate cycle (TCA cycle); Biosynthesis of antibiotics; Pyruvate metabolism; Glycolysis / Gluconeogenesis; Biosynthesis of secondary metabolites; Metabolic pathways; Carbon metabolism
High	G4NHH2	E3 ubiquitin-protein ligase UPL3 OS=Magnaporthe oryzae (strain 70-15 / ATCC MYA-4617 / FGSC 8958) OX=242507 GN=MGG_03841 PE=4 SV=1	209.2	5.33	2766	160.617	24	29	149	29	0	1.216	0.28	0.479259	0.959468	84.5	90.6	92.7	108.4	113.6	110.2	1.20863e+07	1.29601e+07	1.32572e+07	1.54986e+07	1.62505e+07	1.57578e+07	metabolic process		catalytic activity	2677343	MGG_03841	Ubiquitin mediated proteolysis
High	G4MMJ2	Coatomer subunit beta OS=Magnaporthe oryzae (strain 70-15 / ATCC MYA-4617 / FGSC 8958) OX=242507 GN=MGG_06860 PE=4 SV=1	106.1	5.74	5050	160.404	35	29	214	29	0	0.981	-0.03	0.994412	0.999625	105.9	96.8	102.3	100.3	94	100.8	9.19476e+07	8.40376e+07	8.8827e+07	8.71441e+07	8.16026e+07	8.75805e+07	transport	cytoplasm;Golgi;membrane	structural molecule activity	2685033	MGG_06860
High	G4MS90	Phosphoglucomutase OS=Magnaporthe oryzae (strain 70-15 / ATCC MYA-4617 / FGSC 8958) OX=242507 GN=MGG_04495 PE=3 SV=1	60.2	5.34	5158	160.399	67	29	228	29	0	0.675	-0.57	0.147458	0.675085	118.4	113.2	126.5	79.9	77.3	84.8	1.87464e+08	1.79271e+08	2.00261e+08	1.26579e+08	1.2235e+08	1.34278e+08	metabolic process		catalytic activity;metal ion binding	2678006	MGG_04495	Purine metabolism; Galactose metabolism; Starch and sucrose metabolism; Pentose phosphate pathway; Biosynthesis of secondary metabolites; Metabolic pathways; Amino sugar and nucleotide sugar metabolism; Glycolysis / Gluconeogenesis; Biosynthesis of antibiotics
High	G4MP07	Uncharacterized protein OS=Magnaporthe oryzae (strain 70-15 / ATCC MYA-4617 / FGSC 8958) OX=242507 GN=MGG_16441 PE=4 SV=1	100.8	7.62	4295	160.025	33	18	135	18	0	1.255	0.33	0.398317	0.930723	90.6	88.2	93.3	113.7	100.2	114.1	2.24508e+07	2.18526e+07	2.31232e+07	2.81827e+07	2.48299e+07	2.82768e+07				12986379	MGG_16441
High	G4MRY9	Uncharacterized protein OS=Magnaporthe oryzae (strain 70-15 / ATCC MYA-4617 / FGSC 8958) OX=242507 GN=MGG_02476 PE=4 SV=1	244.4	5.74	2529	159.239	24	39	191	39	0	1.008	0.01	0.962829	0.999625	99.8	95.6	102.7	100.6	95	106.4	3.1993e+07	3.06681e+07	3.29226e+07	3.22484e+07	3.0477e+07	3.41201e+07				2681573	MGG_02476	RNA degradation
High	G4N7K9	SNF2 family ATP-dependent chromatin-remodeling factor snf21 OS=Magnaporthe oryzae (strain 70-15 / ATCC MYA-4617 / FGSC 8958) OX=242507 GN=MGG_06388 PE=4 SV=1	165	8.68	2532	158.78	32	28	113	27	1	1.388	0.47	0.22375	0.811036	87.3	83.4	88.4	122.6	97.2	121.1	9.67669e+06	9.24861e+06	9.80536e+06	1.35979e+07	1.07781e+07	1.34283e+07	regulation of biological process	nucleus	nucleotide binding;protein binding	2684543	MGG_06388
High	G4MSU7	Phosphoacetylglucosamine mutase OS=Magnaporthe oryzae (strain 70-15 / ATCC MYA-4617 / FGSC 8958) OX=242507 GN=MGG_11383 PE=3 SV=1	60.4	6.11	5362	158.454	51	24	183	24	0	0.88	-0.18	0.67636	0.978049	104.1	107.3	112.6	95.4	86.1	94.4	1.0118e+08	1.04298e+08	1.09457e+08	9.27185e+07	8.36664e+07	9.17608e+07	metabolic process		catalytic activity;metal ion binding	5051339	MGG_11383	Metabolic pathways; Biosynthesis of antibiotics; Amino sugar and nucleotide sugar metabolism
High	G4NGT3	Formate dehydrogenase OS=Magnaporthe oryzae (strain 70-15 / ATCC MYA-4617 / FGSC 8958) OX=242507 GN=MGG_04034 PE=3 SV=1	48.1	8.79	5705	158.164	47	16	250	16	0	1.076	0.11	0.713701	0.978049	104.1	95.4	94.8	96.5	106.6	102.6	3.22323e+08	2.95148e+08	2.93313e+08	2.9879e+08	3.29993e+08	3.17577e+08	metabolic process	cytoplasm	catalytic activity;nucleotide binding	2677148	MGG_04034	Metabolic pathways; Methane metabolism; Glyoxylate and dicarboxylate metabolism; Carbon metabolism
High	G5EHB5	Minor extracellular protease vpr OS=Magnaporthe oryzae (strain 70-15 / ATCC MYA-4617 / FGSC 8958) OX=242507 GN=MGCH7_ch7g237 PE=3 SV=1	96.8	5.22	3759	158.103	32	22	198	22	0	1.569	0.65	0.0664359	0.456028	78	82.7	77.7	126.9	122.3	112.4	5.44605e+07	5.77333e+07	5.42782e+07	8.86739e+07	8.54261e+07	7.85358e+07	metabolic process	membrane	catalytic activity	2682834	MGG_02531
High	G4N4L4	26S proteasome regulatory subunit RPN2 OS=Magnaporthe oryzae (strain 70-15 / ATCC MYA-4617 / FGSC 8958) OX=242507 GN=MGG_05991 PE=3 SV=1	129.2	5.15	4146	158.023	29	25	187	25	0	0.798	-0.33	0.420422	0.930723	109.6	113.7	108.6	86.6	94.2	87.4	5.50884e+07	5.71797e+07	5.46113e+07	4.35216e+07	4.73475e+07	4.39342e+07	regulation of biological process	proteasome	enzyme regulator activity	2683984	MGG_05991	Proteasome
High	G4MLG1	Acyl-CoA dehydrogenase family member 11 OS=Magnaporthe oryzae (strain 70-15 / ATCC MYA-4617 / FGSC 8958) OX=242507 GN=MGG_08661 PE=3 SV=1	50.3	8.78	5725	157.792	58	23	228	23	0	0.911	-0.13	0.779393	0.983062	103.2	105.5	104.9	95.6	96.1	94.6	1.36353e+08	1.39406e+08	1.38595e+08	1.26309e+08	1.26878e+08	1.25006e+08	metabolic process		catalytic activity;nucleotide binding	2678943	MGG_08661	Fatty acid metabolism; Biosynthesis of secondary metabolites; beta-Alanine metabolism; Propanoate metabolism; Biosynthesis of antibiotics; Fatty acid degradation; Metabolic pathways; Valine, leucine and isoleucine degradation; Carbon metabolism
High	G4MV17	5'-3' exoribonuclease 1 OS=Magnaporthe oryzae (strain 70-15 / ATCC MYA-4617 / FGSC 8958) OX=242507 GN=MGG_12403 PE=3 SV=1	160	7.02	3169	157.464	28	36	198	36	0	1.045	0.06	0.801495	0.985273	100.8	93.3	97	101.3	98.8	108.8	5.95734e+07	5.51519e+07	5.73116e+07	5.98659e+07	5.83768e+07	6.42622e+07	metabolic process	cytoplasm	catalytic activity;RNA binding	5050997	MGG_12403	Ribosome biogenesis in eukaryotes; RNA degradation
High	G4MWX2	MICOS complex subunit MIC60 OS=Magnaporthe oryzae (strain 70-15 / ATCC MYA-4617 / FGSC 8958) OX=242507 GN=MGG_11278 PE=3 SV=1	76	6.79	4517	157.457	43	21	176	21	0	1.172	0.23	0.468829	0.956182	90.8	91.6	92.6	110.2	107.4	107.3	3.56182e+07	3.59594e+07	3.63528e+07	4.32577e+07	4.21622e+07	4.20944e+07		membrane;mitochondrion		5051247	MGG_11278
High	G4MT35	NADPH--cytochrome P450 reductase OS=Magnaporthe oryzae (strain 70-15 / ATCC MYA-4617 / FGSC 8958) OX=242507 GN=cprA PE=3 SV=1	76.8	5.29	3762	157.409	44	24	180	24	0	0.802	-0.32	0.437311	0.940876	107.7	115.1	109.1	85.3	95.2	87.5	5.74234e+07	6.13953e+07	5.81765e+07	4.54822e+07	5.07798e+07	4.66743e+07	metabolic process	cytoplasm;endoplasmic reticulum;membrane;mitochondrion	catalytic activity;nucleotide binding	2683239	MGG_07117
High	G4N6T2	Importin subunit beta-1 OS=Magnaporthe oryzae (strain 70-15 / ATCC MYA-4617 / FGSC 8958) OX=242507 GN=MGG_03668 PE=4 SV=1	95.9	4.7	4388	157.168	27	18	136	18	0	0.663	-0.59	0.125794	0.630193	138.4	119.2	107.6	64.4	91.4	79.1	6.73692e+07	5.80422e+07	5.23951e+07	3.13407e+07	4.44883e+07	3.85004e+07	transport	nucleus	protein binding	2676537	MGG_03668	RNA transport
High	G4N9W6	Uncharacterized protein OS=Magnaporthe oryzae (strain 70-15 / ATCC MYA-4617 / FGSC 8958) OX=242507 GN=MGG_14870 PE=4 SV=1	87.1	5.64	2572	156.332	45	18	117	18	0	0.672	-0.57	0.125679	0.630193	118.8	134.3	107.4	78.5	79.8	81.2	2.55045e+07	2.88395e+07	2.30502e+07	1.68503e+07	1.71388e+07	1.74281e+07				12985399	MGG_14870
High	G4N1Z8	Dipeptidyl-peptidase V OS=Magnaporthe oryzae (strain 70-15 / ATCC MYA-4617 / FGSC 8958) OX=242507 GN=MGG_07877 PE=3 SV=1	78.6	5.12	6080	156.127	36	18	220	18	0	1.051	0.07	0.782265	0.983315	88.5	110.9	96.3	110.3	101.3	92.7	2.49268e+08	3.12374e+08	2.71411e+08	3.10781e+08	2.8533e+08	2.61223e+08	metabolic process		catalytic activity;protein binding	2683804	MGG_07877
High	G4MU94	AIR synthase OS=Magnaporthe oryzae (strain 70-15 / ATCC MYA-4617 / FGSC 8958) OX=242507 GN=MGG_11343 PE=3 SV=1	83.7	5.29	4166	155.392	39	18	172	18	0	0.614	-0.7	0.0599195	0.43407	119.4	126.6	122	72.5	84.6	74.9	5.25533e+07	5.5724e+07	5.36979e+07	3.19272e+07	3.72184e+07	3.29822e+07	metabolic process	cytoplasm	catalytic activity;metal ion binding;nucleotide binding	5051303	MGG_11343	Biosynthesis of secondary metabolites; Purine metabolism; Biosynthesis of antibiotics; Metabolic pathways
High	G4MQP3	DNA helicase OS=Magnaporthe oryzae (strain 70-15 / ATCC MYA-4617 / FGSC 8958) OX=242507 GN=MGG_09293 PE=3 SV=1	112.8	6.58	3147	155.172	32	25	124	24	1	1.074	0.1	0.815732	0.985273	101.4	99.5	86.3	94.3	111.6	106.9	1.59492e+07	1.56452e+07	1.35636e+07	1.4824e+07	1.75542e+07	1.68082e+07	metabolic process;transport	nucleus	catalytic activity;DNA binding;nucleotide binding	2680171	MGG_09293	Meiosis - yeast; DNA replication; Cell cycle - yeast
High	G4MS34	Coatomer subunit beta' OS=Magnaporthe oryzae (strain 70-15 / ATCC MYA-4617 / FGSC 8958) OX=242507 GN=MGG_10504 PE=3 SV=1	95.4	4.81	3606	155.109	37	22	146	22	0	0.826	-0.28	0.500436	0.959814	107.2	115.3	103.7	83.3	101.9	88.6	4.9443e+07	5.3181e+07	4.78233e+07	3.84175e+07	4.69946e+07	4.08429e+07	transport	cytoplasm;Golgi;membrane	protein binding;structural molecule activity	2682116	MGG_10504
High	A4QVP2	ATP-dependent RNA helicase eIF4A OS=Magnaporthe oryzae (strain 70-15 / ATCC MYA-4617 / FGSC 8958) OX=242507 GN=TIF1 PE=3 SV=1	44.7	5.19	4207	154.83	52	17	236	16	1	1.079	0.11	0.706614	0.978049	96.7	98.4	90.4	95.1	115	104.3	4.32201e+08	4.39755e+08	4.0402e+08	4.25057e+08	5.14117e+08	4.66182e+08	metabolic process	cytoplasm;cytosol	catalytic activity;DNA binding;nucleotide binding;RNA binding	2677872	MGG_04400	RNA transport
High	G4MVR9	Lon protease homolog, mitochondrial OS=Magnaporthe oryzae (strain 70-15 / ATCC MYA-4617 / FGSC 8958) OX=242507 GN=PIM1 PE=3 SV=1	122.3	5.76	2846	154.393	36	31	164	31	0	1.069	0.1	0.698201	0.978049	97.5	95.9	97.2	104.2	103.8	101.4	3.87808e+07	3.817e+07	3.86555e+07	4.14544e+07	4.13133e+07	4.03443e+07	cell organization and biogenesis;metabolic process;regulation of biological process;response to stimulus	mitochondrion;organelle lumen	catalytic activity;DNA binding;nucleotide binding	5051117	MGG_11141
High	G4NDG5	Uncharacterized protein OS=Magnaporthe oryzae (strain 70-15 / ATCC MYA-4617 / FGSC 8958) OX=242507 GN=MGG_11470 PE=4 SV=1	110.6	8.84	2732	154.177	43	25	133	25	0	1.032	0.05	0.942385	0.999625	110.7	96.4	95.1	98.6	99.5	99.7	1.5395e+07	1.33968e+07	1.32188e+07	1.37114e+07	1.38272e+07	1.38604e+07				5050630	MGG_11470
High	G4N7Y8	UDP-glucose:glycoprotein glucosyltransferase OS=Magnaporthe oryzae (strain 70-15 / ATCC MYA-4617 / FGSC 8958) OX=242507 GN=MGG_03510 PE=3 SV=1	167.9	5.4	2470	154.162	28	31	156	31	0	0.834	-0.26	0.404065	0.930723	107.6	114.9	104.1	81.5	102.2	89.7	1.98311e+07	2.11918e+07	1.91947e+07	1.50279e+07	1.88356e+07	1.65331e+07	metabolic process		catalytic activity	2676607	MGG_03510	Protein processing in endoplasmic reticulum
High	G4MQ36	Uncharacterized protein OS=Magnaporthe oryzae (strain 70-15 / ATCC MYA-4617 / FGSC 8958) OX=242507 GN=MGG_02273 PE=4 SV=1	19.6	5.34	11379	153.962	61	9	392	9	0	0.807	-0.31	0.449959	0.947415	118.5	105.8	109.7	88.5	97.5	80	1.34129e+09	1.19724e+09	1.24139e+09	1.0014e+09	1.10332e+09	9.05732e+08				2681370	MGG_02273
High	G4MTD7	Cell division control protein 3 OS=Magnaporthe oryzae (strain 70-15 / ATCC MYA-4617 / FGSC 8958) OX=242507 GN=MGG_01521 PE=3 SV=1	50	7.12	4400	153.53	51	17	193	16	1	1.325	0.41	0.239126	0.832866	85.6	86.7	92.3	114.8	105.7	114.8	1.07847e+08	1.09162e+08	1.16276e+08	1.44612e+08	1.33137e+08	1.44644e+08	cell division		catalytic activity;nucleotide binding	2679735	MGG_01521
High	G4NFW8	Protein kinase C OS=Magnaporthe oryzae (strain 70-15 / ATCC MYA-4617 / FGSC 8958) OX=242507 GN=MGG_08689 PE=3 SV=1	131.9	7.52	4032	152.837	29	21	154	21	0	1.108	0.15	0.706269	0.978049	92.1	98.3	93	111.9	101.7	103	2.33209e+07	2.48903e+07	2.35478e+07	2.83307e+07	2.5737e+07	2.60841e+07	metabolic process;regulation of biological process;response to stimulus		catalytic activity;metal ion binding;nucleotide binding;protein binding	2679062	MGG_08689	Phosphatidylinositol signaling system; AGE-RAGE signaling pathway in diabetic complications; Mitophagy - yeast; MAPK signaling pathway - yeast
High	G4MWG4	Stress-induced-phosphoprotein 1 OS=Magnaporthe oryzae (strain 70-15 / ATCC MYA-4617 / FGSC 8958) OX=242507 GN=MGG_08980 PE=4 SV=1	64.7	5.66	4830	152.328	41	21	179	20	0	0.911	-0.13	0.779143	0.983062	103	102.7	112.1	93.7	94.8	93.8	7.81133e+07	7.78959e+07	8.50413e+07	7.10715e+07	7.19108e+07	7.11833e+07			protein binding	2679965	MGG_08980
High	G4N3K6	Structural maintenance of chromosomes protein OS=Magnaporthe oryzae (strain 70-15 / ATCC MYA-4617 / FGSC 8958) OX=242507 GN=MGG_04988 PE=3 SV=1	138	6.9	3119	151.622	32	31	157	31	0	1.289	0.37	0.356798	0.917234	89.6	83.2	92.3	115.5	102.6	116.8	1.96069e+07	1.8201e+07	2.01913e+07	2.52775e+07	2.24634e+07	2.55628e+07	cell organization and biogenesis;metabolic process;response to stimulus	chromosome;nucleus	nucleotide binding;protein binding	2675563	MGG_04988	Meiosis - yeast; Cell cycle - yeast
High	G4N7G5	Dihydrolipoyl dehydrogenase OS=Magnaporthe oryzae (strain 70-15 / ATCC MYA-4617 / FGSC 8958) OX=242507 GN=MGG_17072 PE=3 SV=1	54.1	7.39	4024	150.896	60	26	198	26	0	1.345	0.43	0.215968	0.799795	90.3	82.6	86	119.3	106.1	115.7	1.37025e+08	1.25226e+08	1.30457e+08	1.80873e+08	1.6088e+08	1.7551e+08	cellular homeostasis;metabolic process;regulation of biological process		catalytic activity;nucleotide binding	12984418	MGG_17072	Glyoxylate and dicarboxylate metabolism; Biosynthesis of secondary metabolites; Pyruvate metabolism; Carbon metabolism; Biosynthesis of antibiotics; Metabolic pathways; Citrate cycle (TCA cycle); Valine, leucine and isoleucine degradation; Propanoate metabolism; Glycolysis / Gluconeogenesis; Glycine, serine and threonine metabolism
High	G4N5I8	Polynucleotide adenylyltransferase OS=Magnaporthe oryzae (strain 70-15 / ATCC MYA-4617 / FGSC 8958) OX=242507 GN=MGG_06121 PE=3 SV=1	138.6	5.67	2865	150.849	29	26	131	26	0	1.064	0.09	0.845314	0.985881	105.3	97.5	89.5	99.3	104.8	103.7	2.15689e+07	1.99662e+07	1.83327e+07	2.03507e+07	2.14706e+07	2.12355e+07	metabolic process	nucleus	catalytic activity;RNA binding	2684277	MGG_06121
High	G4MPD7	Leukotriene A-4 hydrolase homolog OS=Magnaporthe oryzae (strain 70-15 / ATCC MYA-4617 / FGSC 8958) OX=242507 GN=MGG_09190 PE=3 SV=1	115.2	6.71	4145	150.539	28	25	228	25	0	1.012	0.02	0.899276	0.997412	93.6	111.5	97.2	95.7	103.6	98.4	1.07165e+08	1.27746e+08	1.11359e+08	1.09582e+08	1.18686e+08	1.12654e+08	metabolic process		catalytic activity;metal ion binding	2680159	MGG_09190
High	G4NCV3	Formyltetrahydrofolate synthetase OS=Magnaporthe oryzae (strain 70-15 / ATCC MYA-4617 / FGSC 8958) OX=242507 GN=MGG_01014 PE=3 SV=1	114.9	8.1	3360	150.404	37	28	164	28	0	0.71	-0.49	0.201135	0.777028	116.3	118.1	112.4	82.6	89.3	81.3	5.54111e+07	5.62622e+07	5.35413e+07	3.93449e+07	4.25671e+07	3.87282e+07	metabolic process		catalytic activity;nucleotide binding	2674667	MGG_01014	One carbon pool by folate; Metabolic pathways
High	G4NAR5	Heat shock protein 60 OS=Magnaporthe oryzae (strain 70-15 / ATCC MYA-4617 / FGSC 8958) OX=242507 GN=MGG_03165 PE=3 SV=1	61.8	6.02	5512	149.838	54	28	258	28	0	0.996	-0.01	0.947224	0.999625	100.4	102.3	96.5	100	102.4	98.3	2.04003e+08	2.07854e+08	1.96031e+08	2.03202e+08	2.08102e+08	1.99754e+08	metabolic process	cytoplasm	nucleotide binding	2676963	MGG_03165	RNA degradation
High	G4MMY8	Structural maintenance of chromosomes protein OS=Magnaporthe oryzae (strain 70-15 / ATCC MYA-4617 / FGSC 8958) OX=242507 GN=MGG_16203 PE=3 SV=1	144.3	5.54	3986	149.74	23	25	162	25	0	1.228	0.3	0.452393	0.949546	87.5	101.4	84.2	107.5	114.8	104.6	2.53329e+07	2.93447e+07	2.43791e+07	3.11105e+07	3.32323e+07	3.02632e+07	cell organization and biogenesis;regulation of biological process;transport	chromosome;nucleus	nucleotide binding;protein binding;transporter activity	12985222	MGG_16203	Cell cycle - yeast; Meiosis - yeast
High	G4N495	GDP-mannose pyrophosphorylase OS=Magnaporthe oryzae (strain 70-15 / ATCC MYA-4617 / FGSC 8958) OX=242507 GN=MGG_05936 PE=3 SV=1	48.5	6.62	4538	149.481	51	16	148	16	0	0.897	-0.16	0.732504	0.978049	106	107.7	103.3	88.9	99	95.1	9.50065e+07	9.64563e+07	9.2537e+07	7.9618e+07	8.87292e+07	8.52249e+07	metabolic process	cytosol;nucleus	catalytic activity	2684039	MGG_05936	Metabolic pathways; Fructose and mannose metabolism; Amino sugar and nucleotide sugar metabolism; Biosynthesis of secondary metabolites
High	G4NJQ2	CCHC-type domain-containing protein OS=Magnaporthe oryzae (strain 70-15 / ATCC MYA-4617 / FGSC 8958) OX=242507 GN=MGG_17847 PE=4 SV=1	83.7	8.73	1336	148.993	40	24	78	8	18	25.175	4.65	1e-17	3.55517e-16	9.7	10.5	7.7	80.8	243.8	247.5	6.19462e+06	6.74264e+06	4.91827e+06	5.17035e+07	1.55952e+08	1.58299e+08			metal ion binding	12987379	MGG_17847
High	G4MVL0	Asparaginyl-tRNA synthetase OS=Magnaporthe oryzae (strain 70-15 / ATCC MYA-4617 / FGSC 8958) OX=242507 GN=MGG_08897 PE=3 SV=1	66	6.14	4972	148.105	55	24	190	24	0	0.758	-0.4	0.317285	0.905216	117.9	113.8	109.3	84.5	88.3	86.2	8.37287e+07	8.08264e+07	7.76104e+07	6.00173e+07	6.27235e+07	6.12339e+07	metabolic process	cytoplasm	catalytic activity;nucleotide binding	2679883	MGG_08897	Aminoacyl-tRNA biosynthesis
High	G4MRK9	Nod factor export ATP-binding protein I OS=Magnaporthe oryzae (strain 70-15 / ATCC MYA-4617 / FGSC 8958) OX=242507 GN=MGG_09941 PE=4 SV=1	177.9	8.68	2755	147.878	23	27	136	27	0	0.597	-0.74	0.0582388	0.4279	135.4	85.5	144.3	94	59.8	80.9	3.60018e+07	2.2727e+07	3.83708e+07	2.49834e+07	1.59074e+07	2.151e+07	transport	membrane	catalytic activity;nucleotide binding;transporter activity	2680911	MGG_09941
High	G4NJH9	Interferon-induced GTP-binding protein Mx OS=Magnaporthe oryzae (strain 70-15 / ATCC MYA-4617 / FGSC 8958) OX=242507 GN=MGG_02648 PE=4 SV=1	82.4	5.59	3293	147.621	46	28	166	28	0	1.91	0.93	0.00925138	0.11328	65.3	65.8	75.7	88.8	125.7	178.6	4.05094e+07	4.08185e+07	4.69525e+07	5.50859e+07	7.79613e+07	1.10787e+08			catalytic activity;nucleotide binding	2682864	MGG_02648
High	A4QZL9	Eukaryotic translation initiation factor 3 subunit B OS=Magnaporthe oryzae (strain 70-15 / ATCC MYA-4617 / FGSC 8958) OX=242507 GN=PRT1 PE=3 SV=1	85.7	5.08	3809	147.578	39	26	163	26	0	0.936	-0.1	0.859344	0.989387	102.8	103.7	100.9	96.2	96.1	100.3	7.0719e+07	7.13341e+07	6.94299e+07	6.61752e+07	6.61183e+07	6.90389e+07	metabolic process	cytoplasm	protein binding;RNA binding	2681097	MGG_01978	RNA transport
High	G4N066	Acyl-CoA ligase OS=Magnaporthe oryzae (strain 70-15 / ATCC MYA-4617 / FGSC 8958) OX=242507 GN=MGG_07705 PE=4 SV=1	201.4	6.38	2296	147.251	22	28	147	28	0	1.133	0.18	0.658745	0.977711	102.6	90.7	91.4	103.5	108.8	102.9	1.20117e+07	1.06228e+07	1.06999e+07	1.21234e+07	1.27419e+07	1.20503e+07	metabolic process		catalytic activity	2683632	MGG_07705
High	G4NIB7	3-ketoacyl-CoA thiolase OS=Magnaporthe oryzae (strain 70-15 / ATCC MYA-4617 / FGSC 8958) OX=242507 GN=MGG_10700 PE=3 SV=1	43.8	6.7	4335	147.173	54	16	164	16	0	1.427	0.51	0.142356	0.667131	82.8	84.5	80.4	106.6	127.5	118.2	9.01681e+07	9.19617e+07	8.75081e+07	1.15969e+08	1.38734e+08	1.28676e+08	metabolic process		catalytic activity	2682904	MGG_10700	Biosynthesis of antibiotics; Biosynthesis of unsaturated fatty acids; Valine, leucine and isoleucine degradation; alpha-Linolenic acid metabolism; Fatty acid metabolism; Peroxisome; Biosynthesis of secondary metabolites; Fatty acid degradation; Metabolic pathways
High	G4MPB4	LsmAD domain-containing protein OS=Magnaporthe oryzae (strain 70-15 / ATCC MYA-4617 / FGSC 8958) OX=242507 GN=MGG_09170 PE=4 SV=1	118.9	9.74	3191	146.994	23	17	126	17	0	0.988	-0.02	0.936473	0.999625	104.5	101.5	99.3	100.2	93.7	100.8	1.54476e+07	1.49949e+07	1.46757e+07	1.48127e+07	1.38525e+07	1.48941e+07				2680266	MGG_09170
High	G4MR98	Uncharacterized protein OS=Magnaporthe oryzae (strain 70-15 / ATCC MYA-4617 / FGSC 8958) OX=242507 GN=MGG_04708 PE=4 SV=1	80.4	6.68	3168	146.874	39	16	103	16	0	1.309	0.39	0.323137	0.906085	86.6	86.2	81.3	112.8	125.8	107.4	1.34237e+07	1.33595e+07	1.26062e+07	1.74929e+07	1.9501e+07	1.66517e+07				2677907	MGG_04708
High	G4N2B8	Mitochondrial intermediate peptidase OS=Magnaporthe oryzae (strain 70-15 / ATCC MYA-4617 / FGSC 8958) OX=242507 GN=MGG_04858 PE=3 SV=1	87.8	6.44	3688	146.49	38	24	182	24	0	1.116	0.16	0.611631	0.976609	96.1	88	95.9	107	101.3	111.6	5.56185e+07	5.09303e+07	5.54902e+07	6.19051e+07	5.86423e+07	6.45829e+07	metabolic process		catalytic activity;metal ion binding	2675282	MGG_04858
High	G4N7U4	Dynamin-A OS=Magnaporthe oryzae (strain 70-15 / ATCC MYA-4617 / FGSC 8958) OX=242507 GN=MGG_06361 PE=3 SV=1	88.3	6.92	2555	146.163	38	22	109	21	0	1.152	0.2	0.627025	0.976609	88.7	93	96.4	107.1	103.9	110.9	1.55004e+07	1.62473e+07	1.68519e+07	1.87205e+07	1.81667e+07	1.93779e+07	cell communication;cell organization and biogenesis;metabolic process;response to stimulus	cytoplasm;cytosol;membrane;mitochondrion	catalytic activity;nucleotide binding;protein binding	2684516	MGG_06361	Mitophagy - yeast
High	A4R1J7	Protein transport protein SEC23 OS=Magnaporthe oryzae (strain 70-15 / ATCC MYA-4617 / FGSC 8958) OX=242507 GN=SEC23 PE=3 SV=1	85.9	6.24	3912	145.969	31	21	171	21	0	1.035	0.05	0.829329	0.985273	97.5	103.2	95.1	100.9	106.1	97.2	6.45625e+07	6.83123e+07	6.29569e+07	6.68223e+07	7.02806e+07	6.43433e+07	transport	cytoplasm;endoplasmic reticulum;Golgi;membrane	metal ion binding	2685083	MGG_06910	Protein processing in endoplasmic reticulum
High	G4NB68	Formylglycinamide ribonucleotide amidotransferase OS=Magnaporthe oryzae (strain 70-15 / ATCC MYA-4617 / FGSC 8958) OX=242507 GN=MGG_11541 PE=3 SV=1	147.5	5.48	3354	145.593	29	31	147	31	0	0.792	-0.34	0.400337	0.930723	111.4	113.9	107.8	88.2	91.3	87.4	3.1378e+07	3.20855e+07	3.03508e+07	2.48367e+07	2.57245e+07	2.46238e+07	metabolic process		catalytic activity	5050698	MGG_11541	Metabolic pathways; Biosynthesis of secondary metabolites; Purine metabolism; Biosynthesis of antibiotics
High	G4N7P0	Threonyl-tRNA synthetase OS=Magnaporthe oryzae (strain 70-15 / ATCC MYA-4617 / FGSC 8958) OX=242507 GN=MGG_03551 PE=3 SV=1	91.7	6.81	3155	145.356	40	32	215	32	0	0.747	-0.42	0.291592	0.887845	111.8	114.6	112.6	94.7	84.2	82	6.59898e+07	6.76332e+07	6.64646e+07	5.59042e+07	4.9653e+07	4.83748e+07	metabolic process	cytoplasm	catalytic activity;nucleotide binding	2676426	MGG_03551	Aminoacyl-tRNA biosynthesis
High	G4NIW8	1-aminocyclopropane-1-carboxylate deaminase OS=Magnaporthe oryzae (strain 70-15 / ATCC MYA-4617 / FGSC 8958) OX=242507 GN=MGG_02812 PE=3 SV=1	43.5	8.06	4756	145.263	56	18	190	18	0	0.862	-0.21	0.635336	0.977711	96.5	104.1	109.8	89.8	114.1	85.7	3.88201e+07	4.18613e+07	4.41372e+07	3.60981e+07	4.59011e+07	3.44781e+07	metabolic process		catalytic activity	2682365	MGG_02812	Cysteine and methionine metabolism
High	G4NDV6	Clock-controlled-9 protein OS=Magnaporthe oryzae (strain 70-15 / ATCC MYA-4617 / FGSC 8958) OX=242507 GN=MGG_00195 PE=4 SV=1	77.8	7.08	3740	144.859	37	22	275	22	0	0.956	-0.07	0.924058	0.999625	92.4	111.6	101.2	104.7	96.8	93.3	2.22568e+08	2.68841e+08	2.43881e+08	2.52197e+08	2.33059e+08	2.24722e+08				2674463	MGG_00195
High	G4MN13	Seryl-tRNA synthetase OS=Magnaporthe oryzae (strain 70-15 / ATCC MYA-4617 / FGSC 8958) OX=242507 GN=MGG_06913 PE=4 SV=1	55.9	6.43	4696	143.914	43	19	156	19	0	0.843	-0.25	0.558979	0.970343	106.5	108.5	111.6	95.9	86	91.4	5.72544e+07	5.83047e+07	5.99814e+07	5.15618e+07	4.62457e+07	4.9145e+07	metabolic process	cytoplasm;cytosol	catalytic activity;nucleotide binding	2685086	MGG_06913	Aminoacyl-tRNA biosynthesis
High	G4MXB0	Ubiquitin carboxyl-terminal hydrolase OS=Magnaporthe oryzae (strain 70-15 / ATCC MYA-4617 / FGSC 8958) OX=242507 GN=MGG_08270 PE=3 SV=1	86.9	5.21	2478	143.586	35	19	111	19	0	0.723	-0.47	0.204005	0.777884	115.5	117.1	99.3	83.3	101.2	83.6	2.37417e+07	2.4059e+07	2.04094e+07	1.71238e+07	2.08022e+07	1.7175e+07	metabolic process		catalytic activity;metal ion binding;protein binding	2678560	MGG_08270
High	G4NAS7	Uncharacterized protein OS=Magnaporthe oryzae (strain 70-15 / ATCC MYA-4617 / FGSC 8958) OX=242507 GN=MGG_03155 PE=3 SV=1	80.8	6.84	4362	143.425	35	19	164	19	0	1.345	0.43	0.216123	0.799795	88.8	85.5	89	123.1	94	119.5	7.30754e+07	7.03785e+07	7.32047e+07	1.01288e+08	7.73643e+07	9.83012e+07	metabolic process	membrane	catalytic activity	2676741	MGG_03155	Oxidative phosphorylation; Metabolic pathways
High	G4N4B9	Glutamyl-tRNA synthetase OS=Magnaporthe oryzae (strain 70-15 / ATCC MYA-4617 / FGSC 8958) OX=242507 GN=MGG_05956 PE=3 SV=1	72.3	7.39	3750	143.111	39	25	186	25	0	0.803	-0.32	0.440179	0.942719	112.1	108.5	115.3	94.8	79.2	90	7.56611e+07	7.32745e+07	7.78615e+07	6.40299e+07	5.34601e+07	6.07777e+07	metabolic process	cytoplasm	catalytic activity;nucleotide binding	2684019	MGG_05956	Porphyrin and chlorophyll metabolism; Biosynthesis of secondary metabolites; Aminoacyl-tRNA biosynthesis; Metabolic pathways
High	G4N6M6	Tryptophan synthase OS=Magnaporthe oryzae (strain 70-15 / ATCC MYA-4617 / FGSC 8958) OX=242507 GN=MGG_12805 PE=3 SV=1	76.8	6.37	4753	143.006	45	22	202	22	0	0.751	-0.41	0.302275	0.897081	104.3	116.8	114.9	86.3	86.4	91.3	9.42117e+07	1.05558e+08	1.0385e+08	7.80052e+07	7.80428e+07	8.25187e+07	metabolic process		catalytic activity	5050176	MGG_12805	Biosynthesis of antibiotics; Glycine, serine and threonine metabolism; Metabolic pathways; Biosynthesis of secondary metabolites; Phenylalanine, tyrosine and tryptophan biosynthesis; Biosynthesis of amino acids
High	G4MYA0	H(+)-transporting two-sector ATPase OS=Magnaporthe oryzae (strain 70-15 / ATCC MYA-4617 / FGSC 8958) OX=242507 GN=MGG_08087 PE=3 SV=1	67.3	5.47	4779	142.514	52	25	214	25	0	1.266	0.34	0.316613	0.905216	88.7	88.2	95.1	113.3	102.4	112.3	1.52307e+08	1.51403e+08	1.63353e+08	1.94608e+08	1.75908e+08	1.92868e+08	metabolic process;transport		catalytic activity;nucleotide binding;transporter activity	2678289	MGG_08087	Metabolic pathways; Phagosome; Oxidative phosphorylation
High	G4NI27	Malate dehydrogenase OS=Magnaporthe oryzae (strain 70-15 / ATCC MYA-4617 / FGSC 8958) OX=242507 GN=MGG_09367 PE=3 SV=1	35.2	8.12	5003	142.48	69	18	255	17	2	1.146	0.2	0.54021	0.96922	88.8	95.5	93.2	109	106.8	106.7	5.20612e+08	5.596e+08	5.46057e+08	6.38526e+08	6.25784e+08	6.25466e+08	metabolic process		catalytic activity	2680415	MGG_09367	Cysteine and methionine metabolism; Biosynthesis of secondary metabolites; Carbon metabolism; Pyruvate metabolism; Glyoxylate and dicarboxylate metabolism; Biosynthesis of antibiotics; Citrate cycle (TCA cycle); Metabolic pathways
High	G4MXY6	Uncharacterized protein OS=Magnaporthe oryzae (strain 70-15 / ATCC MYA-4617 / FGSC 8958) OX=242507 GN=MGG_10868 PE=4 SV=1	92.9	6.49	2351	141.955	40	26	157	26	0	0.753	-0.41	0.302232	0.897081	112.3	116.1	113.5	83.8	89	85.4	5.08278e+07	5.25569e+07	5.13654e+07	3.79577e+07	4.02721e+07	3.86619e+07				2676382	MGG_10868
High	G4N8C1	Trehalose-phosphatase OS=Magnaporthe oryzae (strain 70-15 / ATCC MYA-4617 / FGSC 8958) OX=242507 GN=MGG_03441 PE=3 SV=1	113.2	6.13	3360	141.592	31	25	125	25	0	1.223	0.29	0.38635	0.930723	93.5	82.9	90.1	105.2	110.2	118	1.6271e+08	1.443e+08	1.56772e+08	1.83111e+08	1.91752e+08	2.05277e+08	metabolic process		catalytic activity	2676473	MGG_03441	Metabolic pathways; Starch and sucrose metabolism
High	G4NBD9	TPR_REGION domain-containing protein OS=Magnaporthe oryzae (strain 70-15 / ATCC MYA-4617 / FGSC 8958) OX=242507 GN=MGG_00567 PE=4 SV=1	185.3	4.98	2375	141.319	22	34	192	34	0	1.234	0.3	0.359709	0.917234	93.6	86.1	91.8	114.3	100.8	113.3	3.54664e+07	3.26225e+07	3.47971e+07	4.33227e+07	3.81773e+07	4.29431e+07	metabolic process		protein binding	2674951	MGG_00567
High	G4NB83	Tubulin beta chain OS=Magnaporthe oryzae (strain 70-15 / ATCC MYA-4617 / FGSC 8958) OX=242507 GN=MGG_00604 PE=3 SV=1	49.9	4.87	5920	140.814	46	16	255	16	0	1.045	0.06	0.799723	0.985273	90.8	102.3	91.5	94.6	125.1	95.7	2.28156e+08	2.56968e+08	2.29993e+08	2.37711e+08	3.14411e+08	2.40385e+08	cell organization and biogenesis	cytoplasm;cytoskeleton	catalytic activity;nucleotide binding;structural molecule activity	2674304	MGG_00604	Phagosome
High	G4MTY9	Methylmalonate-semialdehyde dehydrogenase (CoA acylating) OS=Magnaporthe oryzae (strain 70-15 / ATCC MYA-4617 / FGSC 8958) OX=242507 GN=MGG_01606 PE=4 SV=1	61.7	7.87	4171	140.331	46	20	194	20	0	1.419	0.5	0.148651	0.679943	83.4	82.9	83.9	119.3	118.4	112.1	5.49172e+07	5.45599e+07	5.52065e+07	7.85157e+07	7.79141e+07	7.38107e+07	metabolic process		catalytic activity	2679307	MGG_01606	Metabolic pathways; beta-Alanine metabolism; Propanoate metabolism; Inositol phosphate metabolism; Valine, leucine and isoleucine degradation; Carbon metabolism
High	G4N0B5	Cystathionine beta-synthase OS=Magnaporthe oryzae (strain 70-15 / ATCC MYA-4617 / FGSC 8958) OX=242507 GN=MGG_07384 PE=3 SV=1	57.2	6.92	3929	140.264	56	21	160	21	0	0.976	-0.04	0.988338	0.999625	110.7	97.7	99.4	97	87.8	107.4	1.16804e+08	1.03065e+08	1.04884e+08	1.02328e+08	9.26342e+07	1.13347e+08	metabolic process	cytoplasm	catalytic activity	2683304	MGG_07384	Glycine, serine and threonine metabolism; Metabolic pathways; Biosynthesis of antibiotics; Biosynthesis of amino acids; Cysteine and methionine metabolism
High	A4RFH6	Eukaryotic translation initiation factor 3 subunit D OS=Magnaporthe oryzae (strain 70-15 / ATCC MYA-4617 / FGSC 8958) OX=242507 GN=MGG_00341 PE=3 SV=1	63.2	5.34	2950	140.236	45	17	129	17	0	0.871	-0.2	0.647587	0.977711	106.8	104.1	107.4	88	100.7	93	7.60762e+07	7.41889e+07	7.6484e+07	6.2715e+07	7.17158e+07	6.62533e+07	metabolic process	cytoplasm;cytosol;nucleus	RNA binding	2674990	MGG_00341	RNA transport
High	G4NI28	Uncharacterized protein OS=Magnaporthe oryzae (strain 70-15 / ATCC MYA-4617 / FGSC 8958) OX=242507 GN=MGG_12005 PE=3 SV=1	148.2	6.67	2124	140.02	32	35	171	35	0	1.1	0.14	0.722369	0.978049	97.3	93.4	104.9	114.6	82.8	107	2.27928e+07	2.18735e+07	2.45812e+07	2.68551e+07	1.94018e+07	2.50618e+07	cellular homeostasis;transport	membrane	catalytic activity;metal ion binding;nucleotide binding;transporter activity	5049786	MGG_12005
High	A4RE77	Myosin-1 OS=Magnaporthe oryzae (strain 70-15 / ATCC MYA-4617 / FGSC 8958) OX=242507 GN=MYO1 PE=3 SV=1	134.2	9.48	2830	139.798	34	31	173	31	0	0.978	-0.03	0.942956	0.999625	102.6	95.1	109.2	102.6	90.1	100.4	2.53716e+07	2.35175e+07	2.69847e+07	2.53621e+07	2.22635e+07	2.48062e+07		cytoplasm;cytoskeleton	catalytic activity;motor activity;nucleotide binding;protein binding	2674396	MGG_00748
High	G4MYY3	Obg-like ATPase 1 OS=Magnaporthe oryzae (strain 70-15 / ATCC MYA-4617 / FGSC 8958) OX=242507 GN=MGG_10957 PE=3 SV=1	43.8	7.72	4320	139.659	61	20	176	20	0	0.791	-0.34	0.404722	0.930723	115.2	111.2	107.1	86.8	91.6	88	1.03434e+08	9.98682e+07	9.62019e+07	7.79509e+07	8.22768e+07	7.89702e+07		cytoplasm	catalytic activity;nucleotide binding	2677711	MGG_10957
High	G4MKD3	Exportin-1 OS=Magnaporthe oryzae (strain 70-15 / ATCC MYA-4617 / FGSC 8958) OX=242507 GN=MGG_02526 PE=3 SV=1	124.2	5.35	3385	139.475	32	29	172	29	0	0.828	-0.27	0.502036	0.959814	103.5	110.5	107.7	89.2	102.5	86.6	5.23877e+07	5.59096e+07	5.45021e+07	4.51228e+07	5.18474e+07	4.38362e+07	transport	nucleus	protein binding	2681623	MGG_02526	RNA transport; Ribosome biogenesis in eukaryotes
High	G4MKQ2	Uncharacterized protein OS=Magnaporthe oryzae (strain 70-15 / ATCC MYA-4617 / FGSC 8958) OX=242507 GN=MGG_06648 PE=4 SV=1	109.6	6.04	4303	139.429	36	32	178	32	0	0.941	-0.09	0.878127	0.990437	106.9	101.7	101.4	95.7	94.5	99.9	8.15184e+07	7.75109e+07	7.72825e+07	7.29764e+07	7.20462e+07	7.61767e+07			nucleotide binding	2684821	MGG_06648	Protein processing in endoplasmic reticulum
High	G4MVC4	Acetyl-CoA acetyltransferase OS=Magnaporthe oryzae (strain 70-15 / ATCC MYA-4617 / FGSC 8958) OX=242507 GN=MGG_01755 PE=3 SV=1	45.4	8.9	3835	139.201	51	15	123	15	0	1.381	0.47	0.226461	0.813525	81.5	86.4	82.4	109.4	126.5	113.8	2.60887e+07	2.76638e+07	2.63844e+07	3.50238e+07	4.05017e+07	3.64309e+07	metabolic process		catalytic activity	2679600	MGG_01755	Fatty acid metabolism; Lysine degradation; Tryptophan metabolism; Valine, leucine and isoleucine degradation; Biosynthesis of antibiotics; Synthesis and degradation of ketone bodies; Propanoate metabolism; Butanoate metabolism; Carbon metabolism; Metabolic pathways; Biosynthesis of secondary metabolites; Pyruvate metabolism; Fatty acid degradation; Glyoxylate and dicarboxylate metabolism; Terpeno…
High	G4MTZ0	Calnexin OS=Magnaporthe oryzae (strain 70-15 / ATCC MYA-4617 / FGSC 8958) OX=242507 GN=MGG_01607 PE=3 SV=1	63.8	5.14	3724	139.086	40	18	167	18	0	0.869	-0.2	0.641867	0.977711	106.8	110.8	103	92.8	101.4	85.2	1.4372e+08	1.49087e+08	1.38691e+08	1.24907e+08	1.36528e+08	1.14681e+08	metabolic process	endoplasmic reticulum;membrane	metal ion binding;protein binding	2679308	MGG_01607	Protein processing in endoplasmic reticulum; Phagosome
High	G4N5D4	Pre-mRNA-processing-splicing factor 8 OS=Magnaporthe oryzae (strain 70-15 / ATCC MYA-4617 / FGSC 8958) OX=242507 GN=MGG_05244 PE=4 SV=1	274.5	8.7	3167	139.02	17	31	144	31	0	1.149	0.2	0.633824	0.977711	97.3	89.3	91.9	102.2	105.6	113.7	1.65464e+07	1.5182e+07	1.56357e+07	1.73833e+07	1.79657e+07	1.93317e+07	metabolic process	spliceosomal complex	protein binding;RNA binding	2675312	MGG_05244	Spliceosome
High	G4MT38	26S proteasome regulatory subunit RPN1 OS=Magnaporthe oryzae (strain 70-15 / ATCC MYA-4617 / FGSC 8958) OX=242507 GN=MGG_07120 PE=3 SV=1	99.6	5.01	3946	138.744	29	22	163	22	0	0.928	-0.11	0.833032	0.985273	101.6	104.2	112.2	96.7	87.2	98.1	7.63318e+07	7.83075e+07	8.43598e+07	7.26469e+07	6.55566e+07	7.37188e+07	regulation of biological process	nucleus;proteasome	enzyme regulator activity;protein binding	2683242	MGG_07120	Proteasome
High	G4NIQ1	Aspartate aminotransferase OS=Magnaporthe oryzae (strain 70-15 / ATCC MYA-4617 / FGSC 8958) OX=242507 GN=MGG_04156 PE=3 SV=1	50.1	8.44	3969	138.689	53	17	176	17	0	0.937	-0.09	0.862848	0.989432	103	109.9	101.9	91.6	96.5	97	1.6981e+08	1.81168e+08	1.67904e+08	1.50987e+08	1.59082e+08	1.59938e+08	metabolic process		catalytic activity	2677635	MGG_04156	Arginine and proline metabolism; Phenylalanine metabolism; Cysteine and methionine metabolism; Biosynthesis of secondary metabolites; Phenylalanine, tyrosine and tryptophan biosynthesis; Metabolic pathways; Alanine, aspartate and glutamate metabolism; Carbon metabolism; 2-Oxocarboxylic acid metabolism; Biosynthesis of antibiotics; Biosynthesis of amino acids; Arginine biosynthesis; Tyrosine metab…
High	G4N2Y7	Pyruvate decarboxylase OS=Magnaporthe oryzae (strain 70-15 / ATCC MYA-4617 / FGSC 8958) OX=242507 GN=MGG_07628 PE=3 SV=1	62.3	6.38	3189	138.121	42	19	142	19	0	1.658	0.73	0.0401095	0.341195	76.4	73.4	81.6	132.4	109.3	126.8	6.63339e+07	6.3742e+07	7.08527e+07	1.14921e+08	9.49085e+07	1.10014e+08			catalytic activity;metal ion binding	2683548	MGG_07628
High	G4NC31	ERF-3 OS=Magnaporthe oryzae (strain 70-15 / ATCC MYA-4617 / FGSC 8958) OX=242507 GN=MGG_00449 PE=4 SV=1	79.1	8.76	2718	137.905	32	19	136	19	0	0.837	-0.26	0.539696	0.96922	110.9	105.2	111.9	93.6	85.7	92.8	6.24722e+07	5.92509e+07	6.30148e+07	5.27181e+07	4.82564e+07	5.22684e+07	cell organization and biogenesis;metabolic process	cytosol	catalytic activity;metal ion binding;nucleotide binding;protein binding;RNA binding	2674241	MGG_00449	mRNA surveillance pathway
High	G4N744	HDAC_interact domain-containing protein OS=Magnaporthe oryzae (strain 70-15 / ATCC MYA-4617 / FGSC 8958) OX=242507 GN=MGG_13498 PE=4 SV=1	163.5	6.74	2865	137.603	24	22	119	22	0	1.202	0.26	0.496122	0.959814	83.3	90.5	94.2	104	119.3	108.8	9.86312e+06	1.07262e+07	1.11603e+07	1.23166e+07	1.41278e+07	1.28876e+07	regulation of biological process	nucleus		2676945	MGG_13498	Mitophagy - yeast
High	G4NC87	NADP-dependent mannitol dehydrogenase OS=Magnaporthe oryzae (strain 70-15 / ATCC MYA-4617 / FGSC 8958) OX=242507 GN=MGG_01114 PE=3 SV=1	37.8	5.94	4740	137.4	45	15	170	15	0	0.846	-0.24	0.56763	0.970343	106.1	109.1	110.6	92.3	87.1	94.8	2.5621e+08	2.63554e+08	2.67113e+08	2.22881e+08	2.10411e+08	2.28997e+08	metabolic process		catalytic activity;metal ion binding;nucleotide binding	2674862	MGG_01114	Metabolic pathways; Pentose and glucuronate interconversions
High	G4N291	Cupin domain-containing protein OS=Magnaporthe oryzae (strain 70-15 / ATCC MYA-4617 / FGSC 8958) OX=242507 GN=MGG_12981 PE=4 SV=1	22	6.33	3501	137.386	60	10	117	10	0	0.141	-2.82	4.4853e-14	1.53124e-12	185.8	155.8	185.6	17.5	26.2	29.1	1.18688e+08	9.9533e+07	1.18522e+08	1.1168e+07	1.67334e+07	1.85694e+07				5048917	MGG_12981
High	G4MYY2	Tubulin alpha chain OS=Magnaporthe oryzae (strain 70-15 / ATCC MYA-4617 / FGSC 8958) OX=242507 GN=MGG_11412 PE=3 SV=1	50.4	5.11	5672	137.261	47	16	261	15	0	1.207	0.27	0.416216	0.930723	95.3	89.8	85.8	101.1	119.7	108.3	1.82958e+08	1.72413e+08	1.6485e+08	1.94101e+08	2.29885e+08	2.08021e+08	cell organization and biogenesis	cytoplasm;cytoskeleton	catalytic activity;nucleotide binding;structural molecule activity	5051363	MGG_11412	Phagosome
High	G4ML83	ATP citrate synthase OS=Magnaporthe oryzae (strain 70-15 / ATCC MYA-4617 / FGSC 8958) OX=242507 GN=MGG_06720 PE=4 SV=1	52.6	5.74	4688	136.804	48	20	230	20	0	0.699	-0.52	0.188676	0.758177	116.6	120.4	117.5	83	80.4	82.1	2.47296e+08	2.55507e+08	2.49189e+08	1.76118e+08	1.70535e+08	1.74147e+08		cytosol;nucleus		2684893	MGG_06720	Biosynthesis of antibiotics; Citrate cycle (TCA cycle); Metabolic pathways; Biosynthesis of secondary metabolites
High	G4N3Q0	Histone deacetylase OS=Magnaporthe oryzae (strain 70-15 / ATCC MYA-4617 / FGSC 8958) OX=242507 GN=MGG_05857 PE=3 SV=1	73.3	4.7	3743	136.536	36	13	114	13	0	1.191	0.25	0.531041	0.966797	97.4	90.5	90.8	101	112.2	108.1	1.33687e+07	1.24281e+07	1.2464e+07	1.38642e+07	1.54082e+07	1.4841e+07	cell organization and biogenesis;metabolic process;regulation of biological process	nucleus	catalytic activity	2684118	MGG_05857
High	G4MYT4	Glyoxalase II OS=Magnaporthe oryzae (strain 70-15 / ATCC MYA-4617 / FGSC 8958) OX=242507 GN=MGG_12300 PE=3 SV=1	31.8	6.73	4027	136.3	69	16	192	16	0	0.885	-0.18	0.694353	0.978049	105.9	105.6	112.4	96.1	86.3	93.8	1.52123e+08	1.51636e+08	1.61497e+08	1.38042e+08	1.23941e+08	1.34681e+08			catalytic activity	2678390	MGG_12300	Pyruvate metabolism
High	G4MR82	Glucose-6-phosphate 1-dehydrogenase OS=Magnaporthe oryzae (strain 70-15 / ATCC MYA-4617 / FGSC 8958) OX=242507 GN=MGG_09926 PE=3 SV=1	58.3	6.55	3341	136.2	49	22	201	22	0	0.864	-0.21	0.626124	0.976609	113	106.3	107	88	93.2	92.5	1.44379e+08	1.35755e+08	1.36679e+08	1.12427e+08	1.19017e+08	1.18116e+08	metabolic process		catalytic activity;nucleotide binding	2680896	MGG_09926	Biosynthesis of secondary metabolites; Pentose phosphate pathway; Metabolic pathways; Carbon metabolism; Biosynthesis of antibiotics; Glutathione metabolism
High	G4MT13	Uncharacterized protein OS=Magnaporthe oryzae (strain 70-15 / ATCC MYA-4617 / FGSC 8958) OX=242507 GN=MGG_01508 PE=4 SV=1	35.7	5.58	4920	136.089	61	13	201	13	0	1.176	0.23	0.475168	0.957687	91.3	91.4	90.3	106	113.5	107.4	7.0999e+07	7.10952e+07	7.02126e+07	8.24272e+07	8.82375e+07	8.35148e+07		cytoplasm	protein binding	2679272	MGG_01508
High	G4N3R7	Importin N-terminal domain-containing protein OS=Magnaporthe oryzae (strain 70-15 / ATCC MYA-4617 / FGSC 8958) OX=242507 GN=MGG_16711 PE=4 SV=1	121.3	4.77	3335	135.827	29	26	153	26	0	0.74	-0.43	0.261885	0.856067	116.8	115.8	114.3	79.9	85.7	87.5	5.14135e+07	5.09616e+07	5.02821e+07	3.51623e+07	3.77094e+07	3.85107e+07	transport	cytosol;nucleus	protein binding	12984189	MGG_16711
High	G5EHG3	Glycine cleavage system P protein OS=Magnaporthe oryzae (strain 70-15 / ATCC MYA-4617 / FGSC 8958) OX=242507 GN=MGCH7_ch7g895 PE=3 SV=1	117.9	6.96	2109	135.361	31	22	150	22	0	1.198	0.26	0.526223	0.966742	145.6	82.2	79.9	98.4	103.6	90.2	3.62243e+07	2.04371e+07	1.98731e+07	2.44891e+07	2.57818e+07	2.24481e+07	metabolic process	mitochondrion	catalytic activity	12984732	MGG_15038	Metabolic pathways; Carbon metabolism; Biosynthesis of secondary metabolites; Glycine, serine and threonine metabolism; Glyoxylate and dicarboxylate metabolism; Biosynthesis of antibiotics
High	G4N280	AAA domain-containing protein OS=Magnaporthe oryzae (strain 70-15 / ATCC MYA-4617 / FGSC 8958) OX=242507 GN=MGG_11021 PE=4 SV=1	78	5.9	2643	135.214	35	21	139	21	0	0.621	-0.69	0.076168	0.491598	120.8	115.7	136.2	70.1	75	82.1	1.84139e+08	1.76378e+08	2.0769e+08	1.06928e+08	1.14389e+08	1.25229e+08			catalytic activity;nucleotide binding	2675781	MGG_11021
High	G4NGM6	AAA domain-containing protein OS=Magnaporthe oryzae (strain 70-15 / ATCC MYA-4617 / FGSC 8958) OX=242507 GN=MGG_04085 PE=4 SV=1	78.8	5.05	2803	135.116	37	22	117	22	0	0.441	-1.18	0.00252871	0.0404829	131.9	133.6	153.1	67	55.4	59	4.01375e+07	4.06453e+07	4.65674e+07	2.03687e+07	1.68667e+07	1.79444e+07	metabolic process;response to stimulus		catalytic activity;nucleotide binding	2677677	MGG_04085
High	A4RHF1	ATP-dependent RNA helicase DED1 OS=Magnaporthe oryzae (strain 70-15 / ATCC MYA-4617 / FGSC 8958) OX=242507 GN=DED1 PE=3 SV=2	70.7	8.59	3096	135.054	48	23	143	22	1	0.794	-0.33	0.408728	0.930723	113.1	103.5	112.4	89.2	83.6	98.3	5.00182e+07	4.57756e+07	4.97111e+07	3.94489e+07	3.69806e+07	4.35042e+07	metabolic process		catalytic activity;nucleotide binding
High	G4NKL4	Uncharacterized protein OS=Magnaporthe oryzae (strain 70-15 / ATCC MYA-4617 / FGSC 8958) OX=242507 GN=MGG_03048 PE=4 SV=1	82.1	7.03	2613	135.009	35	21	127	21	0	1.326	0.41	0.191019	0.764163	92.5	81.9	87.9	116.5	93.1	128.1	4.15618e+07	3.67649e+07	3.94646e+07	5.23372e+07	4.18221e+07	5.75135e+07	regulation of biological process;response to stimulus		enzyme regulator activity;protein binding	2682601	MGG_03048
High	G4N9G1	N-(5-amino-5-carboxypentanoyl)-L-cysteinyl-D-valine synthase OS=Magnaporthe oryzae (strain 70-15 / ATCC MYA-4617 / FGSC 8958) OX=242507 GN=MGG_03290 PE=4 SV=1	138.2	6.04	1850	134.972	29	25	128	25	0	0.75	-0.41	0.218636	0.803329	115.4	113.9	113.5	82.7	89.2	85.4	2.13831e+07	2.11039e+07	2.10446e+07	1.53212e+07	1.65327e+07	1.58284e+07	metabolic process		catalytic activity	2677023	MGG_03290
High	G4NH40	V-type proton ATPase subunit a OS=Magnaporthe oryzae (strain 70-15 / ATCC MYA-4617 / FGSC 8958) OX=242507 GN=MGG_03947 PE=3 SV=1	98.1	5.36	2964	134.97	29	19	154	19	0	1.258	0.33	0.328745	0.907404	84.6	88.6	92.5	106.1	116.7	111.4	4.90947e+07	5.14117e+07	5.37182e+07	6.15979e+07	6.77536e+07	6.46903e+07	transport	membrane	transporter activity	2677120	MGG_03947	Phagosome; Metabolic pathways; Oxidative phosphorylation
High	G4MS63	Calcium-transporting ATPase OS=Magnaporthe oryzae (strain 70-15 / ATCC MYA-4617 / FGSC 8958) OX=242507 GN=MGG_04550 PE=3 SV=1	108.1	5.41	3935	134.831	29	19	120	19	0	0.75	-0.42	0.286259	0.882048	115.5	106.1	121.2	86.6	77.7	92.9	2.53948e+07	2.3335e+07	2.664e+07	1.90372e+07	1.70864e+07	2.04261e+07	transport	membrane	catalytic activity;metal ion binding;nucleotide binding;transporter activity	2677772	MGG_04550
High	Q9P4R4	Saccharopine dehydrogenase [NADP(+), L-glutamate-forming] OS=Magnaporthe oryzae (strain 70-15 / ATCC MYA-4617 / FGSC 8958) OX=242507 GN=LYS3 PE=1 SV=2	49.1	6.47	4417	134.595	48	17	152	17	0	0.76	-0.4	0.324328	0.906085	112.7	113.9	115.6	86.6	87.3	84	7.3049e+07	7.38143e+07	7.49287e+07	5.61293e+07	5.65784e+07	5.44458e+07	metabolic process		catalytic activity
High	G4MSG0	Uncharacterized protein OS=Magnaporthe oryzae (strain 70-15 / ATCC MYA-4617 / FGSC 8958) OX=242507 GN=MGG_04528 PE=4 SV=1	164.6	5.82	3000	134.569	28	28	123	28	0	1.081	0.11	0.799188	0.985273	96.7	88.4	99.3	101.3	104.5	109.8	1.289e+07	1.17783e+07	1.32295e+07	1.35022e+07	1.39355e+07	1.4639e+07			protein binding	2677824	MGG_04528
High	G4NB45	Alpha-xylosidase OS=Magnaporthe oryzae (strain 70-15 / ATCC MYA-4617 / FGSC 8958) OX=242507 GN=MGG_11536 PE=3 SV=1	88.7	5.62	3442	134.364	43	24	151	24	0	0.827	-0.27	0.510904	0.962831	108.4	104	115.6	100.8	81.4	89.7	1.00128e+08	9.60536e+07	1.06772e+08	9.30916e+07	7.51219e+07	8.28292e+07	metabolic process		catalytic activity	5050692	MGG_11536
High	G4MY06	Lipase 2 OS=Magnaporthe oryzae (strain 70-15 / ATCC MYA-4617 / FGSC 8958) OX=242507 GN=MGG_10441 PE=4 SV=1	36.3	5.92	3412	134.081	58	12	134	12	0	1.459	0.54	0.107742	0.582025	78.5	101.8	77.2	101.4	126.6	114.5	3.39951e+07	4.40826e+07	3.34428e+07	4.38868e+07	5.48034e+07	4.95904e+07	metabolic process		catalytic activity	2682074	MGG_10441
High	G4MUX6	Glycogen [starch] synthase OS=Magnaporthe oryzae (strain 70-15 / ATCC MYA-4617 / FGSC 8958) OX=242507 GN=MGG_07289 PE=3 SV=1	80.2	6.62	3804	133.841	42	24	167	24	0	1.187	0.25	0.453507	0.949565	98.4	79.3	97.5	115.8	90.1	118.9	1.16902e+08	9.42341e+07	1.15885e+08	1.37561e+08	1.07087e+08	1.41343e+08	metabolic process		catalytic activity	2683185	MGG_07289	Metabolic pathways; Starch and sucrose metabolism
High	G4NE27	Flotillin domain-containing protein OS=Magnaporthe oryzae (strain 70-15 / ATCC MYA-4617 / FGSC 8958) OX=242507 GN=MGG_00835 PE=3 SV=1	55.8	6.16	3066	133.711	44	20	124	20	0	0.86	-0.22	0.636778	0.977711	128.4	103.3	96	81.2	102.4	88.8	5.96218e+07	4.79741e+07	4.45782e+07	3.76981e+07	4.75647e+07	4.12393e+07				2674810	MGG_00835
High	G5EHQ2	12-oxophytodienoate reductase 1 OS=Magnaporthe oryzae (strain 70-15 / ATCC MYA-4617 / FGSC 8958) OX=242507 GN=MGCH7_ch7g132 PE=4 SV=1	45.9	5.99	3344	133.38	70	20	207	20	0	0.5	-1	0.00891686	0.110496	116.7	132.2	138.2	80.6	66.1	66.1	1.73335e+08	1.96242e+08	2.05259e+08	1.19654e+08	9.82177e+07	9.82077e+07	metabolic process		catalytic activity;nucleotide binding	2682196	MGG_10583
High	G4NAD9	1,4-alpha-glucan-branching enzyme OS=Magnaporthe oryzae (strain 70-15 / ATCC MYA-4617 / FGSC 8958) OX=242507 GN=MGG_03186 PE=3 SV=1	79	6.13	2918	132.893	35	20	153	20	0	0.979	-0.03	0.999238	0.999625	97.4	108.7	100.4	99	98.3	96.4	5.23253e+07	5.83915e+07	5.39242e+07	5.31946e+07	5.27946e+07	5.1777e+07	metabolic process		catalytic activity	2676993	MGG_03186	Metabolic pathways; Biosynthesis of secondary metabolites; Starch and sucrose metabolism
High	G4MNJ5	Actin cytoskeleton-regulatory complex protein SLA1 OS=Magnaporthe oryzae (strain 70-15 / ATCC MYA-4617 / FGSC 8958) OX=242507 GN=MGG_05626 PE=3 SV=1	124.4	5.26	2215	132.47	30	24	128	24	0	1.397	0.48	0.212574	0.793824	81.1	82.6	85.1	113.9	122	115.3	1.19275e+07	1.21357e+07	1.25144e+07	1.6746e+07	1.79278e+07	1.69503e+07	cell organization and biogenesis;transport		protein binding	2676217	MGG_05626
High	G4N4D6	Vacuolar protein sorting-associated protein 35 OS=Magnaporthe oryzae (strain 70-15 / ATCC MYA-4617 / FGSC 8958) OX=242507 GN=MGG_05089 PE=3 SV=1	101.3	5.43	2981	132.419	29	19	129	19	0	1.162	0.22	0.619281	0.976609	90.4	88.3	96.5	102.8	105.1	116.9	1.65891e+07	1.62036e+07	1.77077e+07	1.88725e+07	1.92765e+07	2.14485e+07	transport	cytosol	transporter activity	2675633	MGG_05089	Endocytosis
High	G4MRF0	Uncharacterized protein OS=Magnaporthe oryzae (strain 70-15 / ATCC MYA-4617 / FGSC 8958) OX=242507 GN=MGG_02405 PE=4 SV=1	55.8	9.51	3445	132.397	51	15	114	15	0	1.072	0.1	0.790295	0.985273	97.2	94.9	92.6	98.1	115.4	101.8	2.60316e+07	2.54238e+07	2.48122e+07	2.62784e+07	3.09172e+07	2.72553e+07				2681502	MGG_02405
High	G4MUU8	Importin N-terminal domain-containing protein OS=Magnaporthe oryzae (strain 70-15 / ATCC MYA-4617 / FGSC 8958) OX=242507 GN=MGG_11165 PE=4 SV=1	113	4.65	3408	132.333	32	26	144	26	0	0.867	-0.21	0.596236	0.976609	109.4	107.8	108	93.6	87.1	94.1	3.06078e+07	3.01729e+07	3.02244e+07	2.61936e+07	2.43787e+07	2.63255e+07	transport	nucleus	protein binding	5051137	MGG_11165
High	G4ND45	t-SNARE coiled-coil homology domain-containing protein OS=Magnaporthe oryzae (strain 70-15 / ATCC MYA-4617 / FGSC 8958) OX=242507 GN=MGG_00978 PE=4 SV=1	39.2	6.65	3998	132.173	43	13	111	13	0	1.273	0.35	0.30655	0.90012	92.4	79	94.8	122.3	93.9	117.6	7.3237e+07	6.25926e+07	7.51184e+07	9.6949e+07	7.43939e+07	9.32433e+07	transport	membrane	protein binding	2675199	MGG_00978	SNARE interactions in vesicular transport
High	A4RD93	Adenylate kinase OS=Magnaporthe oryzae (strain 70-15 / ATCC MYA-4617 / FGSC 8958) OX=242507 GN=ADK1 PE=3 SV=1	29.7	8.72	4361	131.985	65	16	155	16	0	1.186	0.25	0.455774	0.950025	87.5	92	92.3	108.8	110.3	109.1	9.37893e+07	9.85738e+07	9.88528e+07	1.1657e+08	1.18174e+08	1.16899e+08	metabolic process		catalytic activity;nucleotide binding
High	G4N745	Acetyl-CoA acetyltransferase OS=Magnaporthe oryzae (strain 70-15 / ATCC MYA-4617 / FGSC 8958) OX=242507 GN=MGG_13499 PE=3 SV=1	41.5	6.98	4058	131.882	56	13	136	13	0	0.78	-0.36	0.374597	0.924676	109.9	110.9	120.3	83.6	86.4	88.8	1.05356e+08	1.06258e+08	1.15337e+08	8.01166e+07	8.28515e+07	8.51187e+07	metabolic process		catalytic activity	5051652	MGG_13499	Metabolic pathways; Propanoate metabolism; Biosynthesis of secondary metabolites; Butanoate metabolism; Pyruvate metabolism; Carbon metabolism; Fatty acid degradation; Glyoxylate and dicarboxylate metabolism; Terpenoid backbone biosynthesis; Lysine degradation; Tryptophan metabolism; Biosynthesis of antibiotics; Fatty acid metabolism; Valine, leucine and isoleucine degradation; Synthesis and degr…
High	G4NCA7	Homogentisate 1,2-dioxygenase OS=Magnaporthe oryzae (strain 70-15 / ATCC MYA-4617 / FGSC 8958) OX=242507 GN=MGG_00431 PE=3 SV=1	55	6.4	2822	131.863	42	13	139	13	0	1.022	0.03	0.86684	0.989841	95.4	109.4	100.9	104	103.2	87.2	7.53107e+07	8.63741e+07	7.96968e+07	8.2096e+07	8.14786e+07	6.88845e+07	metabolic process		catalytic activity	2675249	MGG_00431	Tyrosine metabolism; Metabolic pathways
High	G4NDG3	Serine hydroxymethyltransferase OS=Magnaporthe oryzae (strain 70-15 / ATCC MYA-4617 / FGSC 8958) OX=242507 GN=MGG_00923 PE=3 SV=1	53.1	7.61	4374	131.757	50	20	168	19	1	0.95	-0.07	0.90625	0.997412	103	101.6	104.6	98.5	94.4	97.9	1.73519e+08	1.7114e+08	1.76296e+08	1.65997e+08	1.58966e+08	1.64866e+08	metabolic process	cytoplasm	catalytic activity	2674480	MGG_00923	Cyanoamino acid metabolism; Metabolic pathways; Biosynthesis of secondary metabolites; Glycine, serine and threonine metabolism; Methane metabolism; Biosynthesis of antibiotics; One carbon pool by folate; Biosynthesis of amino acids; Glyoxylate and dicarboxylate metabolism; Carbon metabolism
High	G4NA37	Diphosphomevalonate decarboxylase OS=Magnaporthe oryzae (strain 70-15 / ATCC MYA-4617 / FGSC 8958) OX=242507 GN=MGG_09750 PE=3 SV=1	40.8	6.07	3069	131.073	59	15	116	15	0	0.683	-0.55	0.160638	0.712643	112.9	120	122.7	77.2	81.9	85.4	5.77002e+07	6.13295e+07	6.27181e+07	3.94667e+07	4.18987e+07	4.36534e+07	metabolic process	cytosol	catalytic activity;nucleotide binding	2680749	MGG_09750	Biosynthesis of antibiotics; Metabolic pathways; Biosynthesis of secondary metabolites; Terpenoid backbone biosynthesis
High	G4NI46	Minor extracellular protease vpr OS=Magnaporthe oryzae (strain 70-15 / ATCC MYA-4617 / FGSC 8958) OX=242507 GN=MGG_09352 PE=3 SV=1	97.5	5.41	2144	131.008	29	20	115	20	0	1.485	0.57	0.0986172	0.556814	80.6	81.7	74.9	129.9	119.8	113	2.87832e+07	2.91434e+07	2.67463e+07	4.63684e+07	4.27547e+07	4.03417e+07	metabolic process	membrane	catalytic activity	2680436	MGG_09352
High	A4RBS3	ATP-dependent RNA helicase SUB2 OS=Magnaporthe oryzae (strain 70-15 / ATCC MYA-4617 / FGSC 8958) OX=242507 GN=SUB2 PE=3 SV=1	49.1	5.8	3466	130.896	47	18	180	18	0	1.21	0.27	0.410316	0.930723	90.6	93.3	88.3	98.5	119.6	109.6	1.37872e+08	1.41942e+08	1.34418e+08	1.49923e+08	1.8197e+08	1.66787e+08	metabolic process;transport	nucleus;spliceosomal complex	catalytic activity;nucleotide binding;RNA binding	2682359	MGG_02806	RNA transport; mRNA surveillance pathway; Spliceosome
High	G4N847	Uncharacterized protein OS=Magnaporthe oryzae (strain 70-15 / ATCC MYA-4617 / FGSC 8958) OX=242507 GN=MGG_06318 PE=4 SV=1	128.9	7.81	2853	130.859	25	19	125	19	0	0.899	-0.15	0.674685	0.978049	102.5	111.6	99.1	92.1	105.7	89	1.54368e+07	1.68044e+07	1.49163e+07	1.38752e+07	1.59118e+07	1.34079e+07			RNA binding	2684473	MGG_06318
High	G4MKN9	T-complex protein 1 subunit gamma OS=Magnaporthe oryzae (strain 70-15 / ATCC MYA-4617 / FGSC 8958) OX=242507 GN=MGG_06639 PE=3 SV=1	59.4	6.27	3137	130.553	52	25	140	25	0	0.711	-0.49	0.212251	0.793439	119.7	116.4	114.9	82.8	84	82.2	6.90128e+07	6.71054e+07	6.62463e+07	4.77117e+07	4.8415e+07	4.73704e+07	metabolic process	cytoplasm	nucleotide binding;protein binding	2684812	MGG_06639
High	G4N028	Uncharacterized protein OS=Magnaporthe oryzae (strain 70-15 / ATCC MYA-4617 / FGSC 8958) OX=242507 GN=MGG_06189 PE=4 SV=1	40.6	5.9	5218	130.151	31	11	182	11	0	1.892	0.92	0.0102757	0.123476	71.6	68	73.4	135.4	115.8	135.8	1.32131e+08	1.25543e+08	1.35484e+08	2.50028e+08	2.13845e+08	2.50749e+08		membrane;mitochondrion		2684301	MGG_06189
High	G4N4G2	Uncharacterized protein OS=Magnaporthe oryzae (strain 70-15 / ATCC MYA-4617 / FGSC 8958) OX=242507 GN=MGG_05111 PE=4 SV=1	43.6	5.14	2898	130.144	72	17	154	17	0	1.031	0.04	0.842326	0.985273	98.7	98.7	99.3	101.8	107.8	93.6	3.50091e+07	3.50025e+07	3.52281e+07	3.60876e+07	3.82387e+07	3.31928e+07				2675569	MGG_05111
High	G4MZ06	Protein phosphatase 2C Ptc2 OS=Magnaporthe oryzae (strain 70-15 / ATCC MYA-4617 / FGSC 8958) OX=242507 GN=MGG_01351 PE=3 SV=1	48.7	4.73	3433	130.015	43	18	133	18	0	1.03	0.04	0.843371	0.985273	92.7	104.2	88.9	86.6	132.2	95.5	1.48764e+08	1.67217e+08	1.42761e+08	1.38975e+08	2.12146e+08	1.53262e+08	metabolic process		catalytic activity;metal ion binding	2679724	MGG_01351
High	G4N2P1	Cysteinyl-tRNA synthetase OS=Magnaporthe oryzae (strain 70-15 / ATCC MYA-4617 / FGSC 8958) OX=242507 GN=MGG_04872 PE=3 SV=1	93.9	6.71	2788	129.996	33	21	131	21	0	0.817	-0.29	0.481786	0.959814	114.7	104.6	112.1	91.6	84.6	92.4	3.99865e+07	3.64398e+07	3.90751e+07	3.19302e+07	2.94874e+07	3.21866e+07	metabolic process		catalytic activity;nucleotide binding	2675316	MGG_04872	Aminoacyl-tRNA biosynthesis
High	G4MPU8	DnaJ domain-containing protein OS=Magnaporthe oryzae (strain 70-15 / ATCC MYA-4617 / FGSC 8958) OX=242507 GN=MGG_09235 PE=4 SV=1	58	5.39	3746	129.942	38	16	117	16	0	1.001	0	0.945191	0.999625	103	100.3	100.3	95.4	100.4	100.7	3.43707e+07	3.34603e+07	3.34735e+07	3.18505e+07	3.35041e+07	3.35928e+07	cell organization and biogenesis;transport	cytosol		2680237	MGG_09235
High	G5EI15	Transaldolase OS=Magnaporthe oryzae (strain 70-15 / ATCC MYA-4617 / FGSC 8958) OX=242507 GN=MGCH7_ch7g347 PE=3 SV=1	35.6	5.54	6424	129.772	52	19	225	19	0	0.946	-0.08	0.891214	0.994417	100.1	102.8	108.8	102	89.1	97.2	3.48022e+08	3.57428e+08	3.78141e+08	3.54419e+08	3.09812e+08	3.37953e+08	metabolic process	cytoplasm	catalytic activity	2682823	MGG_02624	Biosynthesis of amino acids; Biosynthesis of secondary metabolites; Carbon metabolism; Biosynthesis of antibiotics; Metabolic pathways; Pentose phosphate pathway
High	G4MYM6	Uncharacterized protein OS=Magnaporthe oryzae (strain 70-15 / ATCC MYA-4617 / FGSC 8958) OX=242507 GN=MGG_11229 PE=4 SV=1	78.5	6.55	1948	129.677	42	17	87	17	0	1.04	0.06	0.92008	0.999625	100.1	99.5	89.2	93.3	114.4	103.5	9.83252e+06	9.77302e+06	8.75636e+06	9.1612e+06	1.12309e+07	1.01598e+07			metal ion binding;protein binding;RNA binding	5051198	MGG_11229	RNA degradation
High	G4NBG7	Dipeptidyl-peptidase V OS=Magnaporthe oryzae (strain 70-15 / ATCC MYA-4617 / FGSC 8958) OX=242507 GN=MGG_00543 PE=3 SV=1	79.4	6	3457	129.548	31	16	126	16	0	1.346	0.43	0.220653	0.806144	86.7	85.2	83.2	99.9	114.8	130.2	4.48879e+07	4.41413e+07	4.3083e+07	5.17422e+07	5.94233e+07	6.74038e+07	metabolic process		catalytic activity	2674493	MGG_00543
High	G4MTN6	O-acetylhomoserine (Thiol)-lyase OS=Magnaporthe oryzae (strain 70-15 / ATCC MYA-4617 / FGSC 8958) OX=242507 GN=MGG_07195 PE=3 SV=1	48.8	6.6	3120	129.437	55	19	139	19	0	0.789	-0.34	0.398527	0.930723	97.3	114.6	115	94.5	90.4	88.2	1.14626e+08	1.35048e+08	1.35557e+08	1.11352e+08	1.06486e+08	1.03953e+08	metabolic process		catalytic activity	2683178	MGG_07195	Metabolic pathways; Biosynthesis of antibiotics; Sulfur metabolism; Biosynthesis of amino acids; Cysteine and methionine metabolism; Carbon metabolism; Biosynthesis of secondary metabolites
High	G4N1D0	Rho-GTPase-activating protein 8 OS=Magnaporthe oryzae (strain 70-15 / ATCC MYA-4617 / FGSC 8958) OX=242507 GN=MGG_09531 PE=4 SV=1	99.4	6.46	3049	129.382	34	25	142	25	0	1.185	0.24	0.524531	0.966044	94.3	89.8	94.6	111.7	97.2	112.5	2.13563e+07	2.03322e+07	2.14179e+07	2.52978e+07	2.20212e+07	2.54885e+07	regulation of biological process;response to stimulus		enzyme regulator activity	2680486	MGG_09531
High	G4MYL1	Deubiquitination-protection protein dph1 OS=Magnaporthe oryzae (strain 70-15 / ATCC MYA-4617 / FGSC 8958) OX=242507 GN=MGG_01318 PE=4 SV=1	42.8	5.05	2694	129.07	44	9	87	9	0	1.04	0.06	0.877761	0.990437	95.6	102.2	98.1	106.6	102	95.4	2.24195e+07	2.39782e+07	2.30065e+07	2.50115e+07	2.39295e+07	2.2382e+07	cell organization and biogenesis;metabolic process;regulation of biological process	cytosol;nucleus	protein binding	2679530	MGG_01318	Protein processing in endoplasmic reticulum
High	G4MTX9	Inorganic diphosphatase OS=Magnaporthe oryzae (strain 70-15 / ATCC MYA-4617 / FGSC 8958) OX=242507 GN=MGG_15739 PE=3 SV=1	32.6	5.45	5096	128.833	61	14	235	14	0	0.789	-0.34	0.398698	0.930723	102.9	114.7	112.7	88.9	88	92.7	2.86371e+08	3.19368e+08	3.13794e+08	2.47448e+08	2.45042e+08	2.58044e+08	metabolic process	cytoplasm	catalytic activity;metal ion binding	12984694	MGG_15739	Oxidative phosphorylation
High	A4R962	Clustered mitochondria protein homolog OS=Magnaporthe oryzae (strain 70-15 / ATCC MYA-4617 / FGSC 8958) OX=242507 GN=CLU1 PE=3 SV=1	145.1	5.44	2739	128.809	25	26	140	26	0	0.896	-0.16	0.724619	0.978049	104.1	115.2	101.6	87.2	93.3	98.5	5.00681e+07	5.54247e+07	4.88806e+07	4.19188e+07	4.48741e+07	4.73797e+07	cell organization and biogenesis		protein binding
High	G4MYB7	Peptidyl-prolyl cis-trans isomerase OS=Magnaporthe oryzae (strain 70-15 / ATCC MYA-4617 / FGSC 8958) OX=242507 GN=MGG_08104 PE=3 SV=1	40.8	6.48	4158	128.69	40	12	131	12	0	0.816	-0.29	0.478672	0.959468	112	109.4	106.9	84	98.4	89.3	6.21286e+07	6.06898e+07	5.93307e+07	4.65949e+07	5.45887e+07	4.95519e+07	metabolic process	cytoplasm	catalytic activity;protein binding	2678349	MGG_08104
High	G4N340	CVNH domain-containing protein OS=Magnaporthe oryzae (strain 70-15 / ATCC MYA-4617 / FGSC 8958) OX=242507 GN=MGG_04913 PE=4 SV=1	11.5	4.32	7042	128.504	88	7	265	7	0	1.104	0.14	0.639761	0.977711	83.7	98.4	101.1	111.2	108.6	97.1	7.79613e+08	9.16136e+08	9.41695e+08	1.03545e+09	1.01168e+09	9.04261e+08			protein binding	2675416	MGG_04913
High	G4N7L8	ATPase family AAA domain-containing protein 2 OS=Magnaporthe oryzae (strain 70-15 / ATCC MYA-4617 / FGSC 8958) OX=242507 GN=MGG_06380 PE=4 SV=1	186.9	5.48	2270	128.501	18	18	115	18	0	1.237	0.31	0.4693	0.956182	95.9	81.4	90.7	112.7	107.1	112.1	4.73259e+06	4.01863e+06	4.47418e+06	5.56252e+06	5.28604e+06	5.5336e+06			catalytic activity;nucleotide binding;RNA binding	2684535	MGG_06380
High	G4MKQ4	Tubulin alpha chain OS=Magnaporthe oryzae (strain 70-15 / ATCC MYA-4617 / FGSC 8958) OX=242507 GN=MGG_06650 PE=3 SV=1	50	5.1	3495	128.102	45	16	220	15	2	1.412	0.5	0.153703	0.691395	82.3	82.3	79.5	112.6	127	116.3	2.33414e+08	2.33456e+08	2.25411e+08	3.19083e+08	3.59981e+08	3.29652e+08	cell organization and biogenesis		catalytic activity;nucleotide binding;structural molecule activity	2684823	MGG_06650	Phagosome
High	G4NAS8	PPM-type phosphatase domain-containing protein OS=Magnaporthe oryzae (strain 70-15 / ATCC MYA-4617 / FGSC 8958) OX=242507 GN=MGG_03154 PE=4 SV=1	67.3	9.26	4158	127.86	34	16	141	16	0	1.237	0.31	0.394924	0.930723	87.4	87.4	89.2	106.9	120.9	108.2	2.90168e+07	2.8992e+07	2.95974e+07	3.54914e+07	4.01177e+07	3.58967e+07	metabolic process	mitochondrion	catalytic activity	2676740	MGG_03154
High	G4MT89	DNA-directed RNA polymerase subunit OS=Magnaporthe oryzae (strain 70-15 / ATCC MYA-4617 / FGSC 8958) OX=242507 GN=MGG_04652 PE=3 SV=1	193.5	6.47	2008	127.767	22	28	146	27	1	0.792	-0.34	0.417083	0.930723	109.2	109.2	125.7	86.5	71.1	98.3	4.42893e+07	4.42798e+07	5.09781e+07	3.50944e+07	2.88269e+07	3.98857e+07	metabolic process;response to stimulus	cytosol;nucleus	catalytic activity;DNA binding	2678092	MGG_04652	RNA polymerase; Purine metabolism; Pyrimidine metabolism; Metabolic pathways
High	G4MLQ8	Hsc70 cochaperone OS=Magnaporthe oryzae (strain 70-15 / ATCC MYA-4617 / FGSC 8958) OX=242507 GN=MGG_05438 PE=3 SV=1	36	5.22	3124	127.732	29	10	130	10	0	0.688	-0.54	0.169192	0.726375	118.8	122.7	107.1	76.6	93.1	81.7	6.4146e+07	6.629e+07	5.78525e+07	4.13926e+07	5.02635e+07	4.41403e+07	cell organization and biogenesis;response to stimulus;transport	cytosol;nucleus	protein binding;structural molecule activity	2675955	MGG_05438
High	A4R6K8	Phosphatidylinositol transfer protein SFH5 OS=Magnaporthe oryzae (strain 70-15 / ATCC MYA-4617 / FGSC 8958) OX=242507 GN=SFH5 PE=3 SV=1	42.9	5.17	3212	127.699	44	12	98	12	0	0.795	-0.33	0.401649	0.930723	102.2	119.7	107.9	85.8	100	84.5	3.24594e+07	3.80308e+07	3.42999e+07	2.72557e+07	3.17638e+07	2.68339e+07	transport	cytoplasm;cytosol;endoplasmic reticulum;membrane	transporter activity	2681014	MGG_09991
High	G4N4R7	Adenosylhomocysteinase OS=Magnaporthe oryzae (strain 70-15 / ATCC MYA-4617 / FGSC 8958) OX=242507 GN=MGG_05155 PE=3 SV=1	48.9	6.38	3920	127.526	41	17	284	17	0	0.985	-0.02	0.980888	0.999625	104.5	95.6	107.1	103	86.5	103.2	5.23707e+08	4.7925e+08	5.36436e+08	5.16026e+08	4.33639e+08	5.17249e+08	metabolic process		catalytic activity;nucleotide binding	2675615	MGG_05155	Metabolic pathways; Cysteine and methionine metabolism
High	G4MQX3	Guanine nucleotide-binding protein subunit beta-like protein OS=Magnaporthe oryzae (strain 70-15 / ATCC MYA-4617 / FGSC 8958) OX=242507 GN=MGG_04719 PE=4 SV=1	35	7.21	4616	127.456	50	13	217	13	0	1.07	0.1	0.731051	0.978049	96.5	93.1	101.4	107.6	98.2	103.2	3.27828e+08	3.16146e+08	3.44593e+08	3.65388e+08	3.33471e+08	3.50649e+08			protein binding	2677887	MGG_04719
High	G4N770	Uncharacterized protein OS=Magnaporthe oryzae (strain 70-15 / ATCC MYA-4617 / FGSC 8958) OX=242507 GN=MGG_06465 PE=4 SV=1	170.1	6.09	2255	127.255	21	28	115	28	0	1.26	0.33	0.374893	0.924676	87.5	85.9	97.4	102.9	116.2	110.2	2.36493e+07	2.32175e+07	2.63359e+07	2.78183e+07	3.14202e+07	2.97984e+07				2684620	MGG_06465
High	A4QUT2	Catalase-peroxidase 2 OS=Magnaporthe oryzae (strain 70-15 / ATCC MYA-4617 / FGSC 8958) OX=242507 GN=KATG2 PE=1 SV=1	85.5	5.87	3526	127.09	26	16	126	16	0	1.272	0.35	0.326826	0.906085	72.6	85.1	92.8	108.2	134.3	106.9	2.57352e+07	3.01881e+07	3.29291e+07	3.83902e+07	4.76469e+07	3.79312e+07	metabolic process;response to stimulus		antioxidant activity;catalytic activity
High	G4MRG5	Vesicular-fusion protein SEC18 OS=Magnaporthe oryzae (strain 70-15 / ATCC MYA-4617 / FGSC 8958) OX=242507 GN=MGG_02418 PE=3 SV=1	90.6	6.58	3524	127.005	40	28	157	28	0	0.79	-0.34	0.409648	0.930723	113.6	112.3	110.6	83.9	90.9	88.7	4.39799e+07	4.34747e+07	4.2813e+07	3.2487e+07	3.51995e+07	3.43625e+07			catalytic activity;nucleotide binding	2681515	MGG_02418
High	G4N2Y3	Cytochrome P450 monooxygenase ABA1 OS=Magnaporthe oryzae (strain 70-15 / ATCC MYA-4617 / FGSC 8958) OX=242507 GN=ABA1 PE=2 SV=1	57.4	8.56	4395	127.001	51	24	259	24	0	0.822	-0.28	0.495831	0.959814	104	128.3	102.8	100.9	78.4	85.5	1.31954e+08	1.62703e+08	1.30446e+08	1.28044e+08	9.94039e+07	1.08497e+08	metabolic process	membrane	catalytic activity;metal ion binding	2683546	MGG_07626
High	G4N9E1	Glycerol kinase OS=Magnaporthe oryzae (strain 70-15 / ATCC MYA-4617 / FGSC 8958) OX=242507 GN=MGG_10005 PE=3 SV=1	55.9	5.85	5069	126.825	42	17	182	17	0	1.813	0.86	0.0163625	0.176462	74	75.6	54.9	134.2	139.7	121.6	1.48445e+08	1.51718e+08	1.10108e+08	2.69205e+08	2.80348e+08	2.4388e+08	metabolic process		catalytic activity	2681028	MGG_10005	Glycerolipid metabolism; Metabolic pathways
High	G4MPT7	Fumarate reductase OS=Magnaporthe oryzae (strain 70-15 / ATCC MYA-4617 / FGSC 8958) OX=242507 GN=MGG_09226 PE=3 SV=1	56.5	7.03	3727	126.577	40	17	132	17	0	0.847	-0.24	0.571063	0.970343	99	113.5	107.8	97.4	91	91.3	8.50721e+07	9.75682e+07	9.26753e+07	8.37062e+07	7.82305e+07	7.8475e+07	metabolic process	membrane	catalytic activity	2680216	MGG_09226
High	G4N9K0	Calpain-9 OS=Magnaporthe oryzae (strain 70-15 / ATCC MYA-4617 / FGSC 8958) OX=242507 GN=MGG_14872 PE=3 SV=1	90.3	5.21	2948	126.464	34	20	130	20	0	0.784	-0.35	0.371026	0.923087	123.8	112.1	108.6	92.9	87.8	74.9	3.97621e+07	3.59858e+07	3.48643e+07	2.9823e+07	2.81955e+07	2.40502e+07	metabolic process		catalytic activity	12985395	MGG_14872
High	G4NDI0	Cytosolic non-specific dipeptidase OS=Magnaporthe oryzae (strain 70-15 / ATCC MYA-4617 / FGSC 8958) OX=242507 GN=MGG_00256 PE=3 SV=1	62	6.92	3189	126.269	38	16	203	16	0	1.165	0.22	0.499593	0.959814	94.2	91.7	92.9	103.3	109.6	108.2	1.80337e+08	1.75628e+08	1.77911e+08	1.97687e+08	2.09919e+08	2.07191e+08	metabolic process		catalytic activity	2674624	MGG_00256	Glutathione metabolism; Metabolic pathways
High	G4MYE0	DNA replication licensing factor MCM2 OS=Magnaporthe oryzae (strain 70-15 / ATCC MYA-4617 / FGSC 8958) OX=242507 GN=MGG_08122 PE=3 SV=1	97	5.48	2083	126.183	35	21	115	20	1	0.988	-0.02	0.933518	0.999625	101.1	107.7	92.5	98.6	100.4	99.8	9.79966e+06	1.04447e+07	8.96632e+06	9.5578e+06	9.7357e+06	9.68216e+06	metabolic process	nucleus	catalytic activity;DNA binding;nucleotide binding	2678404	MGG_08122	Cell cycle - yeast; Meiosis - yeast; DNA replication
High	G4MSS6	Uncharacterized protein OS=Magnaporthe oryzae (strain 70-15 / ATCC MYA-4617 / FGSC 8958) OX=242507 GN=MGG_04536 PE=4 SV=1	103.7	6.76	1758	126.165	30	19	114	19	0	1.168	0.22	0.582605	0.971825	85.1	95	93.1	114.1	103.9	108.7	1.23907e+07	1.38272e+07	1.35543e+07	1.66098e+07	1.51171e+07	1.58249e+07				2678206	MGG_04536
High	G4MND5	Phosphoglycerate dehydrogenase OS=Magnaporthe oryzae (strain 70-15 / ATCC MYA-4617 / FGSC 8958) OX=242507 GN=MGG_11794 PE=3 SV=1	51.5	6.8	2923	126.1	44	16	142	16	0	0.668	-0.58	0.136394	0.652842	119.1	124.4	107.6	78.5	90.8	79.6	1.06234e+08	1.11007e+08	9.59918e+07	7.0019e+07	8.10138e+07	7.0984e+07	metabolic process		catalytic activity;nucleotide binding	5049582	MGG_11794	Biosynthesis of antibiotics; Methane metabolism; Glycine, serine and threonine metabolism; Metabolic pathways; Carbon metabolism; Biosynthesis of amino acids
High	G4NJD1	Amine oxidase OS=Magnaporthe oryzae (strain 70-15 / ATCC MYA-4617 / FGSC 8958) OX=242507 GN=MGG_15019 PE=3 SV=1	78.4	6.6	2264	126.039	39	20	131	20	0	1.06	0.08	0.860952	0.989387	98.8	100.9	117.4	110.7	65.4	106.9	1.89876e+07	1.93842e+07	2.25562e+07	2.12771e+07	1.25593e+07	2.05458e+07	metabolic process		catalytic activity;metal ion binding	12984886	MGG_15019	Phenylalanine metabolism; Tyrosine metabolism; Glycine, serine and threonine metabolism; Metabolic pathways; Biosynthesis of secondary metabolites; beta-Alanine metabolism
High	G4NA29	Neutral alpha-glucosidase ab OS=Magnaporthe oryzae (strain 70-15 / ATCC MYA-4617 / FGSC 8958) OX=242507 GN=MGG_09757 PE=3 SV=1	95.3	6.3	2745	125.76	40	25	138	25	0	1.177	0.24	0.536641	0.96922	90.9	82.3	100.7	106.3	107	112.8	2.2958e+07	2.07665e+07	2.54295e+07	2.68272e+07	2.70233e+07	2.84643e+07	metabolic process		catalytic activity	2680756	MGG_09757
High	G4MR84	DNA-directed RNA polymerase subunit beta OS=Magnaporthe oryzae (strain 70-15 / ATCC MYA-4617 / FGSC 8958) OX=242507 GN=MGG_04714 PE=3 SV=1	143.6	7.11	2296	125.689	28	29	121	29	0	1.206	0.27	0.50333	0.959814	92.5	89.7	91.3	103.2	110.1	113.2	1.90203e+07	1.84606e+07	1.87807e+07	2.12206e+07	2.26471e+07	2.32934e+07	metabolic process;regulation of biological process	cytosol;nucleus	catalytic activity;DNA binding;RNA binding	2677913	MGG_04714	Metabolic pathways; Purine metabolism; RNA polymerase; Pyrimidine metabolism
High	G4NI53	Aminotran_5 domain-containing protein OS=Magnaporthe oryzae (strain 70-15 / ATCC MYA-4617 / FGSC 8958) OX=242507 GN=MGG_17802 PE=4 SV=1	50.1	6.67	4847	125.636	51	20	211	20	0	0.562	-0.83	0.0302316	0.2808	136.9	112.4	130.7	73.4	73.4	73.2	3.68794e+08	3.02721e+08	3.51911e+08	1.97601e+08	1.97618e+08	1.97202e+08			catalytic activity	12987253	MGG_17802	Histidine metabolism
High	G4N020	Voltage-gated potassium channel subunit beta-2 OS=Magnaporthe oryzae (strain 70-15 / ATCC MYA-4617 / FGSC 8958) OX=242507 GN=MGG_13188 PE=3 SV=1	38.8	6.71	3117	125.53	55	16	128	14	2	0.74	-0.44	0.273921	0.867483	102.4	122.1	116.1	88.5	85.1	85.9	8.22285e+07	9.80604e+07	9.33065e+07	7.10771e+07	6.83533e+07	6.90033e+07	transport		transporter activity	2684308	MGG_13188
High	G4MSH9	Karyopherin OS=Magnaporthe oryzae (strain 70-15 / ATCC MYA-4617 / FGSC 8958) OX=242507 GN=MGG_01449 PE=4 SV=1	109.5	5.11	2474	125.522	31	23	137	23	0	0.724	-0.47	0.241912	0.834135	115.6	118.8	114.4	91.5	83.7	76	3.59046e+07	3.69172e+07	3.55569e+07	2.84267e+07	2.59995e+07	2.36257e+07	transport	nucleus	protein binding	2679701	MGG_01449
High	G4NDN8	Phosphoglycerate mutase (2,3-diphosphoglycerate-independent) OS=Magnaporthe oryzae (strain 70-15 / ATCC MYA-4617 / FGSC 8958) OX=242507 GN=MGG_00901 PE=3 SV=1	56.9	5.47	3698	125.52	42	19	172	19	0	0.713	-0.49	0.217296	0.801831	120.4	114.1	117.5	80.1	84.1	83.8	158287749	1.5007e+08	1.54472e+08	1.05407e+08	1.10639e+08	1.10215e+08	metabolic process	cytoplasm	catalytic activity;metal ion binding	2674722	MGG_00901	Biosynthesis of secondary metabolites; Glycine, serine and threonine metabolism; Carbon metabolism; Metabolic pathways; Biosynthesis of antibiotics; Biosynthesis of amino acids; Methane metabolism; Glycolysis / Gluconeogenesis
High	A4R254	Vacuolar membrane protease OS=Magnaporthe oryzae (strain 70-15 / ATCC MYA-4617 / FGSC 8958) OX=242507 GN=MGG_06752 PE=3 SV=2	111.3	6.37	2644	125.245	25	17	109	17	0	1.528	0.61	0.123143	0.624761	79.5	77.4	79.3	121.1	118.4	124.3	7.69162e+06	7.48795e+06	7.66621e+06	1.17144e+07	1.14556e+07	1.20232e+07	metabolic process	membrane;vacuole	catalytic activity;metal ion binding	2684925	MGG_06752
High	G4NJK5	Rho1 guanine nucleotide exchange factor 1 OS=Magnaporthe oryzae (strain 70-15 / ATCC MYA-4617 / FGSC 8958) OX=242507 GN=MGG_12644 PE=4 SV=1	185.4	7.39	2187	125.234	23	23	111	23	0	1.172	0.23	0.637922	0.977711	100	89.3	89.3	103.8	112.9	104.6	8.41839e+06	7.52004e+06	7.52002e+06	8.74269e+06	9.51042e+06	8.81038e+06	regulation of biological process			5050517	MGG_12644
High	G4N7R4	Uncharacterized protein OS=Magnaporthe oryzae (strain 70-15 / ATCC MYA-4617 / FGSC 8958) OX=242507 GN=MGG_03530 PE=4 SV=1	99.5	7.23	1930	124.934	45	26	128	26	0	0.815	-0.29	0.357135	0.917234	110.2	110.5	105.5	89.5	94.6	89.8	1.98194e+07	1.98761e+07	1.89785e+07	1.61027e+07	1.70179e+07	1.61567e+07			protein binding	2676908	MGG_03530
High	G4NC37	RRM domain-containing protein OS=Magnaporthe oryzae (strain 70-15 / ATCC MYA-4617 / FGSC 8958) OX=242507 GN=MGG_00444 PE=4 SV=1	29.7	6.25	3229	124.654	70	15	166	15	0	0.85	-0.23	0.582169	0.971825	104.3	117.2	108.2	92	92.8	85.5	1.2299e+08	1.38189e+08	1.27593e+08	1.08494e+08	1.09417e+08	1.00873e+08			RNA binding	2674615	MGG_00444
High	G4MXC5	Mitochondrial peroxiredoxin PRX1 OS=Magnaporthe oryzae (strain 70-15 / ATCC MYA-4617 / FGSC 8958) OX=242507 GN=MGG_08256 PE=3 SV=1	25.1	6.07	5102	124.32	62	12	228	12	0	0.915	-0.13	0.791262	0.985273	99.7	107.4	105.4	98.3	92.6	96.5	3.47326e+08	3.74071e+08	3.67161e+08	3.42243e+08	3.22629e+08	3.35944e+08	cellular homeostasis;metabolic process;regulation of biological process		antioxidant activity;catalytic activity	2678602	MGG_08256
High	G4MTX4	CAMK/RAD53 protein kinase, variant OS=Magnaporthe oryzae (strain 70-15 / ATCC MYA-4617 / FGSC 8958) OX=242507 GN=MGG_01596 PE=3 SV=1	75.9	6.67	2294	124.203	34	17	121	17	0	1.187	0.25	0.519236	0.963175	87.4	94.1	89.2	105.9	119.4	104	2.30872e+07	2.48719e+07	2.35713e+07	2.79733e+07	3.15555e+07	2.7475e+07	metabolic process		catalytic activity;nucleotide binding;protein binding	2679452	MGG_01596	Cell cycle - yeast
High	G5EH03	Isocitrate lyase OS=Magnaporthe oryzae (strain 70-15 / ATCC MYA-4617 / FGSC 8958) OX=242507 GN=MGCH7_ch7g337 PE=3 SV=1	66.7	7.81	2633	124.05	45	19	151	19	0	1.009	0.01	0.908549	0.99788	117.6	96.8	76.8	87.2	123.9	97.7	9.17699e+07	7.55796e+07	5.99438e+07	6.8032e+07	9.67264e+07	7.62292e+07	metabolic process	organelle lumen	catalytic activity	2682815	MGG_02616	Glyoxylate and dicarboxylate metabolism; Biosynthesis of secondary metabolites; Metabolic pathways; Carbon metabolism
High	G4N428	Adenine phosphoribosyltransferase OS=Magnaporthe oryzae (strain 70-15 / ATCC MYA-4617 / FGSC 8958) OX=242507 GN=MGG_05046 PE=3 SV=1	126.9	7.2	2704	123.885	24	23	125	23	0	1.017	0.02	0.941509	0.999625	74.4	90.6	131	92.1	91.4	120.5	2.04365e+07	2.48654e+07	3.59601e+07	2.52781e+07	2.5102e+07	3.30952e+07	metabolic process	cytoplasm	catalytic activity;nucleotide binding	2675590	MGG_05046
High	G4MVP0	Uncharacterized protein OS=Magnaporthe oryzae (strain 70-15 / ATCC MYA-4617 / FGSC 8958) OX=242507 GN=MGG_08925 PE=4 SV=1	109	5.33	2179	123.383	32	22	105	22	0	1.144	0.19	0.645974	0.977711	93.4	88.8	94.9	109.8	106.4	106.8	1.58588e+07	1.50827e+07	1.61221e+07	1.8649e+07	1.80661e+07	1.81438e+07			protein binding	2679911	MGG_08925
High	G4NHZ1	Glutamine--tRNA ligase OS=Magnaporthe oryzae (strain 70-15 / ATCC MYA-4617 / FGSC 8958) OX=242507 GN=MGG_09393 PE=3 SV=1	71.8	8.06	3166	123.372	39	22	136	22	0	0.923	-0.12	0.8188	0.985273	102.8	100	109.5	104.6	88.3	94.9	5.92927e+07	5.76882e+07	6.31692e+07	6.03201e+07	5.0923e+07	5.47492e+07	metabolic process	cytoplasm	catalytic activity;nucleotide binding	2680372	MGG_09393	Metabolic pathways; Aminoacyl-tRNA biosynthesis
High	G4MZF6	Phenylalanine--tRNA ligase OS=Magnaporthe oryzae (strain 70-15 / ATCC MYA-4617 / FGSC 8958) OX=242507 GN=MGG_04425 PE=3 SV=1	57.9	6	2541	123.305	41	15	115	15	0	0.66	-0.6	0.125644	0.630193	117.3	124.3	118.6	75.5	86.1	78.2	3.53021e+07	3.74304e+07	3.56954e+07	2.27367e+07	2.59212e+07	2.35475e+07	metabolic process	cytoplasm	catalytic activity;nucleotide binding;RNA binding	2677948	MGG_04425	Aminoacyl-tRNA biosynthesis
High	G4N6G1	Histidine--tRNA ligase OS=Magnaporthe oryzae (strain 70-15 / ATCC MYA-4617 / FGSC 8958) OX=242507 GN=MGG_15290 PE=3 SV=1	67.2	8.7	2712	123.265	30	17	109	17	0	1.032	0.05	0.837183	0.985273	99.4	96.6	96.1	99.8	96.4	111.7	6.55448e+07	6.37082e+07	6.33344e+07	6.57679e+07	6.35741e+07	7.36625e+07	metabolic process	cytoplasm;cytosol	catalytic activity;nucleotide binding	12984332	MGG_15290	Aminoacyl-tRNA biosynthesis
High	G4MP11	40S ribosomal protein S3 OS=Magnaporthe oryzae (strain 70-15 / ATCC MYA-4617 / FGSC 8958) OX=242507 GN=MGG_05673 PE=3 SV=1	28.6	8.95	6897	123.234	72	19	324	19	0	0.906	-0.14	0.763403	0.979633	106.8	103	104.9	97.1	93.1	95.1	5.9185e+08	5.70966e+08	5.8173e+08	5.38252e+08	5.15993e+08	5.27327e+08	metabolic process;transport	ribosome	catalytic activity;protein binding;RNA binding;structural molecule activity	2675978	MGG_05673	Ribosome
High	G4N5G7	Alcohol oxidase OS=Magnaporthe oryzae (strain 70-15 / ATCC MYA-4617 / FGSC 8958) OX=242507 GN=MGG_09072 PE=3 SV=1	76.4	7.24	2245	123.098	42	21	134	21	0	0.524	-0.93	0.0137582	0.155194	124.1	114.4	149.7	99.4	65	47.4	4.35491e+07	4.01775e+07	5.25392e+07	3.48946e+07	2.28309e+07	1.66415e+07	metabolic process		catalytic activity;nucleotide binding	2680023	MGG_09072	Carbon metabolism; Metabolic pathways; Methane metabolism
High	G4MU87	Aspartyl aminopeptidase OS=Magnaporthe oryzae (strain 70-15 / ATCC MYA-4617 / FGSC 8958) OX=242507 GN=MGG_10126 PE=3 SV=1	59.7	6.64	4117	122.843	37	15	132	15	0	1.279	0.36	0.297865	0.896376	88.5	83.7	91.1	113.2	119	104.5	6.85931e+07	6.48993e+07	7.05915e+07	8.77473e+07	9.22721e+07	8.10038e+07	metabolic process		catalytic activity;metal ion binding	2681737	MGG_10126
High	G4MSM4	SCD domain-containing protein OS=Magnaporthe oryzae (strain 70-15 / ATCC MYA-4617 / FGSC 8958) OX=242507 GN=MGG_07070 PE=4 SV=1	135.1	5.11	2886	122.719	21	19	116	19	0	0.839	-0.25	0.528326	0.966797	107.1	109.8	103.2	84.5	105.7	89.8	2.83648e+07	2.90846e+07	2.73391e+07	2.23854e+07	2.80018e+07	2.37996e+07				2682955	MGG_07070	Cell cycle - yeast; Meiosis - yeast
High	G4MVN8	Threonine synthase OS=Magnaporthe oryzae (strain 70-15 / ATCC MYA-4617 / FGSC 8958) OX=242507 GN=MGG_08923 PE=3 SV=1	60.6	5.96	2924	122.681	45	20	130	20	0	0.769	-0.38	0.338429	0.912857	107.5	108.9	128.5	83.7	87.8	83.6	3.5979e+07	3.64456e+07	4.30315e+07	2.80175e+07	2.93959e+07	2.79822e+07				2679909	MGG_08923	Metabolic pathways; Glycine, serine and threonine metabolism; Biosynthesis of secondary metabolites; Biosynthesis of amino acids; Vitamin B6 metabolism
High	G4N1A3	Importin N-terminal domain-containing protein OS=Magnaporthe oryzae (strain 70-15 / ATCC MYA-4617 / FGSC 8958) OX=242507 GN=MGG_09560 PE=4 SV=1	143.3	5.83	2813	122.652	25	25	135	25	0	1.151	0.2	0.633873	0.977711	92.8	89.9	93.7	106.8	106.1	110.7	1.5094e+07	1.4616e+07	1.52285e+07	1.73693e+07	1.72567e+07	1.79953e+07	transport	nucleus	protein binding	2680458	MGG_09560	RNA transport
High	A4RPY8	Carboxypeptidase Y homolog A OS=Magnaporthe oryzae (strain 70-15 / ATCC MYA-4617 / FGSC 8958) OX=242507 GN=CPYA PE=3 SV=1	61.6	5.72	2810	122.645	28	9	112	9	0	1.146	0.2	0.541292	0.970223	92.4	87.8	102	104.6	105.9	107.3	7.36875e+07	7.00137e+07	8.13586e+07	8.34176e+07	8.44108e+07	8.55207e+07	metabolic process	vacuole	catalytic activity
High	G4MTK2	Citrulline--aspartate ligase OS=Magnaporthe oryzae (strain 70-15 / ATCC MYA-4617 / FGSC 8958) OX=242507 GN=MGG_15868 PE=3 SV=1	46.6	5.48	4138	122.608	52	17	182	17	0	0.794	-0.33	0.413562	0.930723	116.6	108.7	110	86.9	90.4	87.3	1.56477e+08	1.45838e+08	1.47624e+08	1.16643e+08	1.21364e+08	1.172e+08	metabolic process		catalytic activity;nucleotide binding	12986660	MGG_15868	Biosynthesis of amino acids; Arginine biosynthesis; Alanine, aspartate and glutamate metabolism; Biosynthesis of secondary metabolites; Metabolic pathways; Biosynthesis of antibiotics
High	G4ML89	Septin like spn2 OS=Magnaporthe oryzae (strain 70-15 / ATCC MYA-4617 / FGSC 8958) OX=242507 GN=MGG_06726 PE=3 SV=1	38.6	7.65	3029	122.51	47	13	170	13	0	1.349	0.43	0.211838	0.793439	84.3	81.6	85.2	123.8	111.3	113.8	6.91136e+07	6.68821e+07	6.98818e+07	1.0151e+08	9.12247e+07	9.32496e+07			catalytic activity;nucleotide binding	2684899	MGG_06726
High	G4MW52	Ketol-acid reductoisomerase, mitochondrial OS=Magnaporthe oryzae (strain 70-15 / ATCC MYA-4617 / FGSC 8958) OX=242507 GN=MGG_15774 PE=3 SV=1	44.7	8.16	4938	122.395	42	14	199	14	0	1.13	0.18	0.577519	0.971825	95.1	93.1	95.5	107.4	107.5	101.5	1.74576e+08	1.70964e+08	1.75313e+08	1.97236e+08	1.97298e+08	1.86303e+08	metabolic process	mitochondrion	catalytic activity;metal ion binding	12985420	MGG_15774	2-Oxocarboxylic acid metabolism; Biosynthesis of antibiotics; Metabolic pathways; Valine, leucine and isoleucine biosynthesis; Biosynthesis of amino acids; Pantothenate and CoA biosynthesis; Biosynthesis of secondary metabolites
High	G4N1W4	Uncharacterized protein OS=Magnaporthe oryzae (strain 70-15 / ATCC MYA-4617 / FGSC 8958) OX=242507 GN=MGG_09466 PE=4 SV=1	30.5	5	3279	122.096	65	10	109	10	0	1.094	0.13	0.779348	0.983062	79.9	103.8	93	101.7	123.8	97.7	9.08572e+06	1.17983e+07	1.05695e+07	1.15628e+07	1.40782e+07	1.11087e+07	regulation of biological process		enzyme regulator activity	2680509	MGG_09466
High	G4N1E7	Vacuolar protein sorting-associated protein 1 OS=Magnaporthe oryzae (strain 70-15 / ATCC MYA-4617 / FGSC 8958) OX=242507 GN=MGG_09517 PE=3 SV=1	77.1	8.4	2995	121.846	40	23	127	22	1	1.215	0.28	0.401044	0.930723	93.4	90.8	90.8	100.6	114.1	110.3	8.14874e+07	7.91902e+07	7.92183e+07	8.77185e+07	9.94793e+07	9.62375e+07			catalytic activity;nucleotide binding	2680525	MGG_09517	Mitophagy - yeast
High	G4NIB9	Uncharacterized protein OS=Magnaporthe oryzae (strain 70-15 / ATCC MYA-4617 / FGSC 8958) OX=242507 GN=MGG_10698 PE=4 SV=1	50.3	5.17	2318	121.804	38	10	104	10	0	1.088	0.12	0.833045	0.985273	94.6	97	91.8	100.7	113	102.9	9.14057e+06	9.37523e+06	8.86646e+06	9.7276e+06	1.09191e+07	9.9428e+06	transport			2682902	MGG_10698	RNA transport
High	G4MSK8	Oxidoreductase 2-nitropropane dioxygenase family protein OS=Magnaporthe oryzae (strain 70-15 / ATCC MYA-4617 / FGSC 8958) OX=242507 GN=MGG_01473 PE=4 SV=1	41	6.67	3473	121.533	52	15	153	14	1	1.545	0.63	0.0757401	0.49112	81.4	82.3	79.2	103.6	127.9	125.7	6.71949e+07	6.79349e+07	6.53653e+07	8.55602e+07	1.05618e+08	1.03803e+08	metabolic process	cytoplasm	catalytic activity	2679667	MGG_01473
High	G4MTW3	Arsenite resistance protein Ars2 OS=Magnaporthe oryzae (strain 70-15 / ATCC MYA-4617 / FGSC 8958) OX=242507 GN=MGG_01586 PE=4 SV=1	100.7	6.07	1529	121.374	35	22	112	22	0	1.272	0.35	0.371007	0.923087	85.1	87.1	85.1	128.6	108.2	106.1	1.9809e+07	2.02708e+07	1.98062e+07	2.99375e+07	2.51904e+07	2.46969e+07				2679300	MGG_01586
High	G4NIC8	Transporter SEC7 OS=Magnaporthe oryzae (strain 70-15 / ATCC MYA-4617 / FGSC 8958) OX=242507 GN=MGG_14173 PE=4 SV=1	209.4	5.99	1942	121.018	19	24	108	24	0	0.964	-0.05	0.950908	0.999625	113.6	100	74.7	79.3	136.1	96.4	6.3464e+07	5.58701e+07	4.17514e+07	4.43174e+07	7.60682e+07	5.38554e+07	regulation of biological process			2680787	MGG_14173	Endocytosis
High	G4NAD3	60S ribosomal protein L3 OS=Magnaporthe oryzae (strain 70-15 / ATCC MYA-4617 / FGSC 8958) OX=242507 GN=MGG_03193 PE=3 SV=1	44.3	10.14	3960	120.997	40	15	138	15	0	0.866	-0.21	0.633267	0.977711	109.4	102.7	105.9	103.9	86.3	91.7	1.65812e+08	1.55758e+08	1.60508e+08	1.57553e+08	1.30849e+08	1.39067e+08	metabolic process	ribosome	structural molecule activity	2676466	MGG_03193	Ribosome
High	G4MUS5	Multidrug resistance-associated protein 1 OS=Magnaporthe oryzae (strain 70-15 / ATCC MYA-4617 / FGSC 8958) OX=242507 GN=MGG_01674 PE=4 SV=1	171.8	8.25	2266	120.876	20	24	125	23	0	0.934	-0.1	0.874698	0.990437	107.2	93.3	103.5	103.8	96.7	95.6	4.76333e+07	4.14273e+07	4.59788e+07	4.61007e+07	4.294e+07	4.24465e+07	cell organization and biogenesis;cellular homeostasis;metabolic process;regulation of biological process;response to stimulus;transport	membrane	catalytic activity;nucleotide binding;transporter activity	2679616	MGG_01674
High	G4NE61	Sphingolipid long chain base-responsive protein LSP1 OS=Magnaporthe oryzae (strain 70-15 / ATCC MYA-4617 / FGSC 8958) OX=242507 GN=MGG_00153 PE=4 SV=1	40.4	5.77	3122	120.856	66	15	112	15	0	1.104	0.14	0.761672	0.979633	97.7	91.1	96.4	101.4	107	106.5	1.69609e+07	1.58131e+07	1.6736e+07	1.76001e+07	1.85811e+07	1.84828e+07	regulation of biological process;response to stimulus;transport	cytoplasm;membrane;mitochondrion	enzyme regulator activity	2674129	MGG_00153
High	G4N5A5	Uncharacterized protein OS=Magnaporthe oryzae (strain 70-15 / ATCC MYA-4617 / FGSC 8958) OX=242507 GN=MGG_16887 PE=4 SV=1	39.3	6.57	3041	120.726	63	17	115	17	0	1.088	0.12	0.680654	0.978049	101.4	81.5	116.3	110.3	76.1	114.4	1.26463e+08	1.01616e+08	1.45123e+08	1.37643e+08	9.4897e+07	1.4277e+08			RNA binding	12985187	MGG_16887
High	G4ML01	Poly [ADP-ribose] polymerase OS=Magnaporthe oryzae (strain 70-15 / ATCC MYA-4617 / FGSC 8958) OX=242507 GN=MGG_08613 PE=4 SV=1	80.9	7.24	3241	120.556	29	16	124	16	0	0.934	-0.1	0.864173	0.989453	102.5	100	117.5	98.5	85.7	95.8	3.88963e+07	3.7923e+07	4.4559e+07	3.73759e+07	3.25202e+07	3.63284e+07	metabolic process		catalytic activity	2679042	MGG_08613	Base excision repair
High	G4NE13	Eukaryotic translation initiation factor 2A OS=Magnaporthe oryzae (strain 70-15 / ATCC MYA-4617 / FGSC 8958) OX=242507 GN=MGG_00847 PE=3 SV=1	76.9	9.42	2169	120.165	39	18	108	18	0	0.935	-0.1	0.826182	0.985273	107.3	91.1	112.4	100.4	84.6	104.1	3.23638e+07	2.7469e+07	3.38987e+07	3.02712e+07	2.55206e+07	3.1401e+07	metabolic process;regulation of biological process		protein binding;RNA binding	2674836	MGG_00847
High	G4MYZ8	ATP phosphoribosyltransferase OS=Magnaporthe oryzae (strain 70-15 / ATCC MYA-4617 / FGSC 8958) OX=242507 GN=MGG_15527 PE=3 SV=1	36.1	7.25	3997	119.826	61	17	113	17	0	0.909	-0.14	0.77034	0.98089	106.1	103	108.8	97.9	87.9	96.4	9.10941e+07	8.84262e+07	9.34097e+07	8.40322e+07	7.55204e+07	8.27679e+07	metabolic process	cytoplasm	catalytic activity;metal ion binding	12987081	MGG_15527	Biosynthesis of amino acids; Biosynthesis of secondary metabolites; Histidine metabolism; Metabolic pathways
High	G5EHR8	Importin N-terminal domain-containing protein OS=Magnaporthe oryzae (strain 70-15 / ATCC MYA-4617 / FGSC 8958) OX=242507 GN=MGCH7_ch7g691 PE=4 SV=1	120	4.91	2906	119.693	26	23	156	23	0	0.849	-0.24	0.553447	0.970343	111.4	108.6	104.1	93.1	92.2	90.6	3.16934e+07	3.08853e+07	2.96048e+07	2.64747e+07	2.62298e+07	2.57806e+07	transport	nucleus	protein binding	2682480	MGG_02927
High	G4MVB4	Uncharacterized protein OS=Magnaporthe oryzae (strain 70-15 / ATCC MYA-4617 / FGSC 8958) OX=242507 GN=MGG_01746 PE=4 SV=1	40.1	5.82	3503	119.636	58	14	162	14	0	1.009	0.01	0.907573	0.997412	99.8	94.8	98.5	108.3	99.1	99.4	2.3799e+08	2.25975e+08	2.35011e+08	2.58381e+08	2.36419e+08	2.37106e+08			RNA binding	2679184	MGG_01746
High	G4N3F5	Laccase OS=Magnaporthe oryzae (strain 70-15 / ATCC MYA-4617 / FGSC 8958) OX=242507 GN=MGG_13464 PE=3 SV=1	67.5	6.98	4606	119.442	29	15	157	15	0	0.884	-0.18	0.691293	0.978049	142.2	95.1	104.1	67.1	92.1	99.3	1.14515e+08	7.66096e+07	8.38601e+07	5.40126e+07	7.41659e+07	7.99602e+07	metabolic process		catalytic activity;metal ion binding	5050383	MGG_13464
High	G4N534	Protein phosphatase 2C OS=Magnaporthe oryzae (strain 70-15 / ATCC MYA-4617 / FGSC 8958) OX=242507 GN=MGG_05207 PE=3 SV=1	58.7	5.97	3631	119.348	45	17	108	17	0	1.29	0.37	0.33785	0.912696	86.6	93.5	87.1	112.4	116.9	103.5	9.20591e+06	9.94169e+06	9.25987e+06	1.19497e+07	1.24218e+07	1.09963e+07	metabolic process		catalytic activity;metal ion binding	2675671	MGG_05207	MAPK signaling pathway - yeast
High	G4MKJ9	60S acidic ribosomal protein P0 OS=Magnaporthe oryzae (strain 70-15 / ATCC MYA-4617 / FGSC 8958) OX=242507 GN=MGG_04467 PE=3 SV=1	33.6	4.91	4101	119.326	43	11	162	11	0	0.93	-0.1	0.841642	0.985273	102.8	105.4	104.6	97.4	92.5	97.3	2.84096e+08	2.91456e+08	2.89201e+08	2.69266e+08	2.55861e+08	2.69055e+08		ribosome		2677794	MGG_04467	Ribosome
High	G4MTX6	ARF GTPase activator OS=Magnaporthe oryzae (strain 70-15 / ATCC MYA-4617 / FGSC 8958) OX=242507 GN=MGG_01597 PE=4 SV=1	123.9	8.57	1767	119.149	33	23	119	23	0	1.285	0.36	0.414356	0.930723	93.3	82.2	84.5	108.6	124.3	107.1	8.69698e+06	7.66833e+06	7.88095e+06	1.01297e+07	1.15947e+07	9.98391e+06	regulation of biological process		enzyme regulator activity;metal ion binding	2679453	MGG_01597	Endocytosis
High	G4MZP7	Phosphatidylserine decarboxylase proenzyme 2 OS=Magnaporthe oryzae (strain 70-15 / ATCC MYA-4617 / FGSC 8958) OX=242507 GN=PSD2 PE=3 SV=1	129.6	6.44	2277	118.786	27	20	97	20	0	1.137	0.19	0.659291	0.977711	107.2	92.6	97.7	112.6	78.8	111.1	1.27767e+07	1.10352e+07	1.16535e+07	1.34232e+07	9.39842e+06	1.32495e+07	metabolic process	endosome;Golgi;membrane	catalytic activity;metal ion binding;protein binding	2683051	MGG_07037	Biosynthesis of secondary metabolites; Glycerophospholipid metabolism; Metabolic pathways
High	G4NLK7	Uncharacterized protein OS=Magnaporthe oryzae (strain 70-15 / ATCC MYA-4617 / FGSC 8958) OX=242507 GN=MGG_02917 PE=4 SV=1	118.4	5.55	2095	118.653	32	20	104	20	0	0.949	-0.08	0.757864	0.979633	110.3	100.6	99.1	91.4	103.1	95.5	1.00686e+07	9.17759e+06	9.043e+06	8.33793e+06	9.40899e+06	8.71047e+06				2682470	MGG_02917
High	G4MNN9	3-ketosteroid-delta-1-dehydrogenase OS=Magnaporthe oryzae (strain 70-15 / ATCC MYA-4617 / FGSC 8958) OX=242507 GN=MGG_02098 PE=4 SV=1	62.2	6.86	3033	118.333	44	20	136	20	0	1.263	0.34	0.308375	0.903223	98.7	82.3	90.2	114	100.1	114.6	3.71234e+07	3.09253e+07	3.39274e+07	4.28513e+07	3.7644e+07	4.30989e+07	metabolic process		catalytic activity	2681189	MGG_02098
High	G4NG70	Prolyl-tRNA synthetase OS=Magnaporthe oryzae (strain 70-15 / ATCC MYA-4617 / FGSC 8958) OX=242507 GN=MGG_10357 PE=3 SV=1	63.3	7.03	2939	118.246	42	18	130	18	0	0.838	-0.26	0.542439	0.970343	109.8	101.4	111.7	87.9	97.2	92	8.56609e+07	7.91456e+07	8.71753e+07	6.85403e+07	7.58416e+07	7.17458e+07	metabolic process	cytoplasm	catalytic activity;nucleotide binding	2681968	MGG_10357	Aminoacyl-tRNA biosynthesis
High	G4MWZ0	Amidase OS=Magnaporthe oryzae (strain 70-15 / ATCC MYA-4617 / FGSC 8958) OX=242507 GN=MGG_11270 PE=3 SV=1	68	6.96	2511	118.035	43	17	120	17	0	1.202	0.27	0.525161	0.966169	93.1	94.1	87.8	92.4	120.7	111.9	1.77514e+07	1.79524e+07	1.67531e+07	1.76297e+07	2.30276e+07	2.13366e+07			catalytic activity	2679546	MGG_11270	Phenylalanine metabolism; Tryptophan metabolism; Arginine and proline metabolism
High	G4ND07	Carboxypeptidase S OS=Magnaporthe oryzae (strain 70-15 / ATCC MYA-4617 / FGSC 8958) OX=242507 GN=MGG_00309 PE=3 SV=1	64.9	6.42	2564	118.032	42	17	125	17	0	1.325	0.41	0.255698	0.847571	85.5	83	92.2	103.6	122.5	113.2	2.90624e+07	2.82263e+07	3.13521e+07	3.52303e+07	4.16481e+07	3.84976e+07	metabolic process		catalytic activity	5050762	MGG_00309
High	G4NDV8	Mitotic control protein dis3 OS=Magnaporthe oryzae (strain 70-15 / ATCC MYA-4617 / FGSC 8958) OX=242507 GN=MGG_00193 PE=3 SV=1	111.1	7.9	2323	117.936	28	22	102	22	0	0.893	-0.16	0.715356	0.978049	104	107.7	91.7	84.6	119.1	92.9	5.17048e+07	5.3525e+07	4.55999e+07	4.20495e+07	5.91917e+07	4.61692e+07	metabolic process;transport		catalytic activity;RNA binding	2674544	MGG_00193	RNA degradation
High	G4N773	Sorting nexin-41 OS=Magnaporthe oryzae (strain 70-15 / ATCC MYA-4617 / FGSC 8958) OX=242507 GN=MGG_12832 PE=3 SV=1	69.5	6.61	2410	117.882	44	19	118	19	0	1.256	0.33	0.405226	0.930723	93.6	86	88.9	115.8	111.6	104.1	1.26137e+07	1.1596e+07	1.19778e+07	1.56005e+07	1.50438e+07	1.40343e+07				5050202	MGG_12832
High	A4RF35	Probable Xaa-Pro aminopeptidase P OS=Magnaporthe oryzae (strain 70-15 / ATCC MYA-4617 / FGSC 8958) OX=242507 GN=AMPP PE=3 SV=1	68.5	5.48	3605	117.858	45	21	144	21	0	0.961	-0.06	0.994731	0.999625	102.3	101	103.5	99.7	95.3	98.3	4.42947e+07	4.37206e+07	4.4813e+07	4.3182e+07	4.12514e+07	4.2562e+07			catalytic activity
High	G4NEH2	Bud site selection protein 7 OS=Magnaporthe oryzae (strain 70-15 / ATCC MYA-4617 / FGSC 8958) OX=242507 GN=MGG_00106 PE=4 SV=1	78	5.54	1467	117.804	45	26	140	26	0	1.071	0.1	0.701944	0.978049	102.1	96.1	96.5	103.4	92	109.9	4.15418e+07	3.91334e+07	3.9279e+07	4.20704e+07	3.7461e+07	4.47171e+07			protein binding	2674845	MGG_00106
High	Q52E49	Pre-mRNA-splicing factor RSE1 OS=Magnaporthe oryzae (strain 70-15 / ATCC MYA-4617 / FGSC 8958) OX=242507 GN=RSE1 PE=3 SV=2	134.4	5.24	1764	117.673	30	28	119	28	0	1.362	0.45	0.252829	0.847148	91.7	83.4	83.8	112	114.9	114.2	2.77404e+07	2.52509e+07	2.53728e+07	3.38889e+07	3.47802e+07	3.45535e+07		nucleus	protein binding
High	G4N9U8	Ubiquitin conjugation factor E4 OS=Magnaporthe oryzae (strain 70-15 / ATCC MYA-4617 / FGSC 8958) OX=242507 GN=MGG_03255 PE=3 SV=1	124.5	5.55	3479	117.651	26	21	105	21	0	1.112	0.15	0.714851	0.978049	101	91.5	95.6	107.6	98	106.4	1.2593e+07	1.14133e+07	1.19246e+07	1.34123e+07	1.2218e+07	1.3263e+07	metabolic process		catalytic activity	2676586	MGG_03255	Protein processing in endoplasmic reticulum; Ubiquitin mediated proteolysis
High	G4N2T1	muHD domain-containing protein OS=Magnaporthe oryzae (strain 70-15 / ATCC MYA-4617 / FGSC 8958) OX=242507 GN=MGG_04906 PE=4 SV=1	82.6	6.15	2140	117.341	38	15	96	15	0	1.284	0.36	0.386509	0.930723	86.2	86.7	84	108.6	110.7	123.7	1.62914e+07	1.63811e+07	1.58733e+07	2.05211e+07	2.09203e+07	2.33766e+07				2675325	MGG_04906
High	G4MV89	Carnitine O-acetyltransferase OS=Magnaporthe oryzae (strain 70-15 / ATCC MYA-4617 / FGSC 8958) OX=242507 GN=MGG_01721 PE=3 SV=1	73.3	8.84	3045	117.119	37	20	124	20	0	1.074	0.1	0.717085	0.978049	96.6	93.4	97	102	103.7	107.2	4.63535e+07	4.48316e+07	4.65798e+07	4.89814e+07	4.97785e+07	5.14647e+07			catalytic activity	2679777	MGG_01721	Peroxisome
High	G4MKR0	ADP/ATP translocase OS=Magnaporthe oryzae (strain 70-15 / ATCC MYA-4617 / FGSC 8958) OX=242507 GN=MGG_16149 PE=3 SV=1	34.1	9.79	7943	117.101	40	15	415	15	0	1.497	0.58	0.0982257	0.555936	84.6	79	83	125	104.1	124.3	9.30908e+08	8.69318e+08	9.14282e+08	1.37655e+09	1.14571e+09	1.3687e+09	transport	membrane;mitochondrion	transporter activity	12984461	MGG_16149
High	G4MZL7	Vacuolar protein sorting-associated protein 17 OS=Magnaporthe oryzae (strain 70-15 / ATCC MYA-4617 / FGSC 8958) OX=242507 GN=MGG_01434 PE=3 SV=1	66.6	6.32	2729	117.003	41	15	124	15	0	1.106	0.15	0.696057	0.978049	101.2	88.3	96.5	106.7	99.6	107.6	3.06045e+07	2.67059e+07	2.91723e+07	3.22707e+07	3.01002e+07	3.25395e+07	transport	cytosol		2679328	MGG_01434
High	G4MZT3	Uncharacterized protein OS=Magnaporthe oryzae (strain 70-15 / ATCC MYA-4617 / FGSC 8958) OX=242507 GN=MGG_09082 PE=4 SV=1	131.5	5.26	2625	116.563	21	17	101	17	0	1.047	0.07	0.898009	0.997412	83.3	95	98.4	125.5	98.2	99.5	1.30024e+07	1.48337e+07	1.53649e+07	1.95865e+07	1.53242e+07	1.55341e+07				2680033	MGG_09082
High	G4N4L7	Uncharacterized protein OS=Magnaporthe oryzae (strain 70-15 / ATCC MYA-4617 / FGSC 8958) OX=242507 GN=MGG_05994 PE=4 SV=1	152.5	7.44	2260	116.41	20	24	127	24	0	0.866	-0.21	0.633498	0.977711	108.3	104.3	105.8	102.1	87.8	91.7	9.13236e+07	8.7938e+07	8.92424e+07	8.6126e+07	7.40162e+07	7.73276e+07			protein binding	2683981	MGG_05994
High	G4MUF4	4-aminobutyrate aminotransferase OS=Magnaporthe oryzae (strain 70-15 / ATCC MYA-4617 / FGSC 8958) OX=242507 GN=MGG_01662 PE=3 SV=1	55.6	7.59	4265	116.115	48	19	234	19	0	1.504	0.59	0.0944288	0.548794	85.6	75.2	78.5	126.1	118.2	116.4	1.76408e+08	1.5499e+08	1.61866e+08	2.59789e+08	2.43499e+08	2.39908e+08	metabolic process		catalytic activity	2679339	MGG_01662	Valine, leucine and isoleucine degradation; Butanoate metabolism; Alanine, aspartate and glutamate metabolism; Propanoate metabolism; beta-Alanine metabolism; Metabolic pathways
High	G4NEI2	Aldo_ket_red domain-containing protein OS=Magnaporthe oryzae (strain 70-15 / ATCC MYA-4617 / FGSC 8958) OX=242507 GN=MGG_00097 PE=4 SV=1	36.3	5.76	2232	116.097	53	12	89	12	0	0.573	-0.8	0.0373918	0.327486	124.7	131.5	126.9	65.5	78.8	72.7	4.62936e+07	4.87864e+07	4.70813e+07	2.43055e+07	2.92402e+07	2.69753e+07	metabolic process		catalytic activity	2674361	MGG_00097
High	G4MP44	HTH La-type RNA-binding domain-containing protein OS=Magnaporthe oryzae (strain 70-15 / ATCC MYA-4617 / FGSC 8958) OX=242507 GN=MGG_05706 PE=4 SV=1	101.1	9.03	2321	115.993	30	16	114	16	0	0.82	-0.29	0.408666	0.930723	108.7	105.4	118.1	89.1	87.1	91.7	8.45873e+06	8.20551e+06	9.18898e+06	6.93303e+06	6.78298e+06	7.13403e+06			RNA binding	2676089	MGG_05706
High	G4N3K7	TATA-binding protein-associated factor MOT1 OS=Magnaporthe oryzae (strain 70-15 / ATCC MYA-4617 / FGSC 8958) OX=242507 GN=MGG_04989 PE=4 SV=1	210	6.39	1355	115.986	20	30	121	30	0	0.461	-1.12	0.00302447	0.0466801	133.7	136.4	142.3	62.9	60.6	64.1	2.16397e+07	2.20753e+07	2.3023e+07	1.01864e+07	9.8083e+06	1.03675e+07	transport		nucleotide binding;protein binding;transporter activity	2675374	MGG_04989
High	G4N287	FAD-linked oxidoreductase OXR2 OS=Magnaporthe oryzae (strain 70-15 / ATCC MYA-4617 / FGSC 8958) OX=242507 GN=OXR2 PE=2 SV=1	56.6	6.61	2610	115.521	36	12	115	12	0	0.306	-1.71	5.71416e-06	0.000144395	180.1	150.5	145	25.8	46	52.6	9.56122e+07	7.98904e+07	7.69468e+07	1.36977e+07	2.4418e+07	2.79443e+07	metabolic process		catalytic activity;nucleotide binding	12984968	MGG_16812
High	G4MT60	Rab GDP-dissociation inhibitor OS=Magnaporthe oryzae (strain 70-15 / ATCC MYA-4617 / FGSC 8958) OX=242507 GN=GDI1 PE=1 SV=1	50.9	5.76	4555	115.42	43	15	175	15	0	0.887	-0.17	0.70091	0.978049	108.4	101.6	106.3	92.8	96.5	94.4	2.85625e+08	2.67744e+08	2.80155e+08	2.44383e+08	2.54126e+08	2.48598e+08	metabolic process;regulation of biological process;response to stimulus;transport		catalytic activity;enzyme regulator activity	2683259	MGG_07137
High	G4N1B1	SNARE docking complex subunit OS=Magnaporthe oryzae (strain 70-15 / ATCC MYA-4617 / FGSC 8958) OX=242507 GN=MGG_09552 PE=3 SV=1	78.4	5.73	2680	115.184	30	15	104	15	0	0.921	-0.12	0.722165	0.978049	108.1	103.7	101.6	95.9	95.5	95.3	1.66372e+07	1.59513e+07	1.56284e+07	1.47604e+07	1.46892e+07	1.46582e+07	transport			2680450	MGG_09552
High	G5EGX5	Pyruvate dehydrogenase E1 component subunit beta OS=Magnaporthe oryzae (strain 70-15 / ATCC MYA-4617 / FGSC 8958) OX=242507 GN=MGCH7_ch7g117 PE=4 SV=1	41.7	7.03	3419	115.134	54	13	148	13	0	0.995	-0.01	0.9499	0.999625	99.3	100.1	100.5	99.6	99.3	101.1	6.53465e+07	6.58748e+07	6.61201e+07	6.55595e+07	6.53221e+07	6.65256e+07	metabolic process	mitochondrion	catalytic activity	2682182	MGG_10569	Carbon metabolism; Metabolic pathways; Biosynthesis of antibiotics; Citrate cycle (TCA cycle); Pyruvate metabolism; Glycolysis / Gluconeogenesis; Biosynthesis of secondary metabolites
High	A0A151V4S6	GMC_OxRdtase_N domain-containing protein OS=Magnaporthe oryzae (strain 70-15 / ATCC MYA-4617 / FGSC 8958) OX=242507 GN=MGG_14976 PE=3 SV=1	60.8	7.77	2410	115.036	44	21	141	21	0	0.793	-0.33	0.410875	0.930723	110.3	111.5	114.6	88.4	89.5	85.7	1.05779e+08	1.069e+08	1.09896e+08	8.47663e+07	8.57905e+07	8.21958e+07	metabolic process		catalytic activity;nucleotide binding	27922170	MGG_14976
High	G4MN59	Serine/threonine-protein kinase TOR OS=Magnaporthe oryzae (strain 70-15 / ATCC MYA-4617 / FGSC 8958) OX=242507 GN=MGG_15156 PE=3 SV=1	277.3	6.93	1388	115.025	15	30	123	30	0	1.109	0.15	0.716827	0.978049	100.8	94.4	88	95.6	116.4	104.8	1.35241e+07	1.26749e+07	1.18059e+07	1.28308e+07	1.56238e+07	1.40627e+07	metabolic process;transport		catalytic activity;nucleotide binding;protein binding	12986351	MGG_15156	Mitophagy - yeast
High	G4MNY7	Ribonucleoside-diphosphate reductase OS=Magnaporthe oryzae (strain 70-15 / ATCC MYA-4617 / FGSC 8958) OX=242507 GN=MGG_07000 PE=3 SV=1	101.8	6.48	2984	114.931	29	21	122	21	0	1.097	0.13	0.734442	0.978049	93.6	106.6	85.2	102.7	100.6	111.3	2.12125e+07	2.417e+07	1.93077e+07	2.32711e+07	2.28154e+07	2.524e+07	metabolic process		catalytic activity;nucleotide binding	2685173	MGG_07000	Purine metabolism; Glutathione metabolism; Pyrimidine metabolism; Metabolic pathways
High	G4N582	Uncharacterized protein OS=Magnaporthe oryzae (strain 70-15 / ATCC MYA-4617 / FGSC 8958) OX=242507 GN=MGG_06082 PE=4 SV=1	54.6	8.97	2026	114.899	40	21	138	21	0	0.955	-0.07	0.923501	0.999625	98.6	108	101.8	100.4	97.3	93.9	6.62366e+07	7.25121e+07	6.83798e+07	6.74557e+07	6.53336e+07	6.30451e+07	cell organization and biogenesis;metabolic process;regulation of biological process;transport	cytoskeleton	transporter activity	2684227	MGG_06082
High	G4NIS2	Uncharacterized protein OS=Magnaporthe oryzae (strain 70-15 / ATCC MYA-4617 / FGSC 8958) OX=242507 GN=MGG_12158 PE=4 SV=1	132.5	9.52	2791	114.539	28	21	110	21	0	1.255	0.33	0.403852	0.930723	88.4	89.2	88.1	110.9	108.4	114.9	9.595e+06	9.69213e+06	9.57272e+06	1.20396e+07	1.17765e+07	1.24822e+07				5049913	MGG_12158
High	G4N7G1	RNP domain-containing protein OS=Magnaporthe oryzae (strain 70-15 / ATCC MYA-4617 / FGSC 8958) OX=242507 GN=MGG_13526 PE=4 SV=1	45.3	6.9	2859	114.49	41	12	145	12	0	1.216	0.28	0.399134	0.930723	89.6	92.6	86.3	104.9	117.7	108.9	9.4208e+07	9.7369e+07	9.07599e+07	1.10285e+08	1.23813e+08	1.14548e+08			RNA binding	5051674	MGG_13526
High	G4NHF4	Trehalose-6-phosphate synthase OS=Magnaporthe oryzae (strain 70-15 / ATCC MYA-4617 / FGSC 8958) OX=242507 GN=MGG_03860 PE=1 SV=1	58.4	5.87	4109	114.472	36	15	124	15	0	1.141	0.19	0.551954	0.970343	95.5	84.3	102.4	110.5	98.4	108.9	8.02061e+07	7.07789e+07	8.60121e+07	9.28317e+07	8.26912e+07	9.15008e+07	metabolic process		catalytic activity	2677301	MGG_03860	Metabolic pathways; Starch and sucrose metabolism
High	G4N933	Gelsolin repeat-containing protein OS=Magnaporthe oryzae (strain 70-15 / ATCC MYA-4617 / FGSC 8958) OX=242507 GN=MGG_10059 PE=4 SV=1	48.4	5.68	3499	114.088	55	21	134	21	0	1.055	0.08	0.708762	0.978049	99.4	97.4	96.7	102.9	100.9	102.7	4.44313e+07	4.35486e+07	4.32378e+07	4.5984e+07	4.51097e+07	4.5923e+07			protein binding	2681670	MGG_10059
High	G4MXQ3	Uncharacterized protein OS=Magnaporthe oryzae (strain 70-15 / ATCC MYA-4617 / FGSC 8958) OX=242507 GN=MGG_08045 PE=4 SV=1	56.3	5.26	5749	114.056	25	10	172	10	0	1.52	0.6	0.0866834	0.528219	103.5	77.6	80	88.5	121.6	128.8	1.02456e+08	7.68188e+07	7.91728e+07	8.75624e+07	1.20351e+08	1.27535e+08				2678335	MGG_08045
High	G4NBH8	Protein kinase domain-containing protein OS=Magnaporthe oryzae (strain 70-15 / ATCC MYA-4617 / FGSC 8958) OX=242507 GN=MGG_00535 PE=4 SV=1	69.6	5.63	3120	113.965	36	19	125	19	0	1.205	0.27	0.478093	0.959468	91	92.8	84.6	107.6	114.2	109.7	2.80863e+07	2.86369e+07	2.61103e+07	3.32117e+07	3.52466e+07	3.38491e+07	metabolic process		catalytic activity;nucleotide binding	2674652	MGG_00535
High	G4N3J9	HEAT repeat protein OS=Magnaporthe oryzae (strain 70-15 / ATCC MYA-4617 / FGSC 8958) OX=242507 GN=MGG_04982 PE=4 SV=1	226.3	6.23	1824	113.801	17	28	109	28	0	0.938	-0.09	0.795841	0.985273	105.3	102.7	98.2	91.9	96.3	105.6	1.22645e+07	1.19658e+07	1.14455e+07	1.07074e+07	1.12262e+07	1.23047e+07				2675396	MGG_04982
High	G4NKP0	GRIP domain-containing protein OS=Magnaporthe oryzae (strain 70-15 / ATCC MYA-4617 / FGSC 8958) OX=242507 GN=MGG_10579 PE=4 SV=1	145.7	5.67	3198	113.564	23	23	109	23	0	1.039	0.05	0.914691	0.998987	101.2	94.2	96.2	99.9	109.8	98.7	1.10689e+07	1.0304e+07	1.05288e+07	1.09352e+07	1.20164e+07	1.08008e+07	metabolic process;regulation of biological process;transport		protein binding;transporter activity	2682192	MGG_10579
High	G4NIV6	Beige/BEACH domain-containing protein OS=Magnaporthe oryzae (strain 70-15 / ATCC MYA-4617 / FGSC 8958) OX=242507 GN=MGG_02823 PE=4 SV=1	297.5	7.43	1715	113.405	14	26	95	26	0	0.903	-0.15	0.623529	0.976609	116.4	93.6	112	101.2	70.9	105.9	9.97161e+06	8.01947e+06	9.59823e+06	8.669e+06	6.07153e+06	9.07422e+06			protein binding	2682376	MGG_02823
High	G4NLU9	Hsp70-like protein OS=Magnaporthe oryzae (strain 70-15 / ATCC MYA-4617 / FGSC 8958) OX=242507 GN=MGG_02842 PE=3 SV=1	61	4.97	3550	113.258	39	18	138	18	0	0.749	-0.42	0.295237	0.892637	113.9	116.3	118.3	87	77.4	87.2	6.88613e+07	7.02895e+07	7.15046e+07	5.26174e+07	4.67953e+07	5.27155e+07			nucleotide binding	2682395	MGG_02842
High	G4MSG8	Beta-glucosidase OS=Magnaporthe oryzae (strain 70-15 / ATCC MYA-4617 / FGSC 8958) OX=242507 GN=MGG_11210 PE=3 SV=1	94.8	5.85	2424	113.033	33	20	123	20	0	1.798	0.85	0.0285806	0.268367	71.7	61	76.5	135.7	126.1	129	1.58928e+07	1.35157e+07	1.69462e+07	3.0058e+07	2.79338e+07	2.85788e+07	metabolic process		catalytic activity	2679193	MGG_11210
High	G4N7K3	Ornithine aminotransferase OS=Magnaporthe oryzae (strain 70-15 / ATCC MYA-4617 / FGSC 8958) OX=242507 GN=MGG_06392 PE=3 SV=1	47.4	6.58	2468	112.982	58	18	115	18	0	0.992	-0.01	0.995261	0.999625	106.4	98.7	101.5	89.4	103.3	100.7	3.36838e+07	3.1248e+07	3.21137e+07	2.8293e+07	3.27026e+07	3.18577e+07			catalytic activity	2684547	MGG_06392	Arginine and proline metabolism; Biosynthesis of secondary metabolites; Metabolic pathways; Biosynthesis of antibiotics
High	G4N8F5	Adenosine kinase OS=Magnaporthe oryzae (strain 70-15 / ATCC MYA-4617 / FGSC 8958) OX=242507 GN=MGG_06270 PE=3 SV=1	39.4	5.47	2263	112.963	52	12	139	12	0	0.783	-0.35	0.384242	0.930723	114.4	106.6	111.3	84.8	87.1	95.8	7.16146e+07	6.67259e+07	6.96306e+07	5.30564e+07	5.4541e+07	5.99346e+07	metabolic process		catalytic activity;nucleotide binding	2684425	MGG_06270	Purine metabolism; Metabolic pathways
High	G4N8V7	Isotrichodermin C-15 hydroxylase OS=Magnaporthe oryzae (strain 70-15 / ATCC MYA-4617 / FGSC 8958) OX=242507 GN=MGG_03375 PE=3 SV=1	58.6	7.5	2433	112.792	41	18	147	18	0	1.233	0.3	0.369586	0.923087	93.3	88.6	87.3	113.8	107.7	109.2	9.20999e+07	8.74068e+07	8.61839e+07	1.12332e+08	1.06247e+08	1.07764e+08	metabolic process		catalytic activity;metal ion binding	2676894	MGG_03375
High	G4NCV5	ISWI chromatin-remodeling complex ATPase ISW2 OS=Magnaporthe oryzae (strain 70-15 / ATCC MYA-4617 / FGSC 8958) OX=242507 GN=MGG_01012 PE=3 SV=1	128.4	6.86	2097	112.413	24	21	91	20	0	1.249	0.32	0.473389	0.95739	89.9	86.1	89.1	109.4	111.2	114.4	6.84299e+06	6.54797e+06	6.77504e+06	8.32163e+06	8.45904e+06	8.70088e+06	cell organization and biogenesis;metabolic process	nucleus	catalytic activity;DNA binding;nucleotide binding;protein binding	2674262	MGG_01012
High	G4NKD6	NAD-dependent deacetylase sirtuin-5 OS=Magnaporthe oryzae (strain 70-15 / ATCC MYA-4617 / FGSC 8958) OX=242507 GN=MGG_15048 PE=3 SV=1	38.2	5.2	3328	112.254	50	13	121	13	0	0.744	-0.43	0.285318	0.881104	119.6	114.5	112.3	85.2	87.7	80.7	8.74326e+07	8.37076e+07	8.21384e+07	6.23131e+07	6.41108e+07	5.90236e+07			nucleotide binding	12985864	MGG_15048
High	A4RJH4	Pro-apoptotic serine protease NMA111 OS=Magnaporthe oryzae (strain 70-15 / ATCC MYA-4617 / FGSC 8958) OX=242507 GN=NMA111 PE=3 SV=1	113.4	5.49	1128	112.024	30	22	108	22	0	1.127	0.17	0.715574	0.978049	98.7	94.4	95.2	109.6	94.7	107.3	1.83858e+07	1.75839e+07	1.77341e+07	2.04062e+07	1.76404e+07	1.9991e+07	cell death;metabolic process	nucleus	catalytic activity;protein binding	2679201
High	G4MV07	FACT complex subunit OS=Magnaporthe oryzae (strain 70-15 / ATCC MYA-4617 / FGSC 8958) OX=242507 GN=MGG_07316 PE=3 SV=1	117.7	5.55	2331	111.839	24	23	129	23	0	1.288	0.37	0.388124	0.930723	90.6	85.9	71.8	104.9	136.1	110.7	1.80754e+07	1.71434e+07	1.43242e+07	2.09226e+07	2.71484e+07	2.20796e+07				2683212	MGG_07316
High	G4NIN5	NOT2_3_5 domain-containing protein OS=Magnaporthe oryzae (strain 70-15 / ATCC MYA-4617 / FGSC 8958) OX=242507 GN=MGG_12164 PE=3 SV=1	52.1	7.5	2473	111.631	51	14	102	14	0	0.996	-0.01	0.905652	0.997412	99.3	100.4	95.4	98.9	107.6	98.5	8.7313e+06	8.83321e+06	8.38711e+06	8.69506e+06	9.46217e+06	8.66188e+06	regulation of biological process	nucleus		2677699	MGG_12164	RNA degradation
High	A4QUL1	Protein transport protein SEC24 OS=Magnaporthe oryzae (strain 70-15 / ATCC MYA-4617 / FGSC 8958) OX=242507 GN=SEC24 PE=3 SV=1	104.6	6.23	2565	111.506	28	18	116	18	0	1.096	0.13	0.625797	0.976609	92.4	93.7	85.2	101.3	137.8	89.6	3.62479e+07	3.67463e+07	3.33955e+07	3.97378e+07	5.40203e+07	3.51176e+07	regulation of biological process;transport	cytoplasm;endoplasmic reticulum;Golgi;membrane;nucleus	metal ion binding	2680462	MGG_09564	Protein processing in endoplasmic reticulum
High	G4MTD3	Uncharacterized protein OS=Magnaporthe oryzae (strain 70-15 / ATCC MYA-4617 / FGSC 8958) OX=242507 GN=MGG_04703 PE=4 SV=1	128.8	5.49	3066	111.386	16	10	81	10	0	2.235	1.16	0.00376579	0.0561059	62.2	50.9	95.8	144.2	107.7	139.1	6.27024e+06	5.12671e+06	9.65567e+06	1.45324e+07	1.08543e+07	1.40153e+07		membrane	protein binding	2678201	MGG_04703
High	G4N292	Short-chain dehydrogenase RED3 OS=Magnaporthe oryzae (strain 70-15 / ATCC MYA-4617 / FGSC 8958) OX=242507 GN=RED3 PE=2 SV=1	26.3	6.8	3712	111.373	38	7	165	7	0	0.079	-3.66	1e-17	3.55517e-16	235.9	194.4	128.1	8.9	15.3	17.3	1.20691e+09	9.94519e+08	6.5549e+08	4.57318e+07	7.85312e+07	8.85143e+07				2677060	MGG_10910	Aflatoxin biosynthesis
High	G4MSC5	Dihydrolipoamide acetyltransferase component of pyruvate dehydrogenase complex OS=Magnaporthe oryzae (strain 70-15 / ATCC MYA-4617 / FGSC 8958) OX=242507 GN=MGG_04449 PE=3 SV=1	56.4	8.79	2611	111.314	45	16	121	16	0	1.206	0.27	0.483655	0.959814	85.8	90.7	90.4	120.6	103.5	108.9	2.21715e+07	2.34313e+07	2.33386e+07	3.11605e+07	2.67302e+07	2.81394e+07	metabolic process		catalytic activity	2678119	MGG_04449	Biosynthesis of secondary metabolites; Propanoate metabolism; Valine, leucine and isoleucine degradation; Biosynthesis of antibiotics; Metabolic pathways
High	G4MUZ8	Mixed-linked glucanase OS=Magnaporthe oryzae (strain 70-15 / ATCC MYA-4617 / FGSC 8958) OX=242507 GN=MGG_07306 PE=4 SV=1	78	5.25	3500	111.003	16	7	105	7	0	2.399	1.26	0.000481172	0.009124	67.6	52.7	71.2	162.8	83.6	162.1	3.63821e+07	2.84018e+07	3.83467e+07	8.77007e+07	4.50261e+07	8.72847e+07	metabolic process		catalytic activity	2683202	MGG_07306
High	G4MYM7	Complex1_30kDa domain-containing protein OS=Magnaporthe oryzae (strain 70-15 / ATCC MYA-4617 / FGSC 8958) OX=242507 GN=MGG_01333 PE=3 SV=1	33.1	8.37	2930	110.96	56	14	100	14	0	1.242	0.31	0.332353	0.908572	87.8	90	88.5	109.7	109.9	114.2	3.68849e+07	3.77903e+07	3.71692e+07	4.60901e+07	4.61508e+07	4.7987e+07	metabolic process		catalytic activity	2679373	MGG_01333	Oxidative phosphorylation; Metabolic pathways
High	G4MTW6	14-3-3 family protein OS=Magnaporthe oryzae (strain 70-15 / ATCC MYA-4617 / FGSC 8958) OX=242507 GN=MGG_01588 PE=3 SV=1	30.1	4.98	5309	110.954	71	16	281	14	0	1.041	0.06	0.812701	0.985273	95.2	99.3	101.1	103.4	94.1	106.8	3.52496e+08	3.678e+08	3.74429e+08	3.82768e+08	3.48404e+08	3.95552e+08			protein binding	2679302	MGG_01588	MAPK signaling pathway - yeast
High	G4MU70	60S ribosomal protein L9-A OS=Magnaporthe oryzae (strain 70-15 / ATCC MYA-4617 / FGSC 8958) OX=242507 GN=MGG_04829 PE=3 SV=1	21.8	9.41	4269	110.478	69	10	171	10	0	1.032	0.05	0.838386	0.985273	99.4	96.7	105.1	107.8	88.4	102.6	2.27241e+08	2.20969e+08	2.40134e+08	2.46436e+08	2.02132e+08	2.34496e+08	metabolic process	ribosome	RNA binding;structural molecule activity	2678056	MGG_04829	Ribosome
High	G5EHZ3	Isovaleryl-CoA dehydrogenase 2 OS=Magnaporthe oryzae (strain 70-15 / ATCC MYA-4617 / FGSC 8958) OX=242507 GN=MGCH7_ch7g256 PE=3 SV=1	50.4	7.31	3126	110.106	42	16	150	16	0	1.274	0.35	0.305037	0.89833	87.6	86.8	92.2	111.6	107.7	114.1	7.84992e+07	7.77918e+07	8.26124e+07	1.00025e+08	9.65218e+07	1.02225e+08	metabolic process		catalytic activity;nucleotide binding	2682843	MGG_02540	Valine, leucine and isoleucine degradation; Metabolic pathways
High	G4N6X3	Aminotran_1_2 domain-containing protein OS=Magnaporthe oryzae (strain 70-15 / ATCC MYA-4617 / FGSC 8958) OX=242507 GN=MGG_06503 PE=4 SV=1	53.7	6.3	3004	110.099	34	13	101	13	0	1.112	0.15	0.605293	0.976609	94.9	99.5	94.2	97.3	108.6	105.5	4.37727e+07	4.58928e+07	4.34281e+07	4.48554e+07	5.01063e+07	4.86741e+07	metabolic process		catalytic activity	2684658	MGG_06503	Biosynthesis of amino acids; Arginine biosynthesis; Alanine, aspartate and glutamate metabolism; 2-Oxocarboxylic acid metabolism; Metabolic pathways; Carbon metabolism
High	G4MU82	Peroxisomal dehydratase OS=Magnaporthe oryzae (strain 70-15 / ATCC MYA-4617 / FGSC 8958) OX=242507 GN=MGG_04839 PE=4 SV=1	33.8	8.47	3049	109.899	58	13	134	13	0	1.239	0.31	0.35958	0.917234	92.3	86.3	97.7	114.3	94.4	115.1	8.16014e+07	7.62939e+07	8.64474e+07	1.01096e+08	8.35041e+07	1.01796e+08				2678149	MGG_04839
High	G4N1F2	3-ketoacyl-CoA thiolase OS=Magnaporthe oryzae (strain 70-15 / ATCC MYA-4617 / FGSC 8958) OX=242507 GN=MGG_09512 PE=3 SV=1	43.7	6.7	3400	109.7	49	15	132	15	0	1.202	0.27	0.424201	0.930909	89.7	88.2	95.5	104	114.5	107.9	2.2637e+08	2.22564e+08	2.40918e+08	2.62437e+08	2.88918e+08	2.72152e+08	metabolic process		catalytic activity	2680520	MGG_09512	Metabolic pathways; Biosynthesis of antibiotics; Biosynthesis of unsaturated fatty acids; Valine, leucine and isoleucine degradation; alpha-Linolenic acid metabolism; Fatty acid metabolism; Peroxisome; Biosynthesis of secondary metabolites; Fatty acid degradation
High	G4N2R8	Histone H1-binding protein OS=Magnaporthe oryzae (strain 70-15 / ATCC MYA-4617 / FGSC 8958) OX=242507 GN=MGG_04894 PE=4 SV=1	56.2	4.58	2784	109.431	37	16	111	16	0	1.061	0.08	0.682817	0.978049	96	97	94.4	101.9	101.6	109.1	4.32171e+07	4.36487e+07	4.24665e+07	4.5837e+07	4.57389e+07	4.90781e+07			protein binding	2675431	MGG_04894
High	G4MVC9	DNA helicase OS=Magnaporthe oryzae (strain 70-15 / ATCC MYA-4617 / FGSC 8958) OX=242507 GN=MGG_01759 PE=3 SV=1	98.5	5.9	2345	109.345	29	18	98	18	0	1.186	0.25	0.529566	0.966797	93.3	104.8	86.9	110.7	113.7	90.5	1.05758e+07	1.18768e+07	9.84444e+06	1.25476e+07	1.28801e+07	1.02594e+07	cell organization and biogenesis;metabolic process;regulation of biological process;response to stimulus	cytoplasm;nucleus	catalytic activity;DNA binding;nucleotide binding	2679604	MGG_01759	Cell cycle - yeast; Meiosis - yeast; DNA replication
High	G4MTG9	3-isopropylmalate dehydratase OS=Magnaporthe oryzae (strain 70-15 / ATCC MYA-4617 / FGSC 8958) OX=242507 GN=MGG_01553 PE=3 SV=1	84.4	6.19	2297	109.286	34	21	105	21	0	0.975	-0.04	0.99965	0.999844	98.3	101.8	103.8	95	101.8	99.3	4.52726e+07	4.69048e+07	4.78243e+07	4.37561e+07	4.69066e+07	4.57517e+07	metabolic process		catalytic activity	2679697	MGG_01553	Valine, leucine and isoleucine biosynthesis; Biosynthesis of amino acids; Biosynthesis of secondary metabolites; 2-Oxocarboxylic acid metabolism; Metabolic pathways
High	G4N011	Phospholipase OS=Magnaporthe oryzae (strain 70-15 / ATCC MYA-4617 / FGSC 8958) OX=242507 GN=MGG_06174 PE=3 SV=1	98.7	6.1	2892	109.209	28	21	136	21	0	1.178	0.24	0.533905	0.96775	88.5	102.2	90.4	109.5	106.5	103	2.39052e+07	2.75993e+07	2.44173e+07	2.95667e+07	2.87707e+07	2.78202e+07	metabolic process;regulation of biological process;response to stimulus		catalytic activity	2684316	MGG_06174	Biosynthesis of secondary metabolites; Glycerophospholipid metabolism; Endocytosis; Metabolic pathways; Ether lipid metabolism
High	G4NIS8	DNA helicase OS=Magnaporthe oryzae (strain 70-15 / ATCC MYA-4617 / FGSC 8958) OX=242507 GN=MGG_17683 PE=3 SV=1	104.5	5.21	2116	109.143	29	20	99	19	0	0.946	-0.08	0.735651	0.978049	110.5	91.7	102.4	96.9	85.9	112.6	1.98914e+07	1.65009e+07	1.84374e+07	1.74415e+07	1.54517e+07	2.02659e+07	metabolic process	nucleus	catalytic activity;DNA binding;nucleotide binding	12986150	MGG_17683	Meiosis - yeast; DNA replication; Cell cycle - yeast
High	G4NDR0	26S proteasome non-ATPase regulatory subunit 3 OS=Magnaporthe oryzae (strain 70-15 / ATCC MYA-4617 / FGSC 8958) OX=242507 GN=MGG_00884 PE=3 SV=1	62.4	6.51	3050	109.119	40	19	145	19	0	1.007	0.01	0.915531	0.998987	112	91.8	101.1	90.7	102.6	101.8	5.68073e+07	4.65766e+07	5.12701e+07	4.59777e+07	5.20372e+07	5.16061e+07	regulation of biological process	proteasome	enzyme regulator activity;protein binding	2674538	MGG_00884	Proteasome
High	G4NG71	CCT-alpha OS=Magnaporthe oryzae (strain 70-15 / ATCC MYA-4617 / FGSC 8958) OX=242507 GN=MGG_10358 PE=3 SV=1	61.6	6.57	2774	108.959	44	22	148	22	0	0.696	-0.52	0.183771	0.751261	116	120.2	108.3	78.8	96	80.7	9.66943e+07	1.00215e+08	9.02887e+07	6.5684e+07	8.00788e+07	6.73204e+07	metabolic process	cytoplasm	nucleotide binding;protein binding	2681969	MGG_10358
High	G4MU27	Conidial yellow pigment biosynthesis polyketide synthase OS=Magnaporthe oryzae (strain 70-15 / ATCC MYA-4617 / FGSC 8958) OX=242507 GN=MGG_07219 PE=4 SV=1	236.4	6.43	1021	108.936	16	24	67	24	0	0.151	-2.73	1.77858e-13	6.03195e-12	210.8	134.4	175.6	26.5	25.5	27.2	7.15637e+06	4.56458e+06	5.96221e+06	899384	865480	922526	metabolic process		catalytic activity	2683107	MGG_07219
High	G4NBA2	Glycosidase OS=Magnaporthe oryzae (strain 70-15 / ATCC MYA-4617 / FGSC 8958) OX=242507 GN=MGG_00592 PE=3 SV=1	38.4	6.8	3148	108.9	39	12	136	12	0	1.602	0.68	0.055023	0.414079	72.1	81.2	83.1	130.1	97.7	135.7	7.04295e+07	7.92837e+07	8.10981e+07	1.27049e+08	9.54e+07	1.32502e+08	cell organization and biogenesis;metabolic process		catalytic activity	2674446	MGG_00592
High	G4MYU8	Protein disulfide-isomerase erp38 OS=Magnaporthe oryzae (strain 70-15 / ATCC MYA-4617 / FGSC 8958) OX=242507 GN=MGG_08164 PE=3 SV=1	40	6.64	4809	108.806	41	13	141	13	0	0.794	-0.33	0.413278	0.930723	107.3	112.5	114.6	84.1	92.2	89.3	1.03823e+08	1.08884e+08	1.10852e+08	8.13884e+07	8.92009e+07	8.6433e+07	cellular homeostasis;regulation of biological process	endoplasmic reticulum	catalytic activity	2678368	MGG_08164	Protein processing in endoplasmic reticulum
High	G4MNF0	Elongation factor 1-gamma OS=Magnaporthe oryzae (strain 70-15 / ATCC MYA-4617 / FGSC 8958) OX=242507 GN=MGG_06936 PE=3 SV=1	47.2	6.04	5156	108.428	46	18	241	18	0	0.817	-0.29	0.4791	0.959468	111.5	109.9	103.5	89.7	98.1	87.3	4.09181e+08	4.03149e+08	3.79715e+08	3.2922e+08	3.60004e+08	3.2047e+08	metabolic process		protein binding;RNA binding	2685109	MGG_06936
High	G4NH07	Cap binding protein OS=Magnaporthe oryzae (strain 70-15 / ATCC MYA-4617 / FGSC 8958) OX=242507 GN=MGG_12123 PE=4 SV=1	91.4	5.6	2156	108.327	28	19	115	19	0	1.177	0.24	0.478947	0.959468	94.7	87.7	92.6	109	100.9	115.1	3.28297e+07	3.04202e+07	3.21098e+07	3.7796e+07	3.49979e+07	3.9895e+07	metabolic process;transport		RNA binding	2677427	MGG_12123	Spliceosome; RNA transport; mRNA surveillance pathway
High	G4MTW8	Nsp1_C domain-containing protein OS=Magnaporthe oryzae (strain 70-15 / ATCC MYA-4617 / FGSC 8958) OX=242507 GN=MGG_01590 PE=3 SV=1	65.8	8.54	2221	108.22	23	11	94	11	0	1.116	0.16	0.708334	0.978049	95	94.4	95	100.1	109.5	106	1.14822e+07	1.14169e+07	1.14913e+07	1.21048e+07	1.32447e+07	1.28153e+07	metabolic process	cytoplasm	protein binding;structural molecule activity	2679304	MGG_01590	RNA transport
High	G4NE83	T-complex protein 1 OS=Magnaporthe oryzae (strain 70-15 / ATCC MYA-4617 / FGSC 8958) OX=242507 GN=MGG_00135 PE=3 SV=1	59.2	5.19	3209	108.196	47	24	148	24	0	0.738	-0.44	0.270444	0.864421	114.5	114.5	114	83.6	84.5	88.8	6.5063e+07	6.50696e+07	6.47642e+07	4.75218e+07	4.80181e+07	5.0461e+07	metabolic process	cytoplasm	nucleotide binding;protein binding	2675196	MGG_00135
High	G4MMM3	ATP-dependent Zn protease OS=Magnaporthe oryzae (strain 70-15 / ATCC MYA-4617 / FGSC 8958) OX=242507 GN=MGG_16395 PE=4 SV=1	53.5	5.36	2569	108.183	37	16	142	16	0	1.074	0.1	0.718924	0.978049	104	76.8	97.4	104.6	104.2	113.1	9.82142e+07	7.25602e+07	9.19772e+07	9.87893e+07	9.84428e+07	1.06807e+08	metabolic process		catalytic activity;nucleotide binding	12986318	MGG_16395
High	G4MXK8	Actl6a protein OS=Magnaporthe oryzae (strain 70-15 / ATCC MYA-4617 / FGSC 8958) OX=242507 GN=MGG_11256 PE=3 SV=1	55.7	5.27	2148	107.997	47	17	101	17	0	1.168	0.22	0.553699	0.970343	95.6	91.5	90.5	106.9	104.3	111.3	2.84476e+07	2.72062e+07	2.6916e+07	3.17901e+07	3.10264e+07	3.31062e+07				5051222	MGG_11256
High	G4MZE5	PWWP domain-containing protein OS=Magnaporthe oryzae (strain 70-15 / ATCC MYA-4617 / FGSC 8958) OX=242507 GN=MGG_15537 PE=4 SV=1	69.3	5.64	3764	107.918	33	16	106	16	0	1.12	0.16	0.678854	0.978049	94.6	96.2	93.8	102.3	107.2	106	2.91826e+07	2.96721e+07	2.89461e+07	3.15634e+07	3.30787e+07	3.2695e+07				12987106	MGG_15537
High	G4NDY8	1,3-beta-D-glucan-UDP glucosyltransferase OS=Magnaporthe oryzae (strain 70-15 / ATCC MYA-4617 / FGSC 8958) OX=242507 GN=MGG_00865 PE=3 SV=1	218.7	8.1	2664	107.914	15	20	98	20	0	0.893	-0.16	0.596633	0.976609	110.3	106.3	103.4	94.9	85.2	99.7	6.32044e+06	6.09337e+06	5.92629e+06	5.4403e+06	4.88451e+06	5.71573e+06	metabolic process	membrane	catalytic activity	2675164	MGG_00865	Starch and sucrose metabolism; MAPK signaling pathway - yeast
High	G4N684	Glucose-6-phosphate 1-epimerase OS=Magnaporthe oryzae (strain 70-15 / ATCC MYA-4617 / FGSC 8958) OX=242507 GN=MGG_08597 PE=3 SV=1	35.1	5.03	3241	107.707	63	14	122	14	0	0.98	-0.03	0.99884	0.999625	99.4	101	102	100.9	99	97.6	5.92341e+07	6.02173e+07	6.08196e+07	6.01409e+07	5.89924e+07	5.81972e+07	metabolic process		catalytic activity	2678803	MGG_08597	Glycolysis / Gluconeogenesis; Biosynthesis of secondary metabolites; Metabolic pathways; Biosynthesis of antibiotics
High	G4MT70	Cullin-1 OS=Magnaporthe oryzae (strain 70-15 / ATCC MYA-4617 / FGSC 8958) OX=242507 GN=MGG_07145 PE=3 SV=1	88.3	6.83	1938	107.672	32	20	121	20	0	1.205	0.27	0.487836	0.959814	90.6	88.8	102.6	109.2	97.4	111.3	2.38429e+07	2.33598e+07	2.69972e+07	2.87401e+07	2.5629e+07	2.92873e+07	metabolic process		protein binding	2683267	MGG_07145	Protein processing in endoplasmic reticulum; Ubiquitin mediated proteolysis; Cell cycle - yeast
High	G5EHP6	26S proteasome regulatory subunit RPN5 OS=Magnaporthe oryzae (strain 70-15 / ATCC MYA-4617 / FGSC 8958) OX=242507 GN=MGCH7_ch7g327 PE=3 SV=1	57.9	7.33	2238	107.672	40	17	118	17	0	0.965	-0.05	0.998251	0.999625	101.2	102.1	103.7	106.8	87.7	98.6	4.28613e+07	4.32348e+07	4.38994e+07	4.52152e+07	3.71292e+07	4.1742e+07		proteasome	protein binding	2682348	MGG_02608	Proteasome
High	G4N676	Uncharacterized protein OS=Magnaporthe oryzae (strain 70-15 / ATCC MYA-4617 / FGSC 8958) OX=242507 GN=MGG_08591 PE=3 SV=1	64.1	5.36	2382	107.436	42	19	114	19	0	1.147	0.2	0.639572	0.977711	90.4	99	92.4	103.7	105.9	108.6	1.76473e+07	1.93259e+07	1.80362e+07	2.02584e+07	2.06904e+07	2.12175e+07	metabolic process		catalytic activity	2678809	MGG_08591
High	G4N288	Aldo_ket_red domain-containing protein OS=Magnaporthe oryzae (strain 70-15 / ATCC MYA-4617 / FGSC 8958) OX=242507 GN=MGG_16813 PE=4 SV=1	40	7.8	3287	107.418	45	14	143	14	0	0.126	-2.99	1.33227e-15	4.672e-14	228.7	174.9	134.8	16.3	23.3	22.1	1.68681e+08	1.29034e+08	9.94211e+07	1.20346e+07	1.7155e+07	1.62762e+07				12984969	MGG_16813	Vitamin B6 metabolism; Metabolic pathways
High	G4MUH5	E3 ubiquitin-protein ligase OS=Magnaporthe oryzae (strain 70-15 / ATCC MYA-4617 / FGSC 8958) OX=242507 GN=MGG_07255 PE=3 SV=1	92.5	6.89	2163	107.295	32	22	119	22	0	1.454	0.54	0.141943	0.667131	99	77	80.8	117.4	97.3	128.5	3.32753e+07	2.58938e+07	2.71506e+07	3.94827e+07	3.27147e+07	4.31975e+07	metabolic process		catalytic activity;protein binding	2683001	MGG_07255	Endocytosis; Ubiquitin mediated proteolysis; MAPK signaling pathway - yeast
High	G4N7N3	PH domain-containing protein OS=Magnaporthe oryzae (strain 70-15 / ATCC MYA-4617 / FGSC 8958) OX=242507 GN=MGG_03558 PE=4 SV=1	102.1	6.92	1704	107.251	30	19	91	19	0	1.142	0.19	0.736947	0.978049	93.1	87.5	93.8	117	102.4	106.3	6.11518e+06	5.74927e+06	6.16001e+06	7.68879e+06	6.72635e+06	6.98366e+06	cell organization and biogenesis;regulation of biological process;response to stimulus;transport			2676697	MGG_03558
High	G4N675	Nucleoporin NIC96 OS=Magnaporthe oryzae (strain 70-15 / ATCC MYA-4617 / FGSC 8958) OX=242507 GN=MGG_08590 PE=3 SV=1	121.4	6.06	2317	107.061	25	20	105	20	0	1.255	0.33	0.408358	0.930723	87	81.9	93.3	109.1	106.7	122	1.24884e+07	1.17556e+07	1.33993e+07	1.56672e+07	1.53128e+07	1.75107e+07	transport			2678810	MGG_08590	RNA transport
High	G4MQN1	Complex1_49kDa domain-containing protein OS=Magnaporthe oryzae (strain 70-15 / ATCC MYA-4617 / FGSC 8958) OX=242507 GN=MGG_09285 PE=3 SV=1	54.7	6.54	2672	106.935	36	16	124	16	0	1.406	0.49	0.158556	0.705224	81.9	82	85.6	114.1	120.9	115.4	4.43711e+07	4.44437e+07	4.63734e+07	6.18265e+07	6.55136e+07	6.25009e+07	metabolic process		catalytic activity;nucleotide binding	2680209	MGG_09285	Oxidative phosphorylation; Metabolic pathways
High	G4NCD5	RCC1 domain-containing protein OS=Magnaporthe oryzae (strain 70-15 / ATCC MYA-4617 / FGSC 8958) OX=242507 GN=MGG_00408 PE=4 SV=1	70.6	7.71	2437	106.745	31	14	112	14	0	1.683	0.75	0.0533381	0.406743	75.1	72.7	76.6	119.8	126.3	129.6	2.31859e+07	2.2453e+07	2.36593e+07	3.70051e+07	3.90149e+07	4.00318e+07				2674878	MGG_00408
High	G4MT27	Uncharacterized protein OS=Magnaporthe oryzae (strain 70-15 / ATCC MYA-4617 / FGSC 8958) OX=242507 GN=MGG_01519 PE=4 SV=1	46.7	7.47	2318	106.723	47	14	85	14	0	0.915	-0.13	0.680049	0.978049	105.5	102.6	106.7	87.3	101.4	96.5	2.0108e+07	1.95554e+07	2.03334e+07	1.6644e+07	1.93375e+07	1.83996e+07	metabolic process	nucleus	RNA binding	2679162	MGG_01519
High	G4MX57	UDP-glucose 4-epimerase OS=Magnaporthe oryzae (strain 70-15 / ATCC MYA-4617 / FGSC 8958) OX=242507 GN=MGG_08012 PE=3 SV=1	40.6	6.3	3162	106.696	60	19	152	19	0	0.882	-0.18	0.683209	0.978049	104.1	109.2	102.7	91.8	100.9	91.3	9.7215e+07	1.01947e+08	9.59448e+07	8.57348e+07	9.42645e+07	8.52618e+07	metabolic process		catalytic activity	2678278	MGG_08012	Metabolic pathways; Galactose metabolism; Amino sugar and nucleotide sugar metabolism
High	G4MRJ0	Mitochondrial presequence protease OS=Magnaporthe oryzae (strain 70-15 / ATCC MYA-4617 / FGSC 8958) OX=242507 GN=MGG_02440 PE=3 SV=1	113.8	5.74	2474	106.609	29	22	113	22	0	1.102	0.14	0.730202	0.978049	95.7	95.6	88.8	104.1	105.4	110.3	1.41916e+07	1.41843e+07	1.31734e+07	1.54367e+07	1.5635e+07	1.63591e+07	metabolic process	mitochondrion	catalytic activity;metal ion binding	2681537	MGG_02440
High	G4MMB9	CCT-beta OS=Magnaporthe oryzae (strain 70-15 / ATCC MYA-4617 / FGSC 8958) OX=242507 GN=MGG_01979 PE=3 SV=1	57	5.96	2917	106.507	38	15	105	15	0	0.688	-0.54	0.167989	0.724067	117.1	125.1	114.5	80.6	83.7	78.9	3.13596e+07	3.34876e+07	3.06697e+07	2.15852e+07	2.24189e+07	2.11366e+07	metabolic process	cytoplasm	nucleotide binding;protein binding	2681098	MGG_01979
High	G5EH41	Alpha-xylosidase OS=Magnaporthe oryzae (strain 70-15 / ATCC MYA-4617 / FGSC 8958) OX=242507 GN=MGCH7_ch7g28 PE=3 SV=1	76.6	5.73	2220	106.431	29	14	95	14	0	1.517	0.6	0.115461	0.604879	83.8	79.8	76	121	124	115.4	1.38983e+07	1.32378e+07	1.26171e+07	2.00815e+07	2.05792e+07	1.91436e+07	metabolic process		catalytic activity	2680606	MGG_09601
High	G4NDI4	Imidazole glycerol phosphate synthase hisHF OS=Magnaporthe oryzae (strain 70-15 / ATCC MYA-4617 / FGSC 8958) OX=242507 GN=MGG_00253 PE=3 SV=1	59.2	5.58	3249	106.342	45	18	110	18	0	0.786	-0.35	0.37578	0.925535	110.5	109.8	114.3	86.8	91.8	86.8	2.50375e+07	2.4892e+07	2.58954e+07	1.96789e+07	2.07965e+07	1.96813e+07	metabolic process	cytoplasm	catalytic activity	2674605	MGG_00253	Metabolic pathways; Histidine metabolism; Biosynthesis of amino acids; Biosynthesis of secondary metabolites
High	G4N1E0	Atypical/PIKK/TRRAP protein kinase OS=Magnaporthe oryzae (strain 70-15 / ATCC MYA-4617 / FGSC 8958) OX=242507 GN=MGG_09523 PE=4 SV=1	440.4	7.52	746	106.231	11	32	91	32	0	0.996	-0.01	0.94884	0.999625	108.6	95	99.9	100.8	96.3	99.5	3.92133e+07	3.43186e+07	3.60774e+07	3.63956e+07	3.47912e+07	3.5921e+07	cell organization and biogenesis;metabolic process	nucleus	catalytic activity;protein binding	2680478	MGG_09523
High	G4N5C1	Carb_bind domain-containing protein OS=Magnaporthe oryzae (strain 70-15 / ATCC MYA-4617 / FGSC 8958) OX=242507 GN=MGG_05232 PE=4 SV=1	25.4	6.84	4721	105.963	50	6	122	6	0	2.043	1.03	0.0078335	0.0999547	58.1	97.1	61.9	126.5	152.9	103.5	1.41594e+07	2.36413e+07	1.50781e+07	3.08044e+07	3.72251e+07	2.52042e+07				2675711	MGG_05232
High	G4N229	Proton-translocating NAD(P)(+) transhydrogenase OS=Magnaporthe oryzae (strain 70-15 / ATCC MYA-4617 / FGSC 8958) OX=242507 GN=MGG_07539 PE=4 SV=1	116.7	8.81	2089	105.917	23	21	118	21	0	1.536	0.62	0.0697319	0.470508	82.8	76.9	80.2	123.2	111.1	125.7	3.32696e+07	3.08987e+07	3.22418e+07	4.95219e+07	4.46568e+07	5.05071e+07	metabolic process;transport	membrane	catalytic activity;nucleotide binding	2683459	MGG_07539	Nicotinate and nicotinamide metabolism; Metabolic pathways
High	A4RAE9	Probable Xaa-Pro aminopeptidase PEPP OS=Magnaporthe oryzae (strain 70-15 / ATCC MYA-4617 / FGSC 8958) OX=242507 GN=PEPP PE=3 SV=1	51.8	6	3008	105.875	42	18	144	18	0	0.916	-0.13	0.79319	0.985273	104	104.5	107.8	95.7	96.9	91.1	2.35976e+08	2.36984e+08	2.44556e+08	2.16974e+08	2.19903e+08	2.06543e+08	metabolic process		catalytic activity;metal ion binding	5050362
High	G4NDY1	PX domain-containing protein OS=Magnaporthe oryzae (strain 70-15 / ATCC MYA-4617 / FGSC 8958) OX=242507 GN=MGG_11649 PE=4 SV=1	107	6.28	1844	105.844	29	24	109	24	0	0.912	-0.13	0.702559	0.978049	110.4	104.6	104.1	95.4	96.7	88.8	1.71187e+07	1.62105e+07	1.61387e+07	1.47829e+07	1.49833e+07	1.37632e+07				5050813	MGG_11649
High	G4MRF5	Nonspecific lipid-transfer protein OS=Magnaporthe oryzae (strain 70-15 / ATCC MYA-4617 / FGSC 8958) OX=242507 GN=MGG_02409 PE=3 SV=1	49.2	7.39	3400	105.807	50	16	135	16	0	1.08	0.11	0.703601	0.978049	105	93.6	94.4	100.2	104.9	101.9	8.72638e+07	7.77563e+07	7.84465e+07	8.32267e+07	8.7136e+07	8.47024e+07	metabolic process		catalytic activity	2681506	MGG_02409	Metabolic pathways; Peroxisome
High	G4NAF3	RuvB-like helicase OS=Magnaporthe oryzae (strain 70-15 / ATCC MYA-4617 / FGSC 8958) OX=242507 GN=MGG_03173 PE=3 SV=1	51.2	5.99	3061	105.689	51	21	128	21	0	1.173	0.23	0.449538	0.947412	92.1	93.2	90.5	104.6	108	111.5	3.57874e+07	3.62123e+07	3.51718e+07	4.06334e+07	4.19685e+07	4.33379e+07	cell organization and biogenesis;metabolic process;regulation of biological process;response to stimulus	nucleus	catalytic activity;nucleotide binding	2676834	MGG_03173
High	G4NAI2	Arginosuccinase OS=Magnaporthe oryzae (strain 70-15 / ATCC MYA-4617 / FGSC 8958) OX=242507 GN=MGG_17278 PE=3 SV=1	52.7	5.8	2536	105.677	42	19	126	19	0	0.81	-0.3	0.458532	0.950214	105.8	111.1	110.9	96.5	85.8	89.8	6.78025e+07	7.11423e+07	7.10653e+07	6.18399e+07	5.49883e+07	5.75364e+07	metabolic process		catalytic activity	12986587	MGG_17278	Biosynthesis of antibiotics; Metabolic pathways; Arginine biosynthesis; Biosynthesis of amino acids; Alanine, aspartate and glutamate metabolism; Biosynthesis of secondary metabolites
High	G4MLP7	ABC transporter ATP-binding protein ARB1 OS=Magnaporthe oryzae (strain 70-15 / ATCC MYA-4617 / FGSC 8958) OX=242507 GN=MGG_11862 PE=4 SV=1	70.4	7.05	2848	105.674	38	17	122	17	0	0.774	-0.37	0.361009	0.918575	119.5	109.1	112.1	86.7	83.1	89.4	5.98244e+07	5.45984e+07	5.60958e+07	4.34123e+07	4.15757e+07	4.47522e+07			catalytic activity;nucleotide binding	5049651	MGG_11862
High	G4NGR9	Mannosyl-oligosaccharide glucosidase OS=Magnaporthe oryzae (strain 70-15 / ATCC MYA-4617 / FGSC 8958) OX=242507 GN=MGG_04045 PE=3 SV=1	93.4	5.45	2947	105.622	30	19	124	19	0	0.907	-0.14	0.616055	0.976609	109.9	104.3	104.3	89.9	97	94.6	2.03777e+07	1.93304e+07	1.93305e+07	1.66674e+07	1.79916e+07	1.75388e+07	metabolic process		catalytic activity	2677253	MGG_04045	Protein processing in endoplasmic reticulum; N-Glycan biosynthesis; Metabolic pathways
High	G4N844	Diadenosine tetraphosphate synthetase OS=Magnaporthe oryzae (strain 70-15 / ATCC MYA-4617 / FGSC 8958) OX=242507 GN=MGG_06321 PE=3 SV=1	81.3	6.89	1996	105.607	30	18	126	18	0	0.822	-0.28	0.494214	0.959814	114.6	101.5	113.1	92.9	83.4	94.4	1.0169e+08	9.00504e+07	1.00353e+08	8.24592e+07	7.39925e+07	8.37494e+07	metabolic process	cytoplasm	catalytic activity;nucleotide binding	2684476	MGG_06321	Aminoacyl-tRNA biosynthesis
High	G4MP09	Protein phosphatase PP2A regulatory subunit A OS=Magnaporthe oryzae (strain 70-15 / ATCC MYA-4617 / FGSC 8958) OX=242507 GN=MGG_05671 PE=4 SV=1	69.1	5.02	2918	105.549	38	22	160	22	0	0.863	-0.21	0.622918	0.976609	109.2	98.6	106.7	92.1	89.3	104	1.14713e+08	1.03572e+08	1.12058e+08	9.67262e+07	9.37832e+07	1.09226e+08				2676002	MGG_05671	Meiosis - yeast; mRNA surveillance pathway; Cell cycle - yeast
High	G4MWY5	CAMK/CAMKL/KIN4 protein kinase OS=Magnaporthe oryzae (strain 70-15 / ATCC MYA-4617 / FGSC 8958) OX=242507 GN=MGG_01196 PE=4 SV=1	132.7	9.67	1572	105.494	23	17	89	17	0	1.493	0.58	0.169749	0.726375	80	80.2	71.5	131.4	117.4	119.5	6.64399e+06	6.65928e+06	5.94166e+06	1.09097e+07	9.74861e+06	9.92215e+06	metabolic process		catalytic activity;nucleotide binding	2679542	MGG_01196
High	Q12634	Tetrahydroxynaphthalene reductase OS=Magnaporthe oryzae (strain 70-15 / ATCC MYA-4617 / FGSC 8958) OX=242507 GN=MGG_02252 PE=1 SV=2	30	6.68	2797	105.38	68	18	136	17	1	0.359	-1.48	9.21546e-05	0.00194695	150.1	136.3	159.3	53.9	41	59.4	1.39236e+08	1.26408e+08	1.47679e+08	4.99784e+07	3.80147e+07	5.50712e+07	metabolic process		catalytic activity
High	G4MYB4	CCR4-NOT transcription complex OS=Magnaporthe oryzae (strain 70-15 / ATCC MYA-4617 / FGSC 8958) OX=242507 GN=MGG_08101 PE=3 SV=1	72.9	6.01	2811	105.356	32	14	104	14	0	1.042	0.06	0.936435	0.999625	97.6	112.5	90.5	87.3	110.5	101.7	9.29037e+06	1.07091e+07	8.61446e+06	8.31588e+06	1.05216e+07	9.67994e+06	metabolic process;regulation of biological process	cytosol;nucleus		2678346	MGG_08101	RNA degradation
High	G4N1C2	Gamma-glutamyltranspeptidase OS=Magnaporthe oryzae (strain 70-15 / ATCC MYA-4617 / FGSC 8958) OX=242507 GN=MGG_09541 PE=4 SV=1	64.6	6.39	2653	105.005	29	14	103	14	0	0.91	-0.14	0.744196	0.978327	102.2	103.6	105	94.3	101.2	93.7	2.68319e+07	2.72143e+07	2.75832e+07	2.476e+07	2.65889e+07	2.46186e+07	metabolic process		catalytic activity	2680496	MGG_09541	Metabolic pathways; Taurine and hypotaurine metabolism; Cyanoamino acid metabolism; Glutathione metabolism
High	G4MU68	V-type proton ATPase subunit H OS=Magnaporthe oryzae (strain 70-15 / ATCC MYA-4617 / FGSC 8958) OX=242507 GN=MGG_04827 PE=3 SV=1	52.7	5.41	3254	104.93	48	19	149	19	0	1.064	0.09	0.747767	0.979633	100.1	96.8	97.5	96.7	103.7	105.2	7.18128e+07	6.94466e+07	6.99521e+07	6.93456e+07	7.43977e+07	7.54534e+07	transport		catalytic activity;transporter activity	2678054	MGG_04827	Phagosome; Metabolic pathways; Oxidative phosphorylation
High	G4N3K8	Hsp90 chaperone protein kinase-targeting subunit OS=Magnaporthe oryzae (strain 70-15 / ATCC MYA-4617 / FGSC 8958) OX=242507 GN=MGG_04990 PE=3 SV=1	54.2	5.12	1894	104.824	43	14	86	14	0	3.654	1.87	8.65585e-07	2.32401e-05	41.3	43.7	42.9	156.8	159.8	155.4	2.09513e+07	2.21971e+07	2.17842e+07	7.9607e+07	8.11238e+07	7.88759e+07			protein binding	2675373	MGG_04990
High	G4MMD8	Isocitrate dehydrogenase [NAD] subunit, mitochondrial OS=Magnaporthe oryzae (strain 70-15 / ATCC MYA-4617 / FGSC 8958) OX=242507 GN=MGG_01995 PE=3 SV=1	42	8.94	2816	104.609	45	15	112	15	0	1.456	0.54	0.122154	0.622485	88	80.4	76	117.1	116.9	121.5	8.9969e+07	8.21584e+07	7.77108e+07	1.19639e+08	1.19496e+08	1.24137e+08	metabolic process	cytoplasm;mitochondrion;organelle lumen	catalytic activity;metal ion binding;nucleotide binding	2681114	MGG_01995	2-Oxocarboxylic acid metabolism; Biosynthesis of secondary metabolites; Metabolic pathways; Biosynthesis of antibiotics; Citrate cycle (TCA cycle); Biosynthesis of amino acids; Carbon metabolism
High	G5EHQ5	Phosphotransferase OS=Magnaporthe oryzae (strain 70-15 / ATCC MYA-4617 / FGSC 8958) OX=242507 GN=MGCH7_ch7g833 PE=3 SV=1	53.8	5.17	3056	104.424	46	18	127	18	0	0.996	-0.01	0.946535	0.999625	97.6	103.2	97.2	96.5	108.2	97.2	5.2384e+07	5.5379e+07	5.21697e+07	5.17993e+07	5.80785e+07	5.21899e+07	cellular homeostasis;metabolic process		catalytic activity;enzyme regulator activity;nucleotide binding	2682594	MGG_03041	Carbon metabolism; Biosynthesis of secondary metabolites; Starch and sucrose metabolism; Galactose metabolism; Biosynthesis of antibiotics; Metabolic pathways; Amino sugar and nucleotide sugar metabolism; Fructose and mannose metabolism; Glycolysis / Gluconeogenesis
High	G4MZ22	Uncharacterized protein OS=Magnaporthe oryzae (strain 70-15 / ATCC MYA-4617 / FGSC 8958) OX=242507 GN=MGG_01364 PE=4 SV=1	113.2	6.76	2513	104.294	27	20	88	20	0	0.79	-0.34	0.350427	0.914951	109.5	113.7	116.6	79.1	89.8	91.2	1.70591e+07	1.77051e+07	1.81666e+07	1.23266e+07	1.39895e+07	1.42009e+07				2679142	MGG_01364
High	G4NFW4	Topoisomerase II OS=Magnaporthe oryzae (strain 70-15 / ATCC MYA-4617 / FGSC 8958) OX=242507 GN=MGG_08693 PE=3 SV=1	91.5	7.39	2171	104.266	39	20	100	20	0	1.064	0.09	0.85434	0.989214	96.8	97.4	99	106.1	97	103.6	1.45946e+07	1.46789e+07	1.49262e+07	1.59904e+07	1.46186e+07	1.56168e+07			catalytic activity	2678887	MGG_08693	RNA degradation
High	G4N9Y8	Isoleucyl-tRNA synthetase OS=Magnaporthe oryzae (strain 70-15 / ATCC MYA-4617 / FGSC 8958) OX=242507 GN=MGG_03220 PE=3 SV=1	124	6.48	2384	103.976	30	28	141	28	0	0.972	-0.04	0.977206	0.999625	103.8	99	108.7	104.1	83.4	100.9	5.63155e+07	5.3717e+07	5.89767e+07	5.64446e+07	4.52425e+07	5.47464e+07	metabolic process;regulation of biological process	cytoplasm	catalytic activity;nucleotide binding;RNA binding	2676419	MGG_03220	Aminoacyl-tRNA biosynthesis
High	G4MTG7	Long-chain-fatty-acid-CoA ligase 1 OS=Magnaporthe oryzae (strain 70-15 / ATCC MYA-4617 / FGSC 8958) OX=242507 GN=MGG_01551 PE=4 SV=1	75.6	7.5	2988	103.658	28	15	157	15	0	1.379	0.46	0.18217	0.748276	84.5	79.5	83.1	126.6	111.7	114.6	8.94256e+07	8.41162e+07	8.79662e+07	1.34039e+08	1.18289e+08	1.21322e+08	metabolic process		catalytic activity	2679695	MGG_01551	Fatty acid metabolism; Metabolic pathways; Fatty acid degradation; Fatty acid biosynthesis; Peroxisome
High	G4MKP2	Phosphoglycerate mutase family domain-containing protein OS=Magnaporthe oryzae (strain 70-15 / ATCC MYA-4617 / FGSC 8958) OX=242507 GN=MGG_06642 PE=4 SV=1	70.2	6.37	1945	103.628	37	14	73	14	0	1.551	0.63	0.139392	0.661662	81.8	79.9	84.4	126.9	84.7	142.2	5.95175e+06	5.81555e+06	6.14344e+06	9.23084e+06	6.16393e+06	1.03435e+07			catalytic activity	2684815	MGG_06642
High	G4N7X5	RNA-binding protein VTS1 OS=Magnaporthe oryzae (strain 70-15 / ATCC MYA-4617 / FGSC 8958) OX=242507 GN=MGG_06334 PE=3 SV=1	66	8.94	2269	103.512	37	13	93	13	0	0.766	-0.39	0.293132	0.889778	110.9	115.1	103.1	84.9	101.7	84.2	1.76002e+07	1.82611e+07	1.63549e+07	1.34739e+07	1.61397e+07	1.33514e+07			protein binding	2684489	MGG_06334
High	G4MPA0	V-type proton ATPase subunit OS=Magnaporthe oryzae (strain 70-15 / ATCC MYA-4617 / FGSC 8958) OX=242507 GN=MGG_07007 PE=3 SV=1	41	4.88	3838	103.398	36	11	107	11	0	1.474	0.56	0.0829727	0.517826	81.3	75.2	91.7	119.9	97.9	134	3.47075e+07	3.20798e+07	3.91135e+07	5.11704e+07	4.17683e+07	5.71774e+07	transport		transporter activity	2685180	MGG_07007	Oxidative phosphorylation; Metabolic pathways; Phagosome
High	G4MNX8	PSP1 domain-containing protein OS=Magnaporthe oryzae (strain 70-15 / ATCC MYA-4617 / FGSC 8958) OX=242507 GN=MGG_11783 PE=4 SV=1	95.3	7.18	1754	103.358	31	16	76	16	0	1.344	0.43	0.337896	0.912696	86.6	87.4	79.9	112.4	116.5	117.3	7.26314e+06	7.32598e+06	6.69452e+06	9.42008e+06	9.76309e+06	9.82937e+06				5049571	MGG_11783
High	G4N2E6	Vesicle-fusing ATPase OS=Magnaporthe oryzae (strain 70-15 / ATCC MYA-4617 / FGSC 8958) OX=242507 GN=MGG_07916 PE=3 SV=1	47.2	6.83	2666	102.858	44	15	92	15	0	1.098	0.14	0.769987	0.98089	96.8	94.5	94.9	102.7	104.2	106.9	1.56549e+07	1.52773e+07	1.53475e+07	1.66073e+07	1.68564e+07	1.72878e+07			catalytic activity;nucleotide binding;RNA binding	2683843	MGG_07916	Endocytosis
High	G4MV39	Pyruvate dehydrogenase complex protein X component OS=Magnaporthe oryzae (strain 70-15 / ATCC MYA-4617 / FGSC 8958) OX=242507 GN=MGG_08842 PE=3 SV=1	47	6.74	2215	102.623	43	11	92	11	0	1.028	0.04	0.949147	0.999625	98.1	101.7	96.3	104	99.1	100.8	1.27018e+07	1.31712e+07	1.24755e+07	1.34744e+07	1.28333e+07	1.30593e+07	metabolic process		catalytic activity	2679828	MGG_08842	Metabolic pathways; Biosynthesis of secondary metabolites; Carbon metabolism; Biosynthesis of antibiotics; Citrate cycle (TCA cycle); Pyruvate metabolism; Glycolysis / Gluconeogenesis
High	G4MSI6	Senescence domain-containing protein OS=Magnaporthe oryzae (strain 70-15 / ATCC MYA-4617 / FGSC 8958) OX=242507 GN=MGG_01456 PE=4 SV=1	55.7	7.68	2216	102.563	41	15	115	15	0	1.556	0.64	0.0964078	0.552817	84.9	78.9	72.8	122.7	129.2	111.5	1.139e+07	1.05799e+07	9.7706e+06	1.64674e+07	1.73275e+07	1.49638e+07				2679708	MGG_01456	Endocytosis
High	G4N184	Cell division control protein 12 OS=Magnaporthe oryzae (strain 70-15 / ATCC MYA-4617 / FGSC 8958) OX=242507 GN=MGG_07466 PE=3 SV=1	44.5	8.63	3327	102.484	42	12	115	11	0	1.293	0.37	0.279589	0.875628	85.1	87.4	94.6	112.9	106	114	6.1524e+07	6.3132e+07	6.83528e+07	8.15992e+07	7.66189e+07	8.23645e+07	cell division		nucleotide binding	2683386	MGG_07466
High	G4N2Y8	Uncharacterized protein OS=Magnaporthe oryzae (strain 70-15 / ATCC MYA-4617 / FGSC 8958) OX=242507 GN=MGG_07629 PE=4 SV=1	69.2	6.11	2039	102.394	36	18	95	18	0	1.495	0.58	0.131672	0.641822	78.5	88.5	80.2	105.2	127.8	119.9	1.08746e+07	1.22619e+07	1.11203e+07	1.4576e+07	1.7718e+07	1.66196e+07	metabolic process;transport		catalytic activity;nucleotide binding	2683549	MGG_07629
High	G4MUD0	Fso1 OS=Magnaporthe oryzae (strain 70-15 / ATCC MYA-4617 / FGSC 8958) OX=242507 GN=MGG_01636 PE=4 SV=1	131.6	8	1254	102.283	22	18	86	18	0	1.363	0.45	0.240109	0.832866	81	89.3	82	111.8	129.5	106.4	9.1516e+06	1.00953e+07	9.26638e+06	1.26303e+07	1.46301e+07	1.20208e+07			protein binding	2679110	MGG_01636
High	G4MYK1	Histidine biosynthesis trifunctional protein OS=Magnaporthe oryzae (strain 70-15 / ATCC MYA-4617 / FGSC 8958) OX=242507 GN=MGG_01309 PE=3 SV=1	92.5	5.64	2103	102.281	33	23	122	23	0	0.64	-0.64	0.0876705	0.532322	126.4	136	104.3	81.2	71	80.9	5.18507e+07	5.5782e+07	4.27874e+07	3.33197e+07	2.91287e+07	3.31926e+07	metabolic process		catalytic activity;metal ion binding;nucleotide binding	2679590	MGG_01309	Biosynthesis of amino acids; Biosynthesis of secondary metabolites; Histidine metabolism; Metabolic pathways
High	G4N769	Cysteine synthase OS=Magnaporthe oryzae (strain 70-15 / ATCC MYA-4617 / FGSC 8958) OX=242507 GN=MGG_06466 PE=4 SV=1	40.4	8.65	2258	102.119	55	14	99	14	0	1.265	0.34	0.379807	0.928358	85.5	90	93.2	115.4	102.2	113.8	2.05661e+07	2.16411e+07	2.24125e+07	2.77646e+07	2.45915e+07	2.73677e+07	metabolic process			2684621	MGG_06466	Cysteine and methionine metabolism; Biosynthesis of secondary metabolites; Carbon metabolism; Metabolic pathways; Sulfur metabolism; Biosynthesis of antibiotics; Biosynthesis of amino acids
High	G4N1R3	Usp domain-containing protein OS=Magnaporthe oryzae (strain 70-15 / ATCC MYA-4617 / FGSC 8958) OX=242507 GN=MGG_09507 PE=4 SV=1	77	9.5	2215	102.084	42	20	92	20	0	1.029	0.04	0.944496	0.999625	101.2	104.1	90.3	107.3	104.2	92.9	1.26586e+07	1.30275e+07	1.1291e+07	1.3426e+07	1.3028e+07	1.16202e+07	response to stimulus			2680515	MGG_09507
High	G4NKC0	Cell division control protein 11 OS=Magnaporthe oryzae (strain 70-15 / ATCC MYA-4617 / FGSC 8958) OX=242507 GN=MGG_03087 PE=3 SV=1	43.4	5.11	3226	102.031	40	11	136	11	0	1.317	0.4	0.248949	0.84319	87	85.5	87.1	111	114.8	114.5	1.02e+08	1.00231e+08	1.02151e+08	1.30202e+08	1.34628e+08	1.34284e+08	cell division	membrane	nucleotide binding	2682640	MGG_03087
High	G4NGP7	Protein transport protein sec16 OS=Magnaporthe oryzae (strain 70-15 / ATCC MYA-4617 / FGSC 8958) OX=242507 GN=MGG_12141 PE=3 SV=1	164.5	5.5	1351	101.904	25	18	81	18	0	0.935	-0.1	0.683002	0.978049	103.6	110.3	99.4	91.7	98.1	96.9	3.03067e+06	3.22698e+06	2.90688e+06	2.68348e+06	2.86777e+06	2.83297e+06	cell organization and biogenesis;metabolic process;transport	endoplasmic reticulum;membrane		2677525	MGG_12141
High	G4N2A5	Peptidase M14 OS=Magnaporthe oryzae (strain 70-15 / ATCC MYA-4617 / FGSC 8958) OX=242507 GN=MGG_04847 PE=3 SV=1	49.1	5.73	1834	101.593	41	14	88	14	0	1.328	0.41	0.309236	0.903421	70.9	106.5	90	123.7	119.6	89.3	13356656	2.00577e+07	1.69442e+07	2.32838e+07	2.25095e+07	1.68054e+07	metabolic process		catalytic activity;metal ion binding	2675426	MGG_04847
High	G4N8K7	Acyl-CoA dehydrogenase OS=Magnaporthe oryzae (strain 70-15 / ATCC MYA-4617 / FGSC 8958) OX=242507 GN=MGG_03418 PE=3 SV=1	60.3	8.15	2397	101.526	38	17	120	17	0	1.316	0.4	0.250071	0.844769	87.9	78	94.9	120.5	103	115.7	7.33693e+07	6.50826e+07	7.91456e+07	1.0054e+08	8.59212e+07	9.65239e+07	metabolic process		catalytic activity;nucleotide binding	2676979	MGG_03418
High	G4N5M6	Elongation factor 2 OS=Magnaporthe oryzae (strain 70-15 / ATCC MYA-4617 / FGSC 8958) OX=242507 GN=MGG_05265 PE=4 SV=1	116.7	5.43	1659	101.515	23	22	111	22	0	0.845	-0.24	0.498662	0.959814	110.5	106.5	108.9	85.4	92	96.7	1.53788e+07	1.48186e+07	1.51494e+07	1.18895e+07	1.2805e+07	1.34546e+07	metabolic process		catalytic activity;nucleotide binding;RNA binding	2675483	MGG_05265	Ribosome biogenesis in eukaryotes
High	G4NAR6	Actin-depolymerizing factor 1 OS=Magnaporthe oryzae (strain 70-15 / ATCC MYA-4617 / FGSC 8958) OX=242507 GN=MGG_03164 PE=3 SV=1	16.6	5.64	4677	101.493	54	6	119	6	0	1.075	0.1	0.716315	0.978049	93.2	101	84	100.1	127.9	93.7	5.3453e+07	5.79611e+07	4.82274e+07	5.74633e+07	7.34197e+07	5.37697e+07	cell organization and biogenesis	cytoskeleton	protein binding	2676962	MGG_03164
High	G4N667	Aconitate hydratase, mitochondrial OS=Magnaporthe oryzae (strain 70-15 / ATCC MYA-4617 / FGSC 8958) OX=242507 GN=MGG_08584 PE=3 SV=1	85.9	6.07	2518	101.487	29	15	93	15	0	0.999	0	0.964694	0.999625	99.4	98.1	104.3	102	99.3	96.9	1.45988e+07	1.44063e+07	1.53246e+07	1.49805e+07	1.45816e+07	1.42312e+07	cell organization and biogenesis;metabolic process	cytoplasm;mitochondrion;nucleus	catalytic activity;metal ion binding	2678704	MGG_08584	Lysine biosynthesis; Biosynthesis of amino acids; Biosynthesis of antibiotics; 2-Oxocarboxylic acid metabolism; Metabolic pathways
High	G4NAV3	Uncharacterized protein OS=Magnaporthe oryzae (strain 70-15 / ATCC MYA-4617 / FGSC 8958) OX=242507 GN=MGG_03134 PE=4 SV=1	68.6	6.71	1966	101.389	46	20	96	20	0	1.214	0.28	0.542934	0.970343	87.7	92.2	90.5	107.6	109.9	112	8.15248e+06	8.56603e+06	8.41068e+06	9.99669e+06	1.02123e+07	1.04085e+07				2676712	MGG_03134
High	G4MTB3	Uncharacterized protein OS=Magnaporthe oryzae (strain 70-15 / ATCC MYA-4617 / FGSC 8958) OX=242507 GN=MGG_15554 PE=4 SV=1	70.9	5.08	2009	101.3	38	17	99	17	0	1.249	0.32	0.407356	0.930723	89.7	90.9	89.8	112.1	117	100.6	2.16287e+07	2.1915e+07	2.16459e+07	2.70287e+07	2.82299e+07	2.42593e+07				12987170	MGG_15554
High	A4QVH4	Cytochrome c peroxidase, mitochondrial OS=Magnaporthe oryzae (strain 70-15 / ATCC MYA-4617 / FGSC 8958) OX=242507 GN=CCP1 PE=3 SV=1	39.8	8.32	2253	101.269	49	15	117	15	0	1.196	0.26	0.435137	0.938157	88.2	97.5	88.2	97.2	123.3	105.6	8.42297e+07	9.31255e+07	8.42819e+07	9.29064e+07	1.1783e+08	1.00842e+08	metabolic process;response to stimulus		antioxidant activity;catalytic activity
High	G4N4A9	Acyl-CoA dehydrogenase OS=Magnaporthe oryzae (strain 70-15 / ATCC MYA-4617 / FGSC 8958) OX=242507 GN=MGG_05949 PE=3 SV=1	57.6	7.59	3401	101.074	33	16	139	16	0	1.982	0.99	0.00602855	0.082652	71.2	62.3	67.1	133	131.9	134.5	9.4349e+07	8.25946e+07	8.88996e+07	1.76168e+08	1.74726e+08	1.78277e+08	metabolic process		catalytic activity;metal ion binding;nucleotide binding	2684026	MGG_05949
High	G4NCP7	Splicing factor 3B subunit 1 OS=Magnaporthe oryzae (strain 70-15 / ATCC MYA-4617 / FGSC 8958) OX=242507 GN=MGG_00356 PE=3 SV=1	135.3	5.96	3012	101.071	27	22	96	22	0	1.279	0.35	0.438123	0.941632	84	88.5	94.4	113.2	105.6	114.3	6.11473e+06	6.43999e+06	6.866e+06	8.23386e+06	7.68458e+06	8.31971e+06				2674968	MGG_00356	Spliceosome
High	G4N7Q6	Importin subunit beta-3 OS=Magnaporthe oryzae (strain 70-15 / ATCC MYA-4617 / FGSC 8958) OX=242507 GN=MGG_03537 PE=4 SV=1	121.8	4.81	2066	101.014	23	21	104	21	0	0.919	-0.12	0.817389	0.985273	94.2	107.1	106.1	97.5	100.1	95.1	3.49931e+07	3.98022e+07	3.94159e+07	3.62186e+07	3.72033e+07	3.53278e+07	regulation of biological process;transport	cytoplasm;cytosol;membrane;nucleus	protein binding;transporter activity	2676614	MGG_03537
High	G4MTX0	Protein-synthesizing GTPase OS=Magnaporthe oryzae (strain 70-15 / ATCC MYA-4617 / FGSC 8958) OX=242507 GN=MGG_01592 PE=4 SV=1	55.6	7.66	2155	100.98	47	20	153	20	0	0.896	-0.16	0.728328	0.978049	105.5	104.8	112.8	97.2	85	94.5	1.07049e+08	1.06293e+08	1.14445e+08	9.86193e+07	8.62304e+07	9.58908e+07	metabolic process		catalytic activity;nucleotide binding;RNA binding	2679306	MGG_01592	RNA transport
High	G4ND47	Regulator-nonsense transcripts 1 OS=Magnaporthe oryzae (strain 70-15 / ATCC MYA-4617 / FGSC 8958) OX=242507 GN=MGG_00976 PE=3 SV=1	120.8	6.73	1758	100.979	27	20	80	20	0	0.565	-0.82	0.0375261	0.327876	127.4	118.3	138.7	60.8	82.8	72	3.43047e+07	3.18671e+07	3.73694e+07	1.63751e+07	2.23029e+07	1.93942e+07	metabolic process	cytoplasm	catalytic activity;DNA binding;metal ion binding;nucleotide binding	2674784	MGG_00976	RNA transport; mRNA surveillance pathway
High	G4MUV9	MAP kinase activator OS=Magnaporthe oryzae (strain 70-15 / ATCC MYA-4617 / FGSC 8958) OX=242507 GN=MGG_01702 PE=4 SV=1	69	5.58	2660	100.784	40	15	79	15	0	1.073	0.1	0.893706	0.995689	100.4	94.4	77.1	101.3	128.5	98.3	7.50554e+06	7.06053e+06	5.76249e+06	7.5746e+06	9.6097e+06	7.35127e+06	cell organization and biogenesis;conjugation;metabolic process;regulation of biological process;reproduction;response to stimulus	cytosol;nucleus	catalytic activity;protein binding	2679176	MGG_01702	MAPK signaling pathway - yeast
High	G4N2E5	Nucleolar protein 58 OS=Magnaporthe oryzae (strain 70-15 / ATCC MYA-4617 / FGSC 8958) OX=242507 GN=MGG_07915 PE=3 SV=1	56.9	8.92	2287	100.745	47	19	103	19	0	1.27	0.34	0.311643	0.905216	91.1	87.3	100.6	118.8	86.6	115.6	5.63348e+07	5.40139e+07	6.22206e+07	7.34637e+07	5.35483e+07	7.15271e+07	metabolic process	nucleus		2683842	MGG_07915	Ribosome biogenesis in eukaryotes
High	G4MXF5	Rhodanese domain-containing protein OS=Magnaporthe oryzae (strain 70-15 / ATCC MYA-4617 / FGSC 8958) OX=242507 GN=MGG_15495 PE=4 SV=1	16.9	5.66	3867	100.728	74	9	114	9	0	1.031	0.04	0.827796	0.985273	97.8	113.2	96.9	100.9	103.1	88.1	3.60736e+07	4.17436e+07	3.57242e+07	3.71927e+07	3.80049e+07	3.24654e+07				12986164	MGG_15495
High	G4N4W0	Uncharacterized protein OS=Magnaporthe oryzae (strain 70-15 / ATCC MYA-4617 / FGSC 8958) OX=242507 GN=MGG_06030 PE=3 SV=1	27.5	5.91	3035	100.726	58	12	112	12	0	1.1	0.14	0.644272	0.977711	95.8	94.6	89.3	103	113.1	104.1	4.92842e+07	4.86669e+07	4.59017e+07	5.29791e+07	5.81693e+07	5.35276e+07	metabolic process	membrane	catalytic activity	2683945	MGG_06030	Oxidative phosphorylation; Metabolic pathways
High	G4NH29	RuvB-like helicase OS=Magnaporthe oryzae (strain 70-15 / ATCC MYA-4617 / FGSC 8958) OX=242507 GN=MGG_03958 PE=3 SV=1	49.9	6.4	2730	100.696	49	17	124	17	0	1.348	0.43	0.272492	0.86641	85.7	80.8	86.3	115.5	112.5	119.2	1.77552e+07	1.67358e+07	1.78923e+07	2.39334e+07	2.33052e+07	2.47028e+07	cell organization and biogenesis;metabolic process;regulation of biological process;response to stimulus	nucleus	catalytic activity;nucleotide binding	2677341	MGG_03958
High	G4N987	T-complex protein 1 subunit eta OS=Magnaporthe oryzae (strain 70-15 / ATCC MYA-4617 / FGSC 8958) OX=242507 GN=MGG_03310 PE=3 SV=1	60.6	6.8	2914	100.387	35	15	108	15	0	0.738	-0.44	0.270875	0.864421	117.1	106.4	117.6	86.5	84.7	87.8	7.12638e+07	6.4735e+07	7.15497e+07	5.26078e+07	5.15528e+07	5.34102e+07	metabolic process	cytoplasm	nucleotide binding;protein binding	2676456	MGG_03310
High	G4NG28	tRNA-binding domain-containing protein OS=Magnaporthe oryzae (strain 70-15 / ATCC MYA-4617 / FGSC 8958) OX=242507 GN=MGG_17596 PE=4 SV=1	42.8	8.06	3054	100.334	50	13	110	13	0	0.639	-0.65	0.0976122	0.553565	114.1	121.6	126.3	77.7	83.9	76.6	3.45205e+07	3.67858e+07	3.82121e+07	2.35014e+07	2.53759e+07	2.31656e+07			RNA binding	12985816	MGG_17596
High	G4NLJ6	Uncharacterized protein OS=Magnaporthe oryzae (strain 70-15 / ATCC MYA-4617 / FGSC 8958) OX=242507 GN=MGG_02925 PE=4 SV=1	36.1	6.4	3611	100.321	47	10	111	10	0	1.227	0.29	0.458864	0.950214	86.8	95.6	82.4	100.8	128	106.5	1.4971e+07	1.64894e+07	1.42153e+07	1.73889e+07	2.20736e+07	1.83634e+07				2682478	MGG_02925
High	G5EHM5	Dolichyl-phosphate-mannose--protein mannosyltransferase OS=Magnaporthe oryzae (strain 70-15 / ATCC MYA-4617 / FGSC 8958) OX=242507 GN=MGCH7_ch7g727 PE=3 SV=1	111.2	7.74	1390	100.308	15	13	90	13	0	0.846	-0.24	0.487551	0.959814	101.5	117.9	109.5	92.7	95	83.4	1.15359e+07	1.33898e+07	1.24415e+07	1.05271e+07	1.07937e+07	9.47278e+06	metabolic process	membrane	catalytic activity	2682507	MGG_02954	Other types of O-glycan biosynthesis
High	G4MZT1	Arginyl-tRNA synthetase OS=Magnaporthe oryzae (strain 70-15 / ATCC MYA-4617 / FGSC 8958) OX=242507 GN=MGG_09080 PE=3 SV=1	80.9	8.44	2736	100.281	35	23	148	23	0	0.859	-0.22	0.608559	0.976609	108.2	105.5	109.4	93.7	92.9	90.4	7.21268e+07	7.03226e+07	7.29212e+07	6.24412e+07	6.19331e+07	6.02579e+07	metabolic process	cytoplasm	catalytic activity;nucleotide binding	2680031	MGG_09080	Aminoacyl-tRNA biosynthesis
High	G4NH43	Pyruvate decarboxylase OS=Magnaporthe oryzae (strain 70-15 / ATCC MYA-4617 / FGSC 8958) OX=242507 GN=MGG_03945 PE=3 SV=1	61.9	6.04	3663	100.256	25	11	161	11	0	1.084	0.12	0.769367	0.98089	93.7	102.4	92.5	95.4	114.5	101.5	2.69091e+07	2.9414e+07	2.65856e+07	2.74064e+07	3.28984e+07	2.91659e+07	metabolic process		catalytic activity;metal ion binding	2677118	MGG_03945	Valine, leucine and isoleucine biosynthesis; Butanoate metabolism; Biosynthesis of antibiotics; Metabolic pathways; Pantothenate and CoA biosynthesis; Biosynthesis of secondary metabolites; 2-Oxocarboxylic acid metabolism; Biosynthesis of amino acids; C5-Branched dibasic acid metabolism
High	G4MSC1	Dipeptidyl aminopeptidase III OS=Magnaporthe oryzae (strain 70-15 / ATCC MYA-4617 / FGSC 8958) OX=242507 GN=MGG_04445 PE=3 SV=1	88.5	6.58	2768	100.231	26	17	120	17	0	1.081	0.11	0.700267	0.978049	96	90.6	99.5	103.8	99.6	110.5	1.00798e+08	9.50505e+07	1.0446e+08	1.08962e+08	1.04523e+08	1.15946e+08	metabolic process	cytoplasm	catalytic activity;metal ion binding	2677965	MGG_04445
High	G4N5M5	Translation initiation factor 4B OS=Magnaporthe oryzae (strain 70-15 / ATCC MYA-4617 / FGSC 8958) OX=242507 GN=MGG_05264 PE=4 SV=1	61.2	8.6	2336	100.08	36	14	109	14	0	0.827	-0.27	0.495872	0.959814	117.2	110.3	100.6	88.7	92	91.2	3.49323e+07	3.28728e+07	2.99879e+07	2.64521e+07	2.74096e+07	2.71995e+07	cell organization and biogenesis;metabolic process		RNA binding	2675531	MGG_05264	RNA transport
High	G4NCY0	Proteasome subunit beta OS=Magnaporthe oryzae (strain 70-15 / ATCC MYA-4617 / FGSC 8958) OX=242507 GN=MGG_00331 PE=3 SV=1	29.3	5.54	3442	99.916	49	9	106	9	0	0.95	-0.07	0.918631	0.999625	108.9	103.9	102.5	85.5	100.4	98.7	4.90462e+07	4.68022e+07	4.61834e+07	3.85066e+07	4.52217e+07	4.44629e+07	metabolic process	cytoplasm;nucleus;proteasome	catalytic activity	2675127	MGG_00331	Proteasome
High	G4NG13	Bifunctional cytochrome P450/NADPH--P450 reductase OS=Magnaporthe oryzae (strain 70-15 / ATCC MYA-4617 / FGSC 8958) OX=242507 GN=MGG_01925 PE=3 SV=1	123.2	6.68	1589	99.627	31	25	101	25	0	0.477	-1.07	0.00459839	0.0657511	132.7	136.3	139	69.2	57.7	65	1.8632e+07	1.91342e+07	1.95152e+07	9.70895e+06	8.10584e+06	9.13087e+06	metabolic process;transport	membrane	catalytic activity;metal ion binding;nucleotide binding	2681140	MGG_01925	Tryptophan metabolism; Fatty acid degradation
High	G4NF73	4-coumarate-CoA ligase OS=Magnaporthe oryzae (strain 70-15 / ATCC MYA-4617 / FGSC 8958) OX=242507 GN=MGG_04203 PE=4 SV=1	63.2	6.25	2159	99.611	35	13	88	13	0	1.04	0.06	0.932842	0.999625	101.9	89.6	98.6	102.6	106.5	100.7	1.71272e+07	1.50604e+07	1.65804e+07	1.72513e+07	1.79067e+07	1.69317e+07	metabolic process	membrane	catalytic activity	2677127	MGG_04203
High	G4N6R1	Mitochondrial distribution and morphology protein 38 OS=Magnaporthe oryzae (strain 70-15 / ATCC MYA-4617 / FGSC 8958) OX=242507 GN=MGG_03684 PE=4 SV=1	60.9	7.87	1859	99.491	33	13	69	13	0	1.061	0.08	0.742353	0.978327	92.4	95.9	101	96.6	112.3	101.7	3.54186e+07	3.67586e+07	3.87045e+07	3.70192e+07	4.30485e+07	3.8989e+07	cell organization and biogenesis;transport	membrane;mitochondrion		2676491	MGG_03684	Mitophagy - yeast
High	G4MRB4	Serine hydroxymethyltransferase OS=Magnaporthe oryzae (strain 70-15 / ATCC MYA-4617 / FGSC 8958) OX=242507 GN=MGG_13781 PE=3 SV=1	56.8	9.13	2170	99.266	41	17	126	16	0	1.158	0.21	0.513522	0.962831	85.2	93.2	93.6	108	105.9	114.1	4.90637e+07	5.3663e+07	5.38712e+07	6.21465e+07	6.09329e+07	6.56859e+07	metabolic process		catalytic activity	5049001	MGG_13781	Glycine, serine and threonine metabolism; Carbon metabolism; Cyanoamino acid metabolism; Metabolic pathways; Biosynthesis of secondary metabolites; Methane metabolism; Biosynthesis of antibiotics; One carbon pool by folate; Biosynthesis of amino acids; Glyoxylate and dicarboxylate metabolism
High	G4N7C6	Alpha-galactosidase OS=Magnaporthe oryzae (strain 70-15 / ATCC MYA-4617 / FGSC 8958) OX=242507 GN=MGG_03601 PE=3 SV=1	99.2	6.1	2703	99.161	25	19	115	19	0	1.413	0.5	0.161953	0.713989	79.1	82.9	83.1	117.2	125	112.6	2.79383e+07	2.92732e+07	2.93445e+07	4.13637e+07	4.41428e+07	3.97695e+07	metabolic process		catalytic activity	2676684	MGG_03601
High	G4MTV9	T-complex protein 1 subunit delta OS=Magnaporthe oryzae (strain 70-15 / ATCC MYA-4617 / FGSC 8958) OX=242507 GN=MGG_01582 PE=3 SV=1	56.8	8.56	2414	99.133	41	16	100	15	0	0.856	-0.23	0.5321	0.966797	104.6	111.8	106.4	95.2	90.9	91.1	2.25127e+07	2.40708e+07	2.29142e+07	2.04866e+07	1.95788e+07	1.96046e+07	metabolic process	cytoplasm	nucleotide binding;protein binding	2679296	MGG_01582
High	G5EH95	Methylcrotonoyl-CoA carboxylase subunit beta OS=Magnaporthe oryzae (strain 70-15 / ATCC MYA-4617 / FGSC 8958) OX=242507 GN=MGCH7_ch7g257 PE=4 SV=1	65	8.79	1589	99.116	42	18	97	18	0	1.336	0.42	0.17866	0.737976	82.5	90.6	84.9	119.2	109.4	113.4	3.63615e+07	3.99378e+07	3.73915e+07	5.25488e+07	4.81951e+07	4.99681e+07			catalytic activity	2682844	MGG_02541	Metabolic pathways; Valine, leucine and isoleucine degradation
High	G4MU97	6-phosphogluconolactonase OS=Magnaporthe oryzae (strain 70-15 / ATCC MYA-4617 / FGSC 8958) OX=242507 GN=MGG_10148 PE=3 SV=1	28.2	5.49	3090	99.11	68	12	121	12	0	1.043	0.06	0.804412	0.985273	94.8	104.5	94.2	94.1	113.5	98.9	3.43457e+07	3.78476e+07	3.41371e+07	3.41113e+07	4.11402e+07	3.58224e+07	metabolic process		catalytic activity	2681759	MGG_10148	Biosynthesis of secondary metabolites; Carbon metabolism; Biosynthesis of antibiotics; Metabolic pathways; Pentose phosphate pathway
High	G4ML67	Glycerophosphodiesterase GDE1 OS=Magnaporthe oryzae (strain 70-15 / ATCC MYA-4617 / FGSC 8958) OX=242507 GN=MGG_06704 PE=4 SV=1	130.2	6.65	1459	98.969	23	17	87	17	0	1.478	0.56	0.152972	0.689576	80.3	80.5	81.3	122.4	119	116.5	8.95421e+06	8.97767e+06	9.06591e+06	1.36505e+07	1.32735e+07	1.29983e+07	metabolic process		catalytic activity;protein binding	2684877	MGG_06704	Glycerophospholipid metabolism
High	G4NED3	Eukaryotic translation initiation factor 2 beta subunit OS=Magnaporthe oryzae (strain 70-15 / ATCC MYA-4617 / FGSC 8958) OX=242507 GN=MGG_00789 PE=3 SV=1	35.7	6.92	2349	98.968	48	13	81	13	0	0.892	-0.16	0.678492	0.978049	107.1	105.6	102.9	97.7	94.2	92.4	2.5517e+07	2.5173e+07	2.453e+07	2.3278e+07	2.24575e+07	2.20294e+07	cell organization and biogenesis;metabolic process		protein binding;RNA binding	2674443	MGG_00789	RNA transport
High	D4NXE7	40S ribosomal protein S1 OS=Magnaporthe oryzae (strain 70-15 / ATCC MYA-4617 / FGSC 8958) OX=242507 GN=RPS1 PE=2 SV=2	29.3	10.04	3629	98.941	54	13	199	13	0	0.909	-0.14	0.7713	0.981081	103.3	104.9	111.3	102.3	82.8	95.3	3.81802e+08	3.87675e+08	4.11455e+08	3.78254e+08	3.05889e+08	3.52354e+08	metabolic process	cytoplasm;ribosome	structural molecule activity	2685092	MGG_06919	Ribosome
High	G4NEA2	Hsp90-like protein OS=Magnaporthe oryzae (strain 70-15 / ATCC MYA-4617 / FGSC 8958) OX=242507 GN=MGG_00814 PE=3 SV=1	36.4	5.73	2864	98.753	45	12	99	12	0	0.799	-0.32	0.422322	0.930909	104.6	114.2	110.6	88.1	94.2	88.3	3.77433e+07	4.12224e+07	3.99277e+07	3.18071e+07	3.40038e+07	3.18842e+07	metabolic process;regulation of biological process;response to stimulus	cytoplasm;cytosol	enzyme regulator activity;protein binding	2674187	MGG_00814
High	G4MSB2	Elongation factor 1-beta OS=Magnaporthe oryzae (strain 70-15 / ATCC MYA-4617 / FGSC 8958) OX=242507 GN=MGG_04436 PE=3 SV=1	25.1	4.42	3862	98.728	62	10	128	10	0	0.705	-0.5	0.200627	0.777028	107.8	121	118.9	85.1	83.3	83.8	2.27998e+08	2.55798e+08	2.51366e+08	1.80022e+08	1.76196e+08	1.77242e+08	metabolic process		RNA binding	2677833	MGG_04436
High	G4MNA5	Potassium/sodium efflux P-type ATPase OS=Magnaporthe oryzae (strain 70-15 / ATCC MYA-4617 / FGSC 8958) OX=242507 GN=MGG_02074 PE=4 SV=1	120.2	6.37	2354	98.682	18	15	95	15	0	1.132	0.18	0.670063	0.978049	91.2	90	97.3	103.2	99.8	118.6	1.59153e+07	1.57126e+07	1.69824e+07	1.80148e+07	1.74155e+07	2.07142e+07	transport	membrane	catalytic activity;metal ion binding;nucleotide binding;transporter activity	2681229	MGG_02074
High	G4MR66	CAMK/CAMK1 protein kinase OS=Magnaporthe oryzae (strain 70-15 / ATCC MYA-4617 / FGSC 8958) OX=242507 GN=MGG_09912 PE=3 SV=1	45.6	7.02	3087	98.681	34	9	104	9	0	1.008	0.01	0.872967	0.990349	98.1	106	91.2	98.9	110.5	95.3	4.12231e+07	4.45485e+07	3.83339e+07	4.15565e+07	4.64353e+07	4.00655e+07	metabolic process		catalytic activity;nucleotide binding	2680882	MGG_09912
High	A4R796	Eukaryotic translation initiation factor 3 subunit E OS=Magnaporthe oryzae (strain 70-15 / ATCC MYA-4617 / FGSC 8958) OX=242507 GN=INT6 PE=3 SV=1	51.5	5.19	2605	98.543	47	14	114	14	0	0.9	-0.15	0.763135	0.979633	100.9	112.6	102.7	92.4	100.9	90.6	3.85453e+07	4.30263e+07	3.92317e+07	3.53165e+07	3.85636e+07	3.46097e+07		cytoplasm	protein binding;RNA binding
High	G4NDS1	Phenylalanyl-tRNA synthetase beta subunit OS=Magnaporthe oryzae (strain 70-15 / ATCC MYA-4617 / FGSC 8958) OX=242507 GN=MGG_00876 PE=3 SV=1	65	5.52	2412	98.464	39	17	118	17	0	0.888	-0.17	0.700898	0.978049	103.5	110	107.8	98.7	84.3	95.8	4.72318e+07	5.02059e+07	4.92182e+07	4.50336e+07	3.84854e+07	4.37199e+07	metabolic process	cytoplasm	catalytic activity;metal ion binding;nucleotide binding;RNA binding	2674550	MGG_00876	Aminoacyl-tRNA biosynthesis
High	G4N4N6	S-(hydroxymethyl)glutathione dehydrogenase OS=Magnaporthe oryzae (strain 70-15 / ATCC MYA-4617 / FGSC 8958) OX=242507 GN=MGG_06011 PE=3 SV=1	40.4	6.89	3326	98.418	47	15	148	15	0	0.931	-0.1	0.843589	0.985273	104.4	103.6	99.4	96.4	101.1	95	1.65571e+08	1.64228e+08	1.57696e+08	1.52886e+08	1.60378e+08	1.50674e+08	metabolic process		catalytic activity;metal ion binding	2683964	MGG_06011	Methane metabolism; Metabolic pathways; Glycolysis / Gluconeogenesis; Biosynthesis of secondary metabolites; Fatty acid degradation; Tyrosine metabolism; Carbon metabolism; Biosynthesis of antibiotics
High	G4MUE8	UV excision repair protein RAD23 OS=Magnaporthe oryzae (strain 70-15 / ATCC MYA-4617 / FGSC 8958) OX=242507 GN=MGG_01656 PE=3 SV=1	41.4	4.59	2190	98.328	40	11	78	11	0	0.71	-0.49	0.216004	0.799795	114.4	121.7	104	64	114.7	81.2	3.00223e+07	3.1952e+07	2.72887e+07	1.67957e+07	3.01144e+07	2.13216e+07	metabolic process;response to stimulus	nucleus	DNA binding;protein binding	2679333	MGG_01656	Nucleotide excision repair; Protein processing in endoplasmic reticulum
High	G4N7C7	Mitochondrial-processing peptidase subunit beta OS=Magnaporthe oryzae (strain 70-15 / ATCC MYA-4617 / FGSC 8958) OX=242507 GN=MGG_03600 PE=3 SV=1	52.3	5.99	2888	98.24	30	13	154	13	0	1.293	0.37	0.279268	0.875628	90.4	86.3	86.1	110.4	111.6	115.2	2.7319e+08	2.60821e+08	2.60262e+08	3.33426e+08	3.37178e+08	3.48027e+08	metabolic process	mitochondrion	catalytic activity;metal ion binding	2676683	MGG_03600
High	G4MU40	Glycylpeptide N-tetradecanoyltransferase OS=Magnaporthe oryzae (strain 70-15 / ATCC MYA-4617 / FGSC 8958) OX=242507 GN=MGG_07229 PE=3 SV=1	63.1	7.3	2611	98.207	36	18	112	18	0	0.804	-0.31	0.438211	0.941632	103.2	123.2	99.3	83	114	77.5	2.84242e+07	3.39418e+07	2.73513e+07	2.28671e+07	3.14054e+07	2.1345e+07	metabolic process		catalytic activity	2683117	MGG_07229
High	G4N4V1	MMS1_N domain-containing protein OS=Magnaporthe oryzae (strain 70-15 / ATCC MYA-4617 / FGSC 8958) OX=242507 GN=MGG_06022 PE=4 SV=1	158.6	5.92	1785	98.095	20	21	79	21	0	1.219	0.29	0.473071	0.95739	95.8	89.1	86	103	117.4	108.7	1.29131e+07	1.20061e+07	1.15839e+07	1.38773e+07	1.58181e+07	1.46407e+07	metabolic process;response to stimulus		protein binding	2683953	MGG_06022
High	G4NFR6	UAS domain-containing protein OS=Magnaporthe oryzae (strain 70-15 / ATCC MYA-4617 / FGSC 8958) OX=242507 GN=MGG_08745 PE=4 SV=1	61.9	4.74	2103	98.073	31	13	76	13	0	1.063	0.09	0.84195	0.985273	96.5	95.2	98	102.2	102.5	105.6	1.38596e+07	1.36811e+07	1.4083e+07	1.46865e+07	1.47275e+07	1.51749e+07			protein binding	2679054	MGG_08745
High	G4MQN7	Dolichyl-diphosphooligosaccharide--protein glycosyltransferase subunit 1 OS=Magnaporthe oryzae (strain 70-15 / ATCC MYA-4617 / FGSC 8958) OX=242507 GN=MGG_09287 PE=3 SV=1	54.5	9.28	2234	98.01	48	18	121	18	0	0.923	-0.12	0.76481	0.979633	102.8	106.1	101.5	90.1	104.5	94.9	2.94813e+07	3.0441e+07	2.91243e+07	2.58485e+07	2.99796e+07	2.72042e+07	metabolic process	endoplasmic reticulum;membrane	catalytic activity	2680211	MGG_09287	N-Glycan biosynthesis; Metabolic pathways; Various types of N-glycan biosynthesis; Protein processing in endoplasmic reticulum
High	G4NE39	Uncharacterized protein OS=Magnaporthe oryzae (strain 70-15 / ATCC MYA-4617 / FGSC 8958) OX=242507 GN=MGG_00174 PE=4 SV=1	81.6	5.74	2094	97.88	29	18	104	18	0	1.133	0.18	0.661231	0.977711	94.5	93.4	92.2	103.6	110.6	105.8	1.34048e+07	1.32418e+07	1.30763e+07	1.46876e+07	1.56818e+07	1.50073e+07				2674641	MGG_00174
High	G4MUQ6	Uncharacterized protein OS=Magnaporthe oryzae (strain 70-15 / ATCC MYA-4617 / FGSC 8958) OX=242507 GN=MGG_08820 PE=4 SV=1	132.5	6.51	1375	97.782	22	18	83	18	0	1.211	0.28	0.542765	0.970343	93.5	84.3	91.3	110.6	112.4	108	6.82957e+06	6.16013e+06	6.67114e+06	8.07637e+06	8.20807e+06	7.88787e+06			protein binding	2679806	MGG_08820
High	G4N5W4	CAMK/CAMK1 protein kinase OS=Magnaporthe oryzae (strain 70-15 / ATCC MYA-4617 / FGSC 8958) OX=242507 GN=MGG_08547 PE=4 SV=1	71	7.72	1726	97.418	38	15	85	15	0	1.104	0.14	0.708169	0.978049	92	101.5	95	106.5	104.9	100.1	1.00243e+07	1.10681e+07	1.03602e+07	1.16072e+07	1.14361e+07	1.09083e+07	metabolic process		catalytic activity;nucleotide binding	2678681	MGG_08547
High	G4MX56	D-amino-acid oxidase OS=Magnaporthe oryzae (strain 70-15 / ATCC MYA-4617 / FGSC 8958) OX=242507 GN=MGG_08011 PE=3 SV=1	39.6	5.71	2140	97.311	49	14	94	14	0	0.592	-0.76	0.0564636	0.420014	109.7	127.5	129.4	75.4	82.5	75.3	2.96573e+07	3.44591e+07	3.49734e+07	2.03859e+07	2.23065e+07	2.03575e+07	metabolic process		catalytic activity;nucleotide binding	2678277	MGG_08011	Glycine, serine and threonine metabolism; Arginine and proline metabolism; D-Arginine and D-ornithine metabolism; Metabolic pathways; Peroxisome; Biosynthesis of antibiotics
High	G4MTS3	Cystathionine gamma-synthase OS=Magnaporthe oryzae (strain 70-15 / ATCC MYA-4617 / FGSC 8958) OX=242507 GN=MGG_04764 PE=3 SV=1	47.5	6.44	1362	97.282	39	12	74	12	0	0.895	-0.16	0.739689	0.978049	93.1	111.6	105.1	94	108.7	87.5	3.42418e+07	4.10585e+07	3.86465e+07	3.4578e+07	3.99939e+07	3.21674e+07			catalytic activity	2677868	MGG_04764
High	G4NKB2	Dihydroxyacetone kinase OS=Magnaporthe oryzae (strain 70-15 / ATCC MYA-4617 / FGSC 8958) OX=242507 GN=MGG_03095 PE=3 SV=1	61.7	5.52	2169	97.276	38	16	112	16	0	0.967	-0.05	0.806445	0.985273	93.4	101.3	100.9	92.2	114.7	97.5	1.85128e+07	2.00845e+07	2.00068e+07	1.82844e+07	2.27365e+07	1.93411e+07	metabolic process		catalytic activity;nucleotide binding	2682648	MGG_03095	Glycerolipid metabolism; Carbon metabolism; Metabolic pathways; Methane metabolism; Fructose and mannose metabolism
High	G4MXI8	Uncharacterized protein OS=Magnaporthe oryzae (strain 70-15 / ATCC MYA-4617 / FGSC 8958) OX=242507 GN=MGG_11261 PE=4 SV=1	67.8	6.84	2237	97.215	36	14	69	14	0	1.314	0.39	0.372429	0.924313	85.6	86.8	82.1	111	122	112.5	7.0189e+06	7.12045e+06	6.73524e+06	9.10408e+06	1.00112e+07	9.22585e+06				5051229	MGG_11261
High	G5EHD3	Anucleate primary sterigmata protein A OS=Magnaporthe oryzae (strain 70-15 / ATCC MYA-4617 / FGSC 8958) OX=242507 GN=MGCH7_ch7g736 PE=4 SV=1	210.7	5.3	950	96.897	16	17	70	17	0	0.716	-0.48	0.202664	0.777884	139.8	106.4	75.7	76.2	69.3	132.6	5.00538e+06	3.81033e+06	2.71057e+06	2.72713e+06	2.4821e+06	4.74756e+06	metabolic process;regulation of biological process;transport	Golgi	catalytic activity;motor activity;protein binding	2682514	MGG_02961
High	G4N506	Phospholipid-transporting ATPase OS=Magnaporthe oryzae (strain 70-15 / ATCC MYA-4617 / FGSC 8958) OX=242507 GN=MGG_12922 PE=3 SV=1	153.3	6.77	1731	96.841	16	14	79	14	0	1.014	0.02	0.951736	0.999625	101.1	106.7	90.7	92.7	102.5	106.3	4.4787e+06	4.72568e+06	4.01962e+06	4.10483e+06	4.54145e+06	4.70744e+06	cell organization and biogenesis;response to stimulus;transport	endoplasmic reticulum;membrane	catalytic activity;metal ion binding;nucleotide binding;transporter activity	5048853	MGG_12922
High	G4MLR5	H/K ATPase alpha subunit OS=Magnaporthe oryzae (strain 70-15 / ATCC MYA-4617 / FGSC 8958) OX=242507 GN=MGG_16361 PE=4 SV=1	120.8	6.62	1632	96.819	21	16	71	16	0	1.448	0.53	0.127499	0.633807	84.8	71.9	121.9	141.9	56.8	122.7	5.19495e+07	4.40555e+07	7.47235e+07	8.69751e+07	3.4788e+07	7.52273e+07		membrane	catalytic activity;metal ion binding;nucleotide binding	12986277	MGG_16361
High	G4MUX0	Isocitrate dehydrogenase [NAD] subunit, mitochondrial OS=Magnaporthe oryzae (strain 70-15 / ATCC MYA-4617 / FGSC 8958) OX=242507 GN=MGG_01712 PE=3 SV=1	41.3	7.83	3607	96.73	48	15	135	15	0	1.304	0.38	0.26474	0.85994	91.3	86.3	83.3	117.2	112.5	109.4	1.15789e+08	1.09392e+08	1.05584e+08	1.48569e+08	1.42631e+08	1.38678e+08	metabolic process	mitochondrion	catalytic activity;metal ion binding;nucleotide binding	2679352	MGG_01712	Biosynthesis of amino acids; Citrate cycle (TCA cycle); Carbon metabolism; Biosynthesis of secondary metabolites; 2-Oxocarboxylic acid metabolism; Metabolic pathways; Biosynthesis of antibiotics
High	G4MSR3	Structural maintenance of chromosomes protein OS=Magnaporthe oryzae (strain 70-15 / ATCC MYA-4617 / FGSC 8958) OX=242507 GN=MGG_07098 PE=3 SV=1	131.8	8.22	2277	96.683	24	20	84	20	0	1.025	0.04	0.986878	0.999625	97.7	106.3	97.7	100.1	95.2	103.1	4.74695e+06	5.16743e+06	4.74837e+06	4.86752e+06	4.62546e+06	5.0109e+06	cell organization and biogenesis;transport	chromosome;endoplasmic reticulum;nucleus	nucleotide binding;protein binding	2682983	MGG_07098	Cell cycle - yeast
High	G4NDG4	Vacuolar protease A OS=Magnaporthe oryzae (strain 70-15 / ATCC MYA-4617 / FGSC 8958) OX=242507 GN=MGG_00922 PE=3 SV=1	43.1	5.31	3852	96.53	35	11	188	11	0	1.311	0.39	0.255392	0.847571	87.2	84	89.6	106.3	118.5	114.4	2.76003e+08	2.65638e+08	2.83559e+08	3.36224e+08	3.74985e+08	3.61913e+08	metabolic process		catalytic activity	2674470	MGG_00922
High	G4N5S2	HABP4_PAI-RBP1 domain-containing protein OS=Magnaporthe oryzae (strain 70-15 / ATCC MYA-4617 / FGSC 8958) OX=242507 GN=MGG_05307 PE=4 SV=1	33.5	9.44	3222	96.517	35	10	102	10	0	0.828	-0.27	0.512393	0.962831	108.6	107.4	106.2	100.6	88.9	88.3	1.24969e+08	1.23559e+08	1.22192e+08	1.15812e+08	1.02274e+08	1.01629e+08				2675749	MGG_05307
High	G4NFT0	Interferon-induced GTP-binding protein Mx OS=Magnaporthe oryzae (strain 70-15 / ATCC MYA-4617 / FGSC 8958) OX=242507 GN=MGG_08732 PE=4 SV=1	97.9	7.34	2443	96.485	27	17	102	17	0	0.693	-0.53	0.153031	0.689576	130.9	92.3	121.6	94.3	84.2	76.7	7.10816e+06	5.01451e+06	6.60296e+06	5.12209e+06	4.57538e+06	4.16857e+06	regulation of biological process;response to stimulus		catalytic activity;nucleotide binding	2678853	MGG_08732
High	G4MS37	Amidohydrolase OS=Magnaporthe oryzae (strain 70-15 / ATCC MYA-4617 / FGSC 8958) OX=242507 GN=MGG_10507 PE=4 SV=1	105.8	6.73	2291	96.448	28	21	124	21	0	1.367	0.45	0.219969	0.805449	82.5	84.3	87.4	115.3	127	103.4	2.68251e+07	2.74315e+07	2.84325e+07	3.7498e+07	4.13146e+07	3.36451e+07		membrane	catalytic activity	2682119	MGG_10507
High	G4N429	Uncharacterized protein OS=Magnaporthe oryzae (strain 70-15 / ATCC MYA-4617 / FGSC 8958) OX=242507 GN=MGG_05047 PE=4 SV=1	98.7	7.46	1502	96.379	33	20	93	20	0	1.429	0.52	0.123104	0.624761	85.8	80.5	81.7	113.1	116.8	122.1	3.75249e+07	3.5201e+07	3.57475e+07	4.94741e+07	5.10893e+07	5.34322e+07				2675589	MGG_05047
High	G4N6A6	PKS_ER domain-containing protein OS=Magnaporthe oryzae (strain 70-15 / ATCC MYA-4617 / FGSC 8958) OX=242507 GN=MGG_06586 PE=3 SV=1	43	8.88	2188	95.897	43	11	98	11	0	1.449	0.53	0.0919026	0.542312	83	79.1	80.4	113.2	127.9	116.5	3.75678e+07	3.581e+07	3.64086e+07	5.12605e+07	5.79185e+07	5.27395e+07	metabolic process		catalytic activity;metal ion binding	2684741	MGG_06586
High	A4RIF1	ATP-dependent RNA helicase DBP5 OS=Magnaporthe oryzae (strain 70-15 / ATCC MYA-4617 / FGSC 8958) OX=242507 GN=DBP5 PE=3 SV=2	51.5	5.99	3104	95.787	31	11	92	11	0	1.09	0.12	0.705134	0.978049	97.6	93.2	97.5	99	106.3	106.5	3.11424e+07	2.97161e+07	3.11008e+07	3.15713e+07	3.3896e+07	3.39766e+07	transport	cytoplasm;membrane;nucleus	catalytic activity;nucleotide binding;RNA binding	2683229	MGG_07333
High	G4NDD8	Uncharacterized protein OS=Magnaporthe oryzae (strain 70-15 / ATCC MYA-4617 / FGSC 8958) OX=242507 GN=MGG_00939 PE=4 SV=1	50.5	5.52	2238	95.681	32	9	81	9	0	1.275	0.35	0.430842	0.935941	88.6	89.1	72.2	102.9	134.3	112.9	6.33233e+06	6.36906e+06	5.16464e+06	7.35894e+06	9.59995e+06	8.07097e+06	metabolic process		antioxidant activity;catalytic activity	2674669	MGG_00939
High	G4MKX6	AGC/NDR protein kinase OS=Magnaporthe oryzae (strain 70-15 / ATCC MYA-4617 / FGSC 8958) OX=242507 GN=MGG_05376 PE=4 SV=1	73.8	8.63	1967	95.611	31	14	95	12	2	1.235	0.3	0.421655	0.930909	84.9	92	91.5	117.1	113	101.5	2.23709e+07	2.42572e+07	2.41158e+07	3.0871e+07	2.97903e+07	2.67457e+07	metabolic process		catalytic activity;nucleotide binding	2675832	MGG_05376
High	A4RDD7	Eukaryotic translation initiation factor 3 subunit I OS=Magnaporthe oryzae (strain 70-15 / ATCC MYA-4617 / FGSC 8958) OX=242507 GN=TIF34 PE=3 SV=1	38.2	6.48	2071	95.467	58	17	133	17	0	1.018	0.03	0.880073	0.990437	98.5	96	103.8	100.3	98.6	102.8	7.5433e+07	7.35259e+07	7.95037e+07	7.67878e+07	7.54777e+07	7.86778e+07	metabolic process	cytoplasm	protein binding;RNA binding	2674740	MGG_01013	RNA transport
High	G4N688	AGC/AKT protein kinase OS=Magnaporthe oryzae (strain 70-15 / ATCC MYA-4617 / FGSC 8958) OX=242507 GN=MGG_06599 PE=4 SV=1	71.9	7.99	1087	95.343	32	13	86	13	0	1.056	0.08	0.860413	0.989387	94	104.4	85.5	98.6	118.3	99.3	1.40356e+07	1.55834e+07	1.2763e+07	1.4721e+07	1.76625e+07	1.48195e+07	metabolic process		catalytic activity;nucleotide binding	2684754	MGG_06599
High	G4NAX8	Replication protein A subunit OS=Magnaporthe oryzae (strain 70-15 / ATCC MYA-4617 / FGSC 8958) OX=242507 GN=MGG_00685 PE=3 SV=1	67.9	6.3	2629	95.126	39	17	112	17	0	0.956	-0.06	0.865679	0.989661	103.9	103	98.2	92.2	104.1	98.5	2.4481e+07	2.42717e+07	2.31346e+07	2.17114e+07	2.45146e+07	2.32076e+07	cell organization and biogenesis;metabolic process;regulation of biological process;response to stimulus	cytoplasm;cytosol;nucleus	DNA binding	2675023	MGG_00685	Mismatch repair; DNA replication; Homologous recombination; Nucleotide excision repair
High	G4NL01	Polyketide synthase OS=Magnaporthe oryzae (strain 70-15 / ATCC MYA-4617 / FGSC 8958) OX=242507 GN=MGG_09645 PE=4 SV=1	227.5	6.46	804	95.022	15	23	61	23	0	0.882	-0.18	0.575512	0.971757	116.9	77.6	159.9	123.9	18.5	103.1	8.81287e+06	5.85357e+06	1.20605e+07	9.34605e+06	1.39873e+06	7.77474e+06	metabolic process		catalytic activity	2680581	MGG_09645
High	G4N1D5	Uncharacterized protein OS=Magnaporthe oryzae (strain 70-15 / ATCC MYA-4617 / FGSC 8958) OX=242507 GN=MGG_09527 PE=4 SV=1	39.3	7.99	2103	94.96	47	8	57	8	0	1.453	0.54	0.203284	0.777884	86.4	91.8	82.3	76.6	125.6	137.3	2.66711e+06	2.83397e+06	2.53926e+06	2.36295e+06	3.87589e+06	4.23819e+06				2680482	MGG_09527
High	G4NEI0	Uncharacterized protein OS=Magnaporthe oryzae (strain 70-15 / ATCC MYA-4617 / FGSC 8958) OX=242507 GN=MGG_00099 PE=4 SV=1	58.7	5.64	1539	94.95	41	15	92	15	0	0.593	-0.75	0.0487189	0.383429	110.6	129.9	126.4	85.1	75	73.1	2.34067e+07	2.7489e+07	2.67492e+07	1.80055e+07	1.58703e+07	1.54712e+07				2674773	MGG_00099
High	G4MPK6	Cytochrome c1 OS=Magnaporthe oryzae (strain 70-15 / ATCC MYA-4617 / FGSC 8958) OX=242507 GN=MGG_16462 PE=4 SV=1	35.7	7.44	3015	94.732	38	8	135	8	0	1.291	0.37	0.288355	0.884014	84.2	89.6	85	108.6	123.1	109.6	4.42361e+07	4.70768e+07	4.46579e+07	5.70748e+07	6.46935e+07	5.76334e+07	metabolic process		metal ion binding	12986405	MGG_16462	Oxidative phosphorylation; Metabolic pathways
High	G4MVT6	Chitin synthase OS=Magnaporthe oryzae (strain 70-15 / ATCC MYA-4617 / FGSC 8958) OX=242507 GN=MGG_01802 PE=3 SV=1	104.1	7.88	1596	94.696	21	15	113	15	0	0.843	-0.25	0.476369	0.958544	109.2	107.7	102.9	90.8	98.9	90.4	1.23434e+07	1.21692e+07	1.16314e+07	1.02626e+07	1.11721e+07	1.02196e+07	metabolic process	membrane	catalytic activity	2679381	MGG_01802	Amino sugar and nucleotide sugar metabolism
High	G4MVL8	Triosephosphate isomerase OS=Magnaporthe oryzae (strain 70-15 / ATCC MYA-4617 / FGSC 8958) OX=242507 GN=MGG_08905 PE=3 SV=1	27.1	5.96	4596	94.569	50	13	183	13	0	0.862	-0.21	0.619731	0.976609	106.1	106.7	121	98	76.1	92	3.58568e+08	3.60753e+08	4.08891e+08	3.31072e+08	2.57333e+08	3.11034e+08	metabolic process		catalytic activity	2679891	MGG_08905	Biosynthesis of amino acids; Biosynthesis of antibiotics; Carbon metabolism; Glycolysis / Gluconeogenesis; Biosynthesis of secondary metabolites; Inositol phosphate metabolism; Metabolic pathways; Fructose and mannose metabolism
High	G4MXM0	AGC/AKT protein kinase OS=Magnaporthe oryzae (strain 70-15 / ATCC MYA-4617 / FGSC 8958) OX=242507 GN=MGG_14773 PE=4 SV=1	99.1	6.37	2538	94.348	22	15	81	15	0	0.978	-0.03	0.848231	0.987189	109.6	98.2	100.2	101.7	92.3	98	1.95658e+07	1.7546e+07	1.7895e+07	1.81613e+07	1.64841e+07	1.75052e+07	metabolic process;regulation of biological process;response to stimulus	chromosome;cytoplasm;membrane;nucleus	catalytic activity;nucleotide binding	5051041	MGG_14773
High	G4MV91	Cytochrome b2 OS=Magnaporthe oryzae (strain 70-15 / ATCC MYA-4617 / FGSC 8958) OX=242507 GN=MGG_01723 PE=3 SV=1	54.4	6.67	2384	94.321	35	13	83	13	0	0.9	-0.15	0.626626	0.976609	98	121.6	102.8	95.8	92.6	89.2	7.83104e+06	9.71617e+06	8.21915e+06	7.65484e+06	7.39857e+06	7.12958e+06	metabolic process		catalytic activity;metal ion binding;nucleotide binding	2679779	MGG_01723	Pyruvate metabolism; Metabolic pathways
High	G4NCG1	Homocitrate synthase OS=Magnaporthe oryzae (strain 70-15 / ATCC MYA-4617 / FGSC 8958) OX=242507 GN=MGG_01092 PE=3 SV=1	52.7	6.01	2916	94.296	30	11	100	11	0	0.854	-0.23	0.614279	0.976609	108.1	103.3	111.3	87.7	92.3	97.3	4.54962e+07	4.3484e+07	4.68534e+07	3.6943e+07	3.8874e+07	4.09585e+07	metabolic process		catalytic activity	2674289	MGG_01092	2-Oxocarboxylic acid metabolism; Lysine biosynthesis; Metabolic pathways; Biosynthesis of antibiotics; Biosynthesis of amino acids; Pyruvate metabolism
High	A0A151V4I4	Antiviral helicase SKI2 OS=Magnaporthe oryzae (strain 70-15 / ATCC MYA-4617 / FGSC 8958) OX=242507 GN=MGG_15042 PE=3 SV=1	144.1	6.81	1155	94.277	22	21	87	21	0	1.511	0.6	0.119482	0.614792	67.7	85.8	78.7	109.4	139.6	118.9	1.25182e+07	1.58685e+07	1.4554e+07	2.023e+07	2.58148e+07	2.19897e+07	metabolic process		catalytic activity;nucleotide binding;RNA binding	27922177	MGG_15042	RNA degradation
High	G4NCL5	S-adenosylmethionine synthase OS=Magnaporthe oryzae (strain 70-15 / ATCC MYA-4617 / FGSC 8958) OX=242507 GN=MGG_00383 PE=3 SV=1	42.8	6.01	2448	94.273	53	15	114	15	0	1.03	0.04	0.845095	0.985849	95.9	105.4	97.7	99.9	100.6	100.6	6.93328e+07	7.61572e+07	7.05896e+07	7.22103e+07	7.26944e+07	7.26828e+07	metabolic process		catalytic activity;metal ion binding;nucleotide binding	2674392	MGG_00383	Biosynthesis of amino acids; Cysteine and methionine metabolism; Metabolic pathways; Biosynthesis of secondary metabolites
High	G4MS65	4-coumarate-CoA ligase OS=Magnaporthe oryzae (strain 70-15 / ATCC MYA-4617 / FGSC 8958) OX=242507 GN=MGG_04548 PE=4 SV=1	61.1	7.72	2526	94.202	39	18	124	18	0	1.25	0.32	0.319748	0.906085	86.7	88.1	95	110.1	105.9	114.2	3.69516e+07	3.75615e+07	4.05032e+07	4.69381e+07	4.51228e+07	4.8693e+07	metabolic process		catalytic activity	2677770	MGG_04548
High	P0CT08	Eukaryotic translation initiation factor 3 subunit L OS=Magnaporthe oryzae (strain 70-15 / ATCC MYA-4617 / FGSC 8958) OX=242507 GN=MGG_05266 PE=3 SV=1	54.4	5.4	2215	94.066	41	18	120	18	0	0.954	-0.07	0.923586	0.999625	98.1	100.4	110.3	101.8	93.6	95.8	3.64366e+07	3.73076e+07	4.09746e+07	3.78e+07	3.47482e+07	3.55921e+07	metabolic process	cytoplasm	protein binding;RNA binding	2675482	MGG_05266
High	G4MSV3	Translation initiation factor RLI1 OS=Magnaporthe oryzae (strain 70-15 / ATCC MYA-4617 / FGSC 8958) OX=242507 GN=MGG_11382 PE=4 SV=1	68.7	8.21	2535	93.98	38	21	137	21	0	0.859	-0.22	0.608241	0.976609	109.2	102.6	116	93.8	82.2	96.2	7.16517e+07	6.72759e+07	7.61089e+07	6.1518e+07	5.3933e+07	6.30724e+07	cell organization and biogenesis;metabolic process;regulation of biological process;transport	cytoplasm;nucleus;ribosome	catalytic activity;metal ion binding;nucleotide binding;RNA binding	2677986	MGG_11382
High	G4N6T3	2-isopropylmalate synthase OS=Magnaporthe oryzae (strain 70-15 / ATCC MYA-4617 / FGSC 8958) OX=242507 GN=MGG_13485 PE=3 SV=1	67.9	5.85	2794	93.757	35	19	158	19	0	0.76	-0.4	0.323837	0.906085	117.9	112.4	107.2	82.2	94.9	85.4	6.25268e+07	5.96077e+07	5.68818e+07	4.36241e+07	5.03532e+07	4.53149e+07	metabolic process		catalytic activity	5051642	MGG_13485	2-Oxocarboxylic acid metabolism; Valine, leucine and isoleucine biosynthesis; Metabolic pathways; Biosynthesis of secondary metabolites; Biosynthesis of amino acids; Pyruvate metabolism
High	G4MKC1	CUE domain-containing protein OS=Magnaporthe oryzae (strain 70-15 / ATCC MYA-4617 / FGSC 8958) OX=242507 GN=MGG_02516 PE=4 SV=1	50	5.02	1752	93.638	42	11	86	11	0	0.869	-0.2	0.505654	0.959949	97	116.5	106.6	92.6	102.1	85.2	1.94322e+07	2.33199e+07	2.13464e+07	1.85395e+07	2.04537e+07	1.70556e+07			protein binding	2681613	MGG_02516
High	G4MPV8	SMDR1 OS=Magnaporthe oryzae (strain 70-15 / ATCC MYA-4617 / FGSC 8958) OX=242507 GN=MGG_11754 PE=4 SV=1	79.5	8.16	2439	93.624	28	16	124	16	0	0.376	-1.41	0.000192563	0.00393913	137.6	121.6	182.6	61.9	44.5	51.7	1.50045e+08	1.32643e+08	1.99176e+08	6.75269e+07	4.85781e+07	5.64309e+07	transport	membrane	catalytic activity;nucleotide binding;transporter activity	5049543	MGG_11754
High	G4MLL1	Uncharacterized protein OS=Magnaporthe oryzae (strain 70-15 / ATCC MYA-4617 / FGSC 8958) OX=242507 GN=MGG_06742 PE=3 SV=1	84.4	6.79	2197	93.525	29	13	73	13	0	1.201	0.26	0.595483	0.976609	92	85.7	91.9	116.4	103.6	110.4	5.42983e+06	5.0574e+06	5.42645e+06	6.87034e+06	6.1143e+06	6.51731e+06	cell organization and biogenesis;metabolic process	cytosol;nucleus	protein binding;structural molecule activity	2684915	MGG_06742	Basal transcription factors
High	G4N5C8	40S ribosomal protein S14 OS=Magnaporthe oryzae (strain 70-15 / ATCC MYA-4617 / FGSC 8958) OX=242507 GN=MGG_05238 PE=3 SV=1	16.1	10.67	3020	93.474	55	8	136	8	0	0.854	-0.23	0.593161	0.976609	104.9	113.3	100.8	85.5	106	89.6	2.69416e+08	2.90941e+08	2.58924e+08	2.19581e+08	2.72295e+08	2.3003e+08	metabolic process	ribosome	structural molecule activity	2675440	MGG_05238	Ribosome
High	G4N9I6	Uncharacterized protein OS=Magnaporthe oryzae (strain 70-15 / ATCC MYA-4617 / FGSC 8958) OX=242507 GN=MGG_03269 PE=4 SV=1	157.5	5.12	1305	93.46	20	22	92	22	0	0.797	-0.33	0.34455	0.91334	111	106.5	117.4	88.4	84.7	92	1.85618e+07	1.78118e+07	1.96405e+07	1.4786e+07	1.41594e+07	1.53853e+07	transport		protein binding;structural molecule activity	2676574	MGG_03269	RNA degradation
High	G4MXB8	Putidaredoxin reductase OS=Magnaporthe oryzae (strain 70-15 / ATCC MYA-4617 / FGSC 8958) OX=242507 GN=MGG_08262 PE=4 SV=1	63.3	8.13	2450	93.41	36	19	131	19	0	1.329	0.41	0.193776	0.765453	79.4	85.3	86.3	126	109.8	113.3	3.47322e+07	3.73297e+07	3.7752e+07	5.51489e+07	4.8048e+07	4.95932e+07	cellular homeostasis;metabolic process;regulation of biological process		catalytic activity;nucleotide binding	2678596	MGG_08262
High	G4NAW2	2,4-dichlorophenol 6-monooxygenase OS=Magnaporthe oryzae (strain 70-15 / ATCC MYA-4617 / FGSC 8958) OX=242507 GN=MGG_03126 PE=4 SV=1	68.3	6.7	2403	93.254	35	17	105	17	0	1.106	0.15	0.767991	0.98089	82.2	99.5	96.9	107.3	113.4	100.7	1.43522e+07	1.73812e+07	1.69346e+07	1.87376e+07	1.98183e+07	1.75975e+07	metabolic process		catalytic activity;nucleotide binding	2676923	MGG_03126
High	G4N4Y6	Uncharacterized protein OS=Magnaporthe oryzae (strain 70-15 / ATCC MYA-4617 / FGSC 8958) OX=242507 GN=MGG_16749 PE=3 SV=1	76.4	5.34	1253	93.251	37	13	58	13	0	1.084	0.12	0.798583	0.985273	92.4	100.2	94.9	102.9	111.1	98.4	1.19175e+07	1.29358e+07	1.22504e+07	1.32803e+07	1.43404e+07	1.27003e+07	cell organization and biogenesis			12984245	MGG_16749
High	G5EHZ2	Uncharacterized protein OS=Magnaporthe oryzae (strain 70-15 / ATCC MYA-4617 / FGSC 8958) OX=242507 GN=MGCH7_ch7g41 PE=4 SV=1	56.8	6.61	2104	93.155	37	10	77	10	0	1.011	0.02	0.978879	0.999625	100.5	95.2	104	90.1	108.6	101.6	1.21327e+07	1.1502e+07	1.2559e+07	1.08808e+07	1.31215e+07	1.2269e+07		membrane		2680617	MGG_09612
High	G4MRJ7	Lipid A export ATP-binding/permease msbA OS=Magnaporthe oryzae (strain 70-15 / ATCC MYA-4617 / FGSC 8958) OX=242507 GN=MGG_09931 PE=4 SV=1	149.3	6.24	1202	92.968	20	17	79	17	0	0.658	-0.6	0.10369	0.572291	134	102.6	118.2	77.7	70.8	96.6	7.43653e+06	5.69529e+06	6.55987e+06	4.31457e+06	3.93004e+06	5.36314e+06	transport	membrane	catalytic activity;nucleotide binding;transporter activity	2680901	MGG_09931
High	G4MU72	Uncharacterized protein OS=Magnaporthe oryzae (strain 70-15 / ATCC MYA-4617 / FGSC 8958) OX=242507 GN=MGG_04831 PE=4 SV=1	133.8	6.09	1812	92.738	21	21	95	21	0	0.884	-0.18	0.686708	0.978049	108.2	105.4	105.5	93.2	94.7	93	5.12319e+07	4.98921e+07	4.99556e+07	4.41402e+07	4.4861e+07	4.40413e+07			protein binding	2678058	MGG_04831	RNA transport
High	G4N390	Methionine synthase OS=Magnaporthe oryzae (strain 70-15 / ATCC MYA-4617 / FGSC 8958) OX=242507 GN=MGG_10852 PE=4 SV=1	42.5	6.04	2457	92.717	45	16	133	16	0	0.663	-0.59	0.128377	0.634246	118.6	119.1	117.6	89.5	76.7	78.6	6.77434e+07	6.80308e+07	6.71628e+07	5.11183e+07	4.37927e+07	4.49044e+07	metabolic process		catalytic activity;metal ion binding	2676368	MGG_10852	Biosynthesis of amino acids; Selenocompound metabolism; Cysteine and methionine metabolism; Metabolic pathways; Biosynthesis of secondary metabolites
High	G4NBB5	Lactase OS=Magnaporthe oryzae (strain 70-15 / ATCC MYA-4617 / FGSC 8958) OX=242507 GN=MGG_00583 PE=3 SV=1	121.6	6.32	1270	92.706	24	18	96	18	0	2.353	1.23	0.0013426	0.0234614	56.4	58.9	59.4	148.2	138.7	138.4	8.31114e+06	8.68717e+06	8.75697e+06	2.18436e+07	2.04448e+07	2.04075e+07	metabolic process		catalytic activity	2674946	MGG_00583	Sphingolipid metabolism; Other glycan degradation; Galactose metabolism; Metabolic pathways
High	G4N991	LysM domain-containing protein OS=Magnaporthe oryzae (strain 70-15 / ATCC MYA-4617 / FGSC 8958) OX=242507 GN=MGG_03307 PE=1 SV=1	36.7	7.34	1861	92.664	44	12	81	12	0	0.928	-0.11	0.789483	0.985273	98	112.7	104.8	101.8	97.2	85.6	2.16681e+07	2.49237e+07	2.31718e+07	2.25206e+07	2.14947e+07	1.89419e+07	metabolic process			2676453	MGG_03307
High	G4NBX7	DNA-directed RNA polymerase subunit OS=Magnaporthe oryzae (strain 70-15 / ATCC MYA-4617 / FGSC 8958) OX=242507 GN=MGG_01158 PE=3 SV=1	190.6	6.89	1542	92.51	17	21	80	20	0	1.351	0.43	0.320079	0.906085	95.4	74.3	83.9	113.3	109.2	124	8.09942e+06	6.30652e+06	7.12164e+06	9.61986e+06	9.27443e+06	1.05278e+07	metabolic process	nucleus	catalytic activity;DNA binding;metal ion binding	2675173	MGG_01158	Metabolic pathways; Purine metabolism; RNA polymerase; Pyrimidine metabolism
High	G4MKS7	Uncharacterized protein OS=Magnaporthe oryzae (strain 70-15 / ATCC MYA-4617 / FGSC 8958) OX=242507 GN=MGG_06673 PE=4 SV=1	181	9.88	1420	92.473	20	19	74	19	0	1.159	0.21	0.663288	0.978049	91.1	85.4	91	104.3	105.5	122.7	7.22521e+06	6.77247e+06	7.21873e+06	8.27366e+06	8.36756e+06	9.73418e+06	regulation of biological process		protein binding	2684846	MGG_06673
High	G4N898	Amidase OS=Magnaporthe oryzae (strain 70-15 / ATCC MYA-4617 / FGSC 8958) OX=242507 GN=MGG_03462 PE=3 SV=1	64.8	7.28	2072	92.467	32	16	108	16	0	0.933	-0.1	0.743059	0.978327	106.9	103.4	102.4	96.5	99.1	91.7	2.09239e+07	2.02441e+07	2.00391e+07	1.88786e+07	1.93941e+07	1.79393e+07			catalytic activity	2676837	MGG_03462	Tryptophan metabolism; Arginine and proline metabolism; Phenylalanine metabolism
High	G4MTI0	ABC transporter OS=Magnaporthe oryzae (strain 70-15 / ATCC MYA-4617 / FGSC 8958) OX=242507 GN=MGG_01563 PE=4 SV=1	118.5	5.97	1588	92.361	22	16	80	16	0	1.402	0.49	0.212182	0.793439	85.7	73.1	84.8	117	120.6	118.8	1.22482e+07	1.04441e+07	1.21156e+07	1.67294e+07	1.72362e+07	1.69862e+07		membrane	catalytic activity;nucleotide binding	2679509	MGG_01563	ABC transporters
High	G4MU18	Pre-mRNA-splicing factor prp1 OS=Magnaporthe oryzae (strain 70-15 / ATCC MYA-4617 / FGSC 8958) OX=242507 GN=MGG_07213 PE=4 SV=1	103.3	6.95	1981	92.334	25	17	74	17	0	1.098	0.14	0.80819	0.985273	97.6	86	96.2	105.7	101.9	112.5	4.422e+06	3.89781e+06	4.35845e+06	4.7873e+06	4.61637e+06	5.09688e+06	metabolic process	nucleus	protein binding	2683101	MGG_07213
High	G5EHG6	Para-nitrobenzyl esterase OS=Magnaporthe oryzae (strain 70-15 / ATCC MYA-4617 / FGSC 8958) OX=242507 GN=MGCH7_ch7g766 PE=4 SV=1	56.8	5.03	1828	92.269	36	12	72	12	0	2.104	1.07	0.00907776	0.111941	60.7	64.6	69.6	136	137.3	131.8	5.67711e+06	6.04256e+06	6.51266e+06	1.27148e+07	1.28349e+07	1.23225e+07	metabolic process		catalytic activity	2682540	MGG_02987
High	G5EH30	Ubiquitin homeostasis protein lub1 OS=Magnaporthe oryzae (strain 70-15 / ATCC MYA-4617 / FGSC 8958) OX=242507 GN=MGCH7_ch7g140 PE=4 SV=1	85.5	5.76	1486	91.987	30	19	81	19	0	0.999	0	0.963785	0.999625	99.5	102.4	100.3	90.7	107	100.2	2.06495e+07	2.12663e+07	2.08201e+07	1.88194e+07	2.22105e+07	2.07923e+07			protein binding	5051370	MGG_14014	Protein processing in endoplasmic reticulum
High	G4MWF4	Transcription factor BYE1 OS=Magnaporthe oryzae (strain 70-15 / ATCC MYA-4617 / FGSC 8958) OX=242507 GN=MGG_12463 PE=3 SV=1	119.4	8.68	2205	91.93	22	15	84	15	0	1.544	0.63	0.14151	0.667131	79.2	77.7	81.9	125.7	113.3	122.2	6.50522e+06	6.38605e+06	6.73268e+06	1.0327e+07	9.31468e+06	1.00423e+07	metabolic process		metal ion binding;protein binding	5051058	MGG_12463
High	G4MXJ4	Succinate-semialdehyde dehydrogenase OS=Magnaporthe oryzae (strain 70-15 / ATCC MYA-4617 / FGSC 8958) OX=242507 GN=MGG_01230 PE=3 SV=1	57.2	8	2142	91.905	41	18	109	18	0	1.132	0.18	0.560367	0.970343	99.8	90	94.8	111.8	96.3	107.3	4.7069e+07	4.24303e+07	4.46965e+07	5.27049e+07	4.53872e+07	5.06089e+07	metabolic process		catalytic activity	2679432	MGG_01230	Nicotinate and nicotinamide metabolism; Alanine, aspartate and glutamate metabolism; Metabolic pathways; Tyrosine metabolism; Lysine degradation; Butanoate metabolism
High	G4MTV8	26S protease regulatory subunit 7 OS=Magnaporthe oryzae (strain 70-15 / ATCC MYA-4617 / FGSC 8958) OX=242507 GN=MGG_01581 PE=3 SV=1	49	6.3	2717	91.874	56	24	155	24	0	0.876	-0.19	0.664014	0.978049	108.4	105.7	111.4	94.9	84.3	95.3	7.942e+07	7.74531e+07	8.16726e+07	6.95702e+07	6.17823e+07	6.98071e+07	metabolic process;regulation of biological process	cytoplasm	catalytic activity;nucleotide binding;protein binding	2679295	MGG_01581	Proteasome
High	A4RC89	Nascent polypeptide-associated complex subunit alpha OS=Magnaporthe oryzae (strain 70-15 / ATCC MYA-4617 / FGSC 8958) OX=242507 GN=EGD2 PE=3 SV=1	21.8	4.82	3779	91.826	55	9	109	9	0	0.814	-0.3	0.472051	0.95739	112.3	108.1	100.3	84.9	106.5	88	1.18011e+08	1.13643e+08	1.05461e+08	8.92105e+07	1.11916e+08	9.25326e+07
High	G4MV87	Probable electron transfer flavoprotein subunit alpha OS=Magnaporthe oryzae (strain 70-15 / ATCC MYA-4617 / FGSC 8958) OX=242507 GN=MGG_01719 PE=3 SV=1	35.6	6.28	3023	91.699	39	10	90	10	0	0.963	-0.05	0.975032	0.999625	107.6	101.8	97.7	98.1	93.6	101.1	4.38533e+07	4.15108e+07	3.9837e+07	3.99866e+07	3.81443e+07	4.12106e+07	metabolic process		nucleotide binding	2679775	MGG_01719
High	G4MQY5	Uncharacterized protein OS=Magnaporthe oryzae (strain 70-15 / ATCC MYA-4617 / FGSC 8958) OX=242507 GN=MGG_14574 PE=4 SV=1	71.3	6.79	2111	91.684	32	16	125	16	0	1.394	0.48	0.153248	0.689951	80.9	88.6	85.8	122.4	119.6	102.7	3.21671e+07	3.52428e+07	3.41195e+07	4.86514e+07	4.75677e+07	4.08294e+07	metabolic process		catalytic activity;nucleotide binding	5051472	MGG_14574
High	G4MPT0	SAP domain-containing protein OS=Magnaporthe oryzae (strain 70-15 / ATCC MYA-4617 / FGSC 8958) OX=242507 GN=MGG_09219 PE=4 SV=1	31.9	8.16	2504	91.674	56	11	81	11	0	1.051	0.07	0.888921	0.993149	86.2	97	97.6	99.1	118.2	101.9	1.33786e+07	1.504e+07	1.51373e+07	1.53737e+07	1.83391e+07	1.58035e+07				2680285	MGG_09219
High	G4MT45	Replication protein A 32 kDa subunit OS=Magnaporthe oryzae (strain 70-15 / ATCC MYA-4617 / FGSC 8958) OX=242507 GN=MGG_07124 PE=3 SV=1	29.1	4.97	2414	91.648	50	7	61	7	0	0.994	-0.01	0.879589	0.990437	102	106	96.6	89.4	101.4	104.6	7.079e+06	7.35364e+06	6.6997e+06	6.19987e+06	7.0342e+06	7.25693e+06	metabolic process;response to stimulus	nucleus	DNA binding	2683246	MGG_07124	Mismatch repair; DNA replication; Homologous recombination; Nucleotide excision repair
High	G4NEG5	Zinc-binding oxidoreductase CipB OS=Magnaporthe oryzae (strain 70-15 / ATCC MYA-4617 / FGSC 8958) OX=242507 GN=MGG_11663 PE=4 SV=1	38.9	8.38	1769	91.636	41	12	71	12	0	0.591	-0.76	0.0454703	0.369133	134.9	126.5	111.1	65	74.8	87.7	5.42444e+07	5.08894e+07	4.46844e+07	2.6121e+07	3.00605e+07	3.52778e+07	metabolic process		catalytic activity	5050828	MGG_11663
High	G4NEB6	Oxysterol binding protein OS=Magnaporthe oryzae (strain 70-15 / ATCC MYA-4617 / FGSC 8958) OX=242507 GN=MGG_11490 PE=3 SV=1	109.5	8.7	1906	91.614	24	15	67	15	0	0.699	-0.52	0.170636	0.726375	118.7	117.4	116.2	78	87.5	82.1	7.86676e+06	7.77896e+06	7.70305e+06	5.16949e+06	5.80063e+06	5.43983e+06	transport			5050649	MGG_11490
High	G4N7Y1	W2 domain-containing protein OS=Magnaporthe oryzae (strain 70-15 / ATCC MYA-4617 / FGSC 8958) OX=242507 GN=MGG_03517 PE=4 SV=1	79.5	4.92	1924	91.572	29	16	89	16	0	1.104	0.14	0.724485	0.978049	101.5	85.2	103.2	116.9	81	112.1	2.15923e+07	1.81134e+07	2.19414e+07	2.486e+07	1.72301e+07	2.38441e+07	metabolic process		catalytic activity;protein binding	2676818	MGG_03517	RNA transport
High	G4MWU3	Uncharacterized protein OS=Magnaporthe oryzae (strain 70-15 / ATCC MYA-4617 / FGSC 8958) OX=242507 GN=MGG_15950 PE=4 SV=1	58.3	6.24	2835	91.269	33	13	89	13	0	0.65	-0.62	0.105063	0.573952	105.3	120	130.3	78	97.8	68.6	2.43162e+07	2.77232e+07	3.01054e+07	1.8008e+07	2.25943e+07	1.58362e+07			catalytic activity	12986770	MGG_15950
High	G4N604	Sorting nexin MVP1 OS=Magnaporthe oryzae (strain 70-15 / ATCC MYA-4617 / FGSC 8958) OX=242507 GN=MGG_06628 PE=3 SV=1	86.1	6.48	1650	91.238	36	18	110	18	0	1.458	0.54	0.169656	0.726375	78.3	80.3	88.2	116	117.1	120.1	1.54394e+07	1.58383e+07	1.73779e+07	2.28601e+07	2.30857e+07	2.36704e+07	transport	cytosol		2684783	MGG_06628
High	G4NDU5	Protein kinase domain-containing protein OS=Magnaporthe oryzae (strain 70-15 / ATCC MYA-4617 / FGSC 8958) OX=242507 GN=MGG_00203 PE=4 SV=1	74.9	7.72	1395	91.184	33	17	79	17	0	0.817	-0.29	0.399255	0.930723	122.6	91.9	108.2	87.1	88.4	101.9	1.37438e+07	1.02969e+07	1.21262e+07	9.75865e+06	9.91181e+06	1.14179e+07	metabolic process		catalytic activity;nucleotide binding	2674561	MGG_00203
High	G4N0F1	AB hydrolase-1 domain-containing protein OS=Magnaporthe oryzae (strain 70-15 / ATCC MYA-4617 / FGSC 8958) OX=242507 GN=MGG_06204 PE=4 SV=1	58.7	5.83	2161	90.999	31	13	88	13	0	1.028	0.04	0.956179	0.999625	99.1	92.1	100.9	101.8	94.3	111.8	1.69316e+07	1.57302e+07	1.72289e+07	1.7398e+07	1.611e+07	1.90974e+07				2684356	MGG_06204
High	G4N6V5	BZIP domain-containing protein OS=Magnaporthe oryzae (strain 70-15 / ATCC MYA-4617 / FGSC 8958) OX=242507 GN=MGG_12814 PE=4 SV=1	62.1	5.16	2821	90.917	32	11	75	11	0	0.707	-0.5	0.172472	0.726381	113.4	118.7	116.4	87.5	81.6	82.3	9.33041e+06	9.76881e+06	9.5793e+06	7.20143e+06	6.71667e+06	6.77406e+06	regulation of biological process			5050186	MGG_12814
High	G5EHW4	Hsp70-like protein OS=Magnaporthe oryzae (strain 70-15 / ATCC MYA-4617 / FGSC 8958) OX=242507 GN=MGCH7_ch7g831 PE=4 SV=1	83.2	8.29	2209	90.834	28	19	142	19	0	1.329	0.41	0.234603	0.825515	84.8	83.1	86.8	112.6	112.7	120.1	7.82241e+07	7.65995e+07	8.00052e+07	1.03853e+08	1.0393e+08	1.10719e+08			nucleotide binding	2682592	MGG_03039
High	G4MY35	Trehalase OS=Magnaporthe oryzae (strain 70-15 / ATCC MYA-4617 / FGSC 8958) OX=242507 GN=MGG_01261 PE=3 SV=1	78.5	5.08	2384	90.708	31	17	132	16	0	1.219	0.29	0.392899	0.930723	95.2	90.4	80.7	110.3	128.7	94.7	1.27009e+08	1.20599e+08	1.07576e+08	1.47059e+08	1.71624e+08	1.26226e+08	metabolic process		catalytic activity	2679645	MGG_01261	Metabolic pathways; Starch and sucrose metabolism
High	G4MSW7	Epsin-1 OS=Magnaporthe oryzae (strain 70-15 / ATCC MYA-4617 / FGSC 8958) OX=242507 GN=MGG_04616 PE=3 SV=1	65.5	6.19	2250	90.486	28	12	76	12	0	1.792	0.84	0.0296745	0.276622	70.3	82.3	72.5	135.8	129.9	109.3	1.03446e+07	1.2111e+07	1.06606e+07	1.99736e+07	1.91053e+07	1.60814e+07	cell organization and biogenesis;transport		protein binding	2678002	MGG_04616	Endocytosis
High	G5EHJ2	Citrate synthase OS=Magnaporthe oryzae (strain 70-15 / ATCC MYA-4617 / FGSC 8958) OX=242507 GN=MGCH7_ch7g338 PE=3 SV=1	52.3	9.11	3123	90.44	33	13	145	12	0	1.004	0.01	0.923153	0.999625	103.3	98.4	96.5	98.3	104.8	98.7	1.58236e+08	1.50705e+08	1.47795e+08	1.50633e+08	1.60628e+08	1.51284e+08	metabolic process	mitochondrion	catalytic activity	2682816	MGG_02617	Metabolic pathways; Citrate cycle (TCA cycle); 2-Oxocarboxylic acid metabolism; Carbon metabolism; Biosynthesis of secondary metabolites; Biosynthesis of amino acids; Glyoxylate and dicarboxylate metabolism; Biosynthesis of antibiotics
High	G5EGZ3	Metallophos domain-containing protein OS=Magnaporthe oryzae (strain 70-15 / ATCC MYA-4617 / FGSC 8958) OX=242507 GN=MGCH7_ch7g574 PE=4 SV=1	69.9	6.04	2432	90.367	25	15	99	15	0	1.295	0.37	0.353329	0.916544	86.9	86.7	92.9	112.6	114.8	106.1	1.69568e+07	1.6901e+07	1.81244e+07	2.1965e+07	2.23813e+07	2.06836e+07	metabolic process	cytosol	catalytic activity	2682372	MGG_02819
High	G4NJI5	Sulfate adenylyltransferase OS=Magnaporthe oryzae (strain 70-15 / ATCC MYA-4617 / FGSC 8958) OX=242507 GN=MET3 PE=3 SV=1	64.1	7.06	1889	90.337	25	11	80	11	0	0.755	-0.41	0.310482	0.904769	111.3	111.5	106	84	104.5	82.7	9.34444e+07	9.36407e+07	8.90616e+07	7.05365e+07	8.77756e+07	6.94713e+07	metabolic process	cytoplasm	catalytic activity;nucleotide binding	12984908	MGG_15027	Biosynthesis of antibiotics; Metabolic pathways; Monobactam biosynthesis; Purine metabolism; Sulfur metabolism; Selenocompound metabolism
High	G4N7K8	Coronin OS=Magnaporthe oryzae (strain 70-15 / ATCC MYA-4617 / FGSC 8958) OX=242507 GN=MGG_06389 PE=3 SV=1	66.7	6.05	1866	90.046	30	16	145	16	0	1.016	0.02	0.865435	0.989661	98.3	104.1	95.8	98.9	103.2	99.8	4.0742e+07	4.31489e+07	3.97187e+07	4.10069e+07	4.27742e+07	4.13822e+07			protein binding	2684544	MGG_06389
High	G4MTA9	Uncharacterized protein OS=Magnaporthe oryzae (strain 70-15 / ATCC MYA-4617 / FGSC 8958) OX=242507 GN=MGG_04667 PE=4 SV=1	54.8	5.33	3023	89.82	36	13	119	13	0	1.009	0.01	0.906639	0.997412	105.6	99.3	97.9	96.4	100.6	100.2	6.32713e+07	5.95103e+07	5.86889e+07	5.77611e+07	6.02996e+07	6.0059e+07	transport		RNA binding	2678097	MGG_04667
High	G4N7H1	CAMKK/META protein kinase OS=Magnaporthe oryzae (strain 70-15 / ATCC MYA-4617 / FGSC 8958) OX=242507 GN=MGG_06421 PE=4 SV=1	72.3	5.54	1647	89.753	39	15	79	15	0	0.802	-0.32	0.348551	0.914857	105.1	112.7	110.4	88.6	94.7	88.4	9.47792e+06	1.01637e+07	9.95723e+06	7.9888e+06	8.53768e+06	7.96567e+06	metabolic process		catalytic activity;nucleotide binding	2684576	MGG_06421
High	G4N7S0	NmrA domain-containing protein OS=Magnaporthe oryzae (strain 70-15 / ATCC MYA-4617 / FGSC 8958) OX=242507 GN=MGG_03525 PE=4 SV=1	42.5	8.09	2725	89.734	45	14	113	14	0	1.243	0.31	0.353461	0.916544	98.9	88.8	81.9	109.7	110.3	110.4	5.8e+07	5.20753e+07	4.80531e+07	6.43479e+07	6.47106e+07	6.47874e+07	metabolic process		catalytic activity	2676990	MGG_03525	Oxidative phosphorylation; Metabolic pathways
High	G4N022	MSP domain-containing protein OS=Magnaporthe oryzae (strain 70-15 / ATCC MYA-4617 / FGSC 8958) OX=242507 GN=MGG_06183 PE=4 SV=1	30.5	8.22	2495	89.697	53	9	82	9	0	0.993	-0.01	0.956059	0.999625	96.6	111.5	92.5	96	117.5	85.8	1.56771e+07	1.80947e+07	1.50064e+07	1.55677e+07	1.90616e+07	1.39208e+07		membrane		2684307	MGG_06183
High	G4MUZ9	NADH-cytochrome b5 reductase OS=Magnaporthe oryzae (strain 70-15 / ATCC MYA-4617 / FGSC 8958) OX=242507 GN=MGG_07307 PE=3 SV=1	33.7	9.48	2224	89.688	56	16	118	16	0	0.638	-0.65	0.0947549	0.548826	129.7	124.8	108.4	74.5	79.6	83	1.43245e+08	1.37823e+08	1.19708e+08	8.22205e+07	8.79003e+07	9.16293e+07	metabolic process		catalytic activity	2683203	MGG_07307	Amino sugar and nucleotide sugar metabolism
High	A4RC23	Nascent polypeptide-associated complex subunit beta OS=Magnaporthe oryzae (strain 70-15 / ATCC MYA-4617 / FGSC 8958) OX=242507 GN=EGD1 PE=3 SV=2	18.9	7.4	2255	89.64	61	8	90	8	0	0.824	-0.28	0.502004	0.959814	103.8	111.6	109.6	90.3	90.1	94.6	9.22902e+07	9.9174e+07	9.7377e+07	8.02668e+07	8.00913e+07	8.41197e+07	metabolic process;regulation of biological process;transport	cytoplasm;nucleus		2682313	MGG_02713
High	G4MPI9	Phospho-2-dehydro-3-deoxyheptonate aldolase OS=Magnaporthe oryzae (strain 70-15 / ATCC MYA-4617 / FGSC 8958) OX=242507 GN=MGG_05734 PE=3 SV=1	40.2	6.92	2371	89.596	34	9	90	8	0	0.875	-0.19	0.638505	0.977711	99.4	116.4	99.1	87	113.9	84.3	3.07856e+07	3.60731e+07	3.07036e+07	2.69448e+07	3.52975e+07	2.61093e+07	metabolic process		catalytic activity	2675804	MGG_05734	Biosynthesis of antibiotics; Phenylalanine, tyrosine and tryptophan biosynthesis; Metabolic pathways; Biosynthesis of secondary metabolites; Biosynthesis of amino acids
High	G4MR70	ATP synthase subunit gamma OS=Magnaporthe oryzae (strain 70-15 / ATCC MYA-4617 / FGSC 8958) OX=242507 GN=MGG_09916 PE=3 SV=1	32.7	8.75	2085	89.588	40	10	95	10	0	1.224	0.29	0.384938	0.930723	93.9	89.5	78.6	107.4	121.2	109.5	1.26531e+08	1.2055e+08	1.05856e+08	1.44654e+08	1.63256e+08	1.47546e+08	metabolic process;transport		catalytic activity;transporter activity	2680886	MGG_09916	Oxidative phosphorylation; Metabolic pathways
High	G4N9X2	Glutathione reductase OS=Magnaporthe oryzae (strain 70-15 / ATCC MYA-4617 / FGSC 8958) OX=242507 GN=MGG_12749 PE=3 SV=1	55.2	8.27	1357	89.542	35	12	83	12	0	0.9	-0.15	0.757836	0.979633	105.8	106.3	104.4	100.6	87.8	95.2	4.00023e+07	4.01827e+07	3.94931e+07	3.80306e+07	3.31904e+07	3.60043e+07	cellular homeostasis;metabolic process;regulation of biological process;response to stimulus	cytosol;mitochondrion;nucleus	antioxidant activity;catalytic activity;nucleotide binding	5050123	MGG_12749	Glutathione metabolism
High	G4N9W7	Zinc finger protein ZPR1 OS=Magnaporthe oryzae (strain 70-15 / ATCC MYA-4617 / FGSC 8958) OX=242507 GN=MGG_03238 PE=3 SV=1	55.5	4.58	1350	89.467	29	9	54	9	0	0.783	-0.35	0.343896	0.91334	101.7	112.9	125.2	90.6	81.3	88.4	3.35575e+06	3.72638e+06	4.13363e+06	2.98938e+06	2.68347e+06	2.91659e+06			metal ion binding	2676856	MGG_03238
High	G4MYA4	Uncharacterized protein OS=Magnaporthe oryzae (strain 70-15 / ATCC MYA-4617 / FGSC 8958) OX=242507 GN=MGG_08092 PE=3 SV=1	153.3	7.33	1579	89.458	16	17	80	17	0	1.178	0.24	0.644518	0.977711	93.4	82.7	92.6	108.4	109.1	113.9	5.78039e+06	5.1229e+06	5.73238e+06	6.7098e+06	6.7541e+06	7.05222e+06			protein binding	2678294	MGG_08092	RNA transport
High	G4NDD2	Poly(A)+ RNA export protein OS=Magnaporthe oryzae (strain 70-15 / ATCC MYA-4617 / FGSC 8958) OX=242507 GN=MGG_00946 PE=3 SV=1	39.5	7.99	2445	89.363	44	12	107	12	0	1.06	0.08	0.822647	0.985273	92.5	96.3	110.9	95.3	102.9	102.1	2.17209e+07	2.26189e+07	2.60333e+07	2.23704e+07	2.41646e+07	2.39702e+07	cell organization and biogenesis;regulation of biological process;transport	cytoplasm;cytosol;membrane	protein binding	2674766	MGG_00946	RNA transport
High	G4MTP1	AMP-binding enzyme OS=Magnaporthe oryzae (strain 70-15 / ATCC MYA-4617 / FGSC 8958) OX=242507 GN=MGG_07197 PE=4 SV=1	78.6	8.37	2450	89.252	31	16	108	16	0	1.089	0.12	0.680112	0.978049	98	96.2	93.2	109.2	98.7	104.7	6.43311e+07	6.31601e+07	6.12022e+07	7.16887e+07	6.48222e+07	6.87566e+07	metabolic process		catalytic activity	2683180	MGG_07197	Metabolic pathways; Fatty acid metabolism; Fatty acid degradation; Fatty acid biosynthesis; Peroxisome
High	G4N4W7	HET domain-containing protein OS=Magnaporthe oryzae (strain 70-15 / ATCC MYA-4617 / FGSC 8958) OX=242507 GN=MGG_16743 PE=4 SV=1	71.8	5.53	2114	89.179	37	19	123	19	0	1.019	0.03	0.826843	0.985273	98.9	97.7	97.8	97.6	108.3	99.7	4.24503e+07	4.19208e+07	4.19764e+07	4.19057e+07	4.64596e+07	4.27949e+07				12984239	MGG_16743
High	G4N2Q1	Uncharacterized protein OS=Magnaporthe oryzae (strain 70-15 / ATCC MYA-4617 / FGSC 8958) OX=242507 GN=MGG_04882 PE=4 SV=1	44.7	5.43	2809	89.112	42	11	95	11	0	0.867	-0.21	0.533203	0.967362	111.7	106.8	106.1	92.6	97.8	84.9	1.89294e+07	1.80958e+07	1.79755e+07	1.56927e+07	1.65732e+07	1.43809e+07			protein binding	2675662	MGG_04882	Protein processing in endoplasmic reticulum
High	G4MYG6	Phosphoglycerate mutase OS=Magnaporthe oryzae (strain 70-15 / ATCC MYA-4617 / FGSC 8958) OX=242507 GN=MGG_10489 PE=4 SV=1	69.8	7.36	1724	88.988	36	12	66	12	0	1.219	0.29	0.492681	0.959814	90.1	107.1	80.1	112.1	109.9	100.6	4.92682e+06	5.85223e+06	4.38025e+06	6.12856e+06	6.00481e+06	5.5004e+06				2682056	MGG_10489
High	G4MQL5	Candidapepsin OS=Magnaporthe oryzae (strain 70-15 / ATCC MYA-4617 / FGSC 8958) OX=242507 GN=MGG_11945 PE=3 SV=1	52.7	6.44	3234	88.857	38	13	93	13	0	0.842	-0.25	0.552253	0.970343	114.8	83.8	113.3	97.7	95.4	94.9	5.4193e+07	3.95492e+07	5.3478e+07	4.61177e+07	4.50222e+07	4.47843e+07	metabolic process		catalytic activity	5049731	MGG_11945
High	G4MVS9	SWIB domain-containing protein OS=Magnaporthe oryzae (strain 70-15 / ATCC MYA-4617 / FGSC 8958) OX=242507 GN=MGG_01794 PE=4 SV=1	62.2	6.15	2013	88.657	38	14	91	14	0	1.355	0.44	0.260232	0.852886	81.9	91.2	85.8	117	116.2	107.9	8.22673e+06	9.15833e+06	8.61549e+06	1.17539e+07	1.16742e+07	1.0842e+07			protein binding	2679098	MGG_01794
High	G4MSK2	THO complex subunit 2 OS=Magnaporthe oryzae (strain 70-15 / ATCC MYA-4617 / FGSC 8958) OX=242507 GN=MGG_01468 PE=3 SV=1	276.5	9.31	1297	88.634	12	20	73	20	0	1.238	0.31	0.48194	0.959814	105.9	86.9	85.5	106.4	107.7	107.6	4.98915e+06	4.09726e+06	4.02906e+06	5.01353e+06	5.07682e+06	5.07074e+06				2679244	MGG_01468	Spliceosome; RNA transport
High	O14448	cAMP-dependent protein kinase regulatory subunit OS=Magnaporthe oryzae (strain 70-15 / ATCC MYA-4617 / FGSC 8958) OX=242507 GN=SUM1 PE=1 SV=1	42.2	5.14	1818	88.49	28	7	68	7	0	1.272	0.35	0.388836	0.930723	82.7	89.2	91.7	117.9	105.2	113.4	9.48358e+06	1.02289e+07	1.05241e+07	1.35222e+07	1.20644e+07	1.3008e+07	regulation of biological process	cytoplasm;membrane;nucleus	enzyme regulator activity;nucleotide binding;protein binding	2683231	MGG_07335
High	G4N7G6	Multifunctional tryptophan biosynthesis protein OS=Magnaporthe oryzae (strain 70-15 / ATCC MYA-4617 / FGSC 8958) OX=242507 GN=MGG_06425 PE=3 SV=1	82.3	6.55	1134	88.427	30	15	72	15	0	0.687	-0.54	0.122871	0.624761	112.4	118.5	125.4	82.2	80.1	81.4	1.78751e+07	1.88349e+07	1.99325e+07	1.30685e+07	1.27324e+07	1.29467e+07	metabolic process		catalytic activity	2684580	MGG_06425	Metabolic pathways; Phenylalanine, tyrosine and tryptophan biosynthesis; Biosynthesis of secondary metabolites; Biosynthesis of amino acids; Biosynthesis of antibiotics
High	A4RF61	Class E vacuolar protein-sorting machinery protein HSE1 OS=Magnaporthe oryzae (strain 70-15 / ATCC MYA-4617 / FGSC 8958) OX=242507 GN=HSE1 PE=3 SV=2	76.8	5.88	2240	88.368	35	17	92	17	0	0.977	-0.03	0.941665	0.999625	101.8	97.1	102.2	99.5	95.7	103.7	2.40201e+07	2.28945e+07	2.40999e+07	2.34592e+07	2.25832e+07	2.44707e+07	transport		protein binding
High	G4ND44	Mitochondrial import receptor subunit tom-70 OS=Magnaporthe oryzae (strain 70-15 / ATCC MYA-4617 / FGSC 8958) OX=242507 GN=MGG_00979 PE=4 SV=1	69	5.53	1595	88.333	32	16	105	16	0	1.316	0.4	0.298082	0.896507	85.3	92.9	83.4	116	112.2	110.2	2.54579e+07	2.77164e+07	2.48922e+07	3.46111e+07	3.34954e+07	3.2881e+07	transport	membrane	protein binding;transporter activity	2674778	MGG_00979
High	G4MNW4	RNA-binding protein OS=Magnaporthe oryzae (strain 70-15 / ATCC MYA-4617 / FGSC 8958) OX=242507 GN=MGG_14563 PE=4 SV=1	115.8	7.49	956	88.254	24	15	68	15	0	1.355	0.44	0.271894	0.865193	82.2	89.4	84.2	114	124.3	105.9	4.30664e+06	4.68059e+06	4.40996e+06	5.97397e+06	6.51304e+06	5.54485e+06			catalytic activity;RNA binding	5050345	MGG_14563
High	G4MY89	Uncharacterized protein OS=Magnaporthe oryzae (strain 70-15 / ATCC MYA-4617 / FGSC 8958) OX=242507 GN=MGG_08078 PE=4 SV=1	18.6	4.87	3911	88.246	57	10	126	10	0	0.978	-0.03	0.996082	0.999625	102.8	99.2	104.1	104	89.4	100.5	2.85573e+08	2.75817e+08	2.89199e+08	2.89126e+08	2.48534e+08	2.79308e+08				2678445	MGG_08078
High	G4MMY1	AP-1 complex subunit gamma OS=Magnaporthe oryzae (strain 70-15 / ATCC MYA-4617 / FGSC 8958) OX=242507 GN=MGG_11801 PE=3 SV=1	92.3	6.51	1913	88.243	25	16	106	16	0	0.991	-0.01	0.987866	0.999625	102.2	103.2	88.5	96.2	108.6	101.4	3.03495e+07	3.06217e+07	2.62643e+07	2.85427e+07	3.22337e+07	3.00875e+07	transport	cytoplasm;Golgi;membrane	transporter activity	5049589	MGG_11801
High	G4ND99	FAD binding domain-containing protein OS=Magnaporthe oryzae (strain 70-15 / ATCC MYA-4617 / FGSC 8958) OX=242507 GN=MGG_00276 PE=3 SV=1	55.3	6.79	1174	88.132	32	11	75	11	0	2.819	1.5	7.48402e-05	0.00161423	52.8	57.2	52.8	123.4	164.8	148.9	7.62301e+06	8.26203e+06	7.63058e+06	1.78268e+07	2.37947e+07	2.1508e+07	metabolic process		catalytic activity;nucleotide binding	2674597	MGG_00276
High	G4MK87	Uncharacterized protein OS=Magnaporthe oryzae (strain 70-15 / ATCC MYA-4617 / FGSC 8958) OX=242507 GN=MGG_02493 PE=4 SV=1	111.7	6.93	1942	88.13	24	17	89	17	0	1.26	0.33	0.400741	0.930723	89	84.3	90.2	112.4	112.1	112	9.79954e+06	9.28975e+06	9.93439e+06	1.23793e+07	1.23455e+07	1.23384e+07	regulation of biological process	nucleus	DNA binding	2681590	MGG_02493
High	G4MWX0	Synaptojanin-1 OS=Magnaporthe oryzae (strain 70-15 / ATCC MYA-4617 / FGSC 8958) OX=242507 GN=MGG_11279 PE=4 SV=1	79.5	9.33	1096	88.064	37	21	108	21	0	0.91	-0.14	0.737903	0.978049	107.5	97.2	112	101.5	84.1	97.8	3.05949e+07	2.76536e+07	3.18661e+07	2.88744e+07	2.39222e+07	2.78369e+07	metabolic process;regulation of biological process;response to stimulus;transport	membrane;mitochondrion	catalytic activity	5051248	MGG_11279
High	G4NDN0	26S protease regulatory subunit 6B OS=Magnaporthe oryzae (strain 70-15 / ATCC MYA-4617 / FGSC 8958) OX=242507 GN=MGG_00908 PE=3 SV=1	47	5.43	1724	87.954	38	13	91	12	0	0.903	-0.15	0.724657	0.978049	104.5	102	111.9	94.4	88.4	98.7	3.26394e+07	3.18639e+07	3.49564e+07	2.94798e+07	2.76016e+07	3.08104e+07	metabolic process;regulation of biological process;response to stimulus	cytoplasm	catalytic activity;nucleotide binding;RNA binding	2674662	MGG_00908	Proteasome
High	Q51LD2	Autophagy-related protein 3 OS=Magnaporthe oryzae (strain 70-15 / ATCC MYA-4617 / FGSC 8958) OX=242507 GN=ATG3 PE=1 SV=1	38.9	4.81	1838	87.942	35	8	60	8	0	0.853	-0.23	0.498131	0.959814	109.2	106.7	106.3	91	96	90.7	5.24289e+06	5.12442e+06	5.10577e+06	4.371e+06	4.60913e+06	4.35632e+06	metabolic process;transport	cytoplasm		12984780	MGG_17909	Autophagy
High	G4NCU5	Homoserine dehydrogenase OS=Magnaporthe oryzae (strain 70-15 / ATCC MYA-4617 / FGSC 8958) OX=242507 GN=MGG_11450 PE=3 SV=1	39.1	6.28	2354	87.909	47	13	93	13	0	1.271	0.35	0.309844	0.903421	84.6	85.7	81.3	107.5	134.6	106.3	8.65861e+07	8.7726e+07	8.32839e+07	1.10043e+08	1.37831e+08	1.08825e+08	metabolic process		catalytic activity;nucleotide binding	5050609	MGG_11450	Cysteine and methionine metabolism; Biosynthesis of amino acids; Biosynthesis of secondary metabolites; Glycine, serine and threonine metabolism; Metabolic pathways; Biosynthesis of antibiotics; Lysine biosynthesis
High	Q96X22	4-hydroxyphenylpyruvate dioxygenase OS=Magnaporthe oryzae (strain 70-15 / ATCC MYA-4617 / FGSC 8958) OX=242507 GN=HPD4 PE=3 SV=1	47.5	5.69	1830	87.777	44	18	113	18	0	0.755	-0.41	0.305136	0.89833	114.6	113.8	108	83.7	94	85.9	5.4487e+07	5.41252e+07	5.13368e+07	3.9771e+07	4.46864e+07	4.08415e+07	metabolic process		catalytic activity;metal ion binding	2684864	MGG_06691	Metabolic pathways; Phenylalanine metabolism; Ubiquinone and other terpenoid-quinone biosynthesis; Tyrosine metabolism
High	G4NH70	HET-C protein OS=Magnaporthe oryzae (strain 70-15 / ATCC MYA-4617 / FGSC 8958) OX=242507 GN=MGG_03919 PE=4 SV=1	85	6.9	2049	87.729	26	17	88	16	0	0.997	0	0.902492	0.997412	104.2	91.7	100.6	98.4	100.4	104.6	1.95405e+07	1.72096e+07	1.88773e+07	1.84668e+07	1.88254e+07	1.9626e+07				2677457	MGG_03919
High	G4N236	CTP synthase OS=Magnaporthe oryzae (strain 70-15 / ATCC MYA-4617 / FGSC 8958) OX=242507 GN=MGG_07545 PE=3 SV=1	64	6.7	1048	87.649	42	21	109	21	0	0.738	-0.44	0.262988	0.857497	118.6	115.7	111	82.9	86.6	85.3	3.23256e+07	3.15447e+07	3.02602e+07	2.25932e+07	2.36002e+07	2.32652e+07	metabolic process		catalytic activity;nucleotide binding	2683465	MGG_07545	Metabolic pathways; Pyrimidine metabolism
High	G4N9Y2	Cytochrome b-c1 complex subunit 2 OS=Magnaporthe oryzae (strain 70-15 / ATCC MYA-4617 / FGSC 8958) OX=242507 GN=MGG_03226 PE=4 SV=1	48.2	7.78	2600	87.617	33	9	131	9	0	1.069	0.1	0.732097	0.978049	88.3	95.8	98.9	112.6	102	102.4	1.18982e+08	1.29074e+08	1.33228e+08	1.51743e+08	1.37453e+08	1.3801e+08		mitochondrion	catalytic activity;metal ion binding	2676460	MGG_03226	Metabolic pathways; Oxidative phosphorylation
High	G4MTY8	FAD binding domain-containing protein OS=Magnaporthe oryzae (strain 70-15 / ATCC MYA-4617 / FGSC 8958) OX=242507 GN=MGG_01605 PE=3 SV=1	73.3	5.72	1454	87.597	35	17	83	17	0	0.872	-0.2	0.581929	0.971825	106.9	109.9	105.5	84.9	93.2	99.6	1.46508e+07	1.50681e+07	1.44695e+07	1.16344e+07	1.27754e+07	1.36551e+07	metabolic process		catalytic activity;nucleotide binding	2679461	MGG_01605
High	G4N845	Non-specific serine/threonine protein kinase OS=Magnaporthe oryzae (strain 70-15 / ATCC MYA-4617 / FGSC 8958) OX=242507 GN=MGG_06320 PE=3 SV=1	95.3	9.09	1221	87.473	28	18	82	18	0	1.37	0.45	0.285039	0.880921	79.3	89.4	83.6	98.5	134.8	114.5	8.07502e+06	9.09482e+06	8.50316e+06	1.00219e+07	1.37147e+07	1.16496e+07	metabolic process		catalytic activity;nucleotide binding	2684475	MGG_06320	MAPK signaling pathway - yeast
High	G4N1R8	Glutamate-5-semialdehyde dehydrogenase OS=Magnaporthe oryzae (strain 70-15 / ATCC MYA-4617 / FGSC 8958) OX=242507 GN=MGG_12996 PE=3 SV=1	46.5	5.52	3029	87.451	42	14	110	14	0	0.837	-0.26	0.536827	0.96922	101.6	110.1	112.7	95.6	87.9	92.1	5.06433e+07	5.48474e+07	5.61485e+07	4.76354e+07	4.38054e+07	4.58998e+07	metabolic process		catalytic activity;nucleotide binding	5048932	MGG_12996	Biosynthesis of antibiotics; Metabolic pathways; Carbapenem biosynthesis; Biosynthesis of amino acids; Arginine and proline metabolism; Biosynthesis of secondary metabolites
High	G4MP02	Ubiquitinyl hydrolase 1 OS=Magnaporthe oryzae (strain 70-15 / ATCC MYA-4617 / FGSC 8958) OX=242507 GN=MGG_05666 PE=4 SV=1	166.9	5.07	825	87.434	20	18	75	18	0	0.897	-0.16	0.611003	0.976609	103.9	106.8	103.6	93.2	102	90.5	4.5722e+06	4.69991e+06	4.55896e+06	4.10248e+06	4.48883e+06	3.98417e+06	metabolic process		catalytic activity	5051552	MGG_05666
High	G4MV90	Adenylyl cyclase-associated protein OS=Magnaporthe oryzae (strain 70-15 / ATCC MYA-4617 / FGSC 8958) OX=242507 GN=MGG_01722 PE=3 SV=1	57.6	7.06	2096	87.41	29	10	98	10	0	0.879	-0.19	0.660717	0.977711	111.4	100.1	106.2	88.2	93.4	100.7	3.63066e+07	3.26366e+07	3.46292e+07	2.87454e+07	3.0442e+07	3.28395e+07	cell organization and biogenesis		protein binding	2679778	MGG_01722
High	G4NEP7	Cft-1 OS=Magnaporthe oryzae (strain 70-15 / ATCC MYA-4617 / FGSC 8958) OX=242507 GN=MGG_00739 PE=4 SV=1	157.4	5.39	1219	87.388	23	24	99	24	0	1.044	0.06	0.904842	0.997412	95.5	99.3	100.3	94.4	103.6	106.9	9.61018e+06	9.9834e+06	1.00865e+07	9.49714e+06	1.04205e+07	1.07518e+07		nucleus	protein binding	2674393	MGG_00739	mRNA surveillance pathway
High	G4MTQ8	PKHD-type hydroxylase TPA1 OS=Magnaporthe oryzae (strain 70-15 / ATCC MYA-4617 / FGSC 8958) OX=242507 GN=MGG_04743 PE=3 SV=1	75.2	5.03	1342	87.351	37	16	85	16	0	1.322	0.4	0.309349	0.903421	105.8	85.2	68.4	103.9	124.1	112.6	1.69409e+07	1.36444e+07	1.09631e+07	1.66506e+07	1.98744e+07	1.80429e+07	metabolic process		catalytic activity;metal ion binding	2678066	MGG_04743
High	G4MP03	A-factor-processing enzyme OS=Magnaporthe oryzae (strain 70-15 / ATCC MYA-4617 / FGSC 8958) OX=242507 GN=MGG_13149 PE=4 SV=1	129.5	6.16	1304	87.193	23	25	113	25	0	0.929	-0.11	0.798865	0.985273	104.3	102.5	98.3	88.3	111.5	95.2	2.74864e+07	2.70033e+07	2.59048e+07	2.32601e+07	2.93853e+07	2.50859e+07			catalytic activity;metal ion binding	2676007	MGG_13149
High	G4N6N9	Fructose-2,6-bisphosphatase OS=Magnaporthe oryzae (strain 70-15 / ATCC MYA-4617 / FGSC 8958) OX=242507 GN=MGG_06524 PE=4 SV=1	50.7	6.1	1553	87.095	37	13	75	13	0	1.012	0.02	0.956335	0.999625	99.2	97.7	101.8	94	100.4	106.9	1.8377e+07	1.8092e+07	1.88621e+07	1.74082e+07	1.86048e+07	1.97999e+07	metabolic process		catalytic activity;nucleotide binding	2684679	MGG_06524	Fructose and mannose metabolism
High	G4N2V2	Altered inheritance of mitochondria protein 24, mitochondrial OS=Magnaporthe oryzae (strain 70-15 / ATCC MYA-4617 / FGSC 8958) OX=242507 GN=MGG_07962 PE=3 SV=1	42.6	10.52	1946	87.066	39	12	73	12	0	1.369	0.45	0.240812	0.832866	85.4	81.2	86.2	116.9	109.6	120.8	9.30109e+06	8.84606e+06	9.38542e+06	1.27286e+07	1.19357e+07	1.31572e+07		mitochondrion		2683889	MGG_07962
High	G4MNK7	Protein phosphatase PP2A regulatory subunit B OS=Magnaporthe oryzae (strain 70-15 / ATCC MYA-4617 / FGSC 8958) OX=242507 GN=MGG_05637 PE=3 SV=1	54	6	1665	87.056	30	12	81	12	0	0.839	-0.25	0.513113	0.962831	106.6	105.3	113.9	101.4	83.5	89.5	1.15943e+07	1.14504e+07	1.23862e+07	1.10284e+07	9.08148e+06	9.73305e+06	metabolic process;regulation of biological process	cytoplasm;membrane;nucleus	enzyme regulator activity;protein binding	2676039	MGG_05637	mRNA surveillance pathway; Cell cycle - yeast
High	G4N3U3	Amidase domain-containing protein OS=Magnaporthe oryzae (strain 70-15 / ATCC MYA-4617 / FGSC 8958) OX=242507 GN=MGG_05017 PE=4 SV=1	69.3	5.38	1372	87.035	36	20	121	20	0	1.157	0.21	0.603828	0.976609	89.1	96.9	92.4	106.9	111	103.7	1.35052e+07	1.46987e+07	1.40101e+07	1.62123e+07	1.68318e+07	1.57294e+07			catalytic activity	2675383	MGG_05017
High	G4NF58	Signal recognition particle subunit SRP68 OS=Magnaporthe oryzae (strain 70-15 / ATCC MYA-4617 / FGSC 8958) OX=242507 GN=MGG_04190 PE=3 SV=1	67.4	8.34	2062	86.878	28	13	80	13	0	0.952	-0.07	0.75978	0.979633	99.3	99.3	114.9	94.6	94.1	97.9	1.81886e+07	1.81839e+07	2.10481e+07	1.73213e+07	1.7232e+07	1.79275e+07	cell organization and biogenesis;transport	cytoplasm	RNA binding	2677397	MGG_04190	Protein export
High	G4N4W9	Inositol hexakisphosphate and diphosphoinositol-pentakisphosphate kinase OS=Magnaporthe oryzae (strain 70-15 / ATCC MYA-4617 / FGSC 8958) OX=242507 GN=MGG_06039 PE=3 SV=1	172.4	7.42	573	86.871	18	21	64	21	0	0.958	-0.06	0.789628	0.985273	117.8	89	100	95.8	107.8	89.5	1.20108e+07	9.08107e+06	1.01979e+07	9.77414e+06	1.09969e+07	9.13288e+06			catalytic activity	2683936	MGG_06039
High	G5EHX7	40S ribosomal protein S4 OS=Magnaporthe oryzae (strain 70-15 / ATCC MYA-4617 / FGSC 8958) OX=242507 GN=MGCH7_ch7g494 PE=3 SV=1	29.5	10.15	2486	86.802	54	15	151	15	0	1.022	0.03	0.867687	0.990024	88.5	98.5	99.8	113.6	100.7	98.9	2.58757e+08	2.88135e+08	2.91866e+08	3.3224e+08	2.94496e+08	2.89091e+08	metabolic process	ribosome	RNA binding;structural molecule activity	2682729	MGG_02747	Ribosome
High	G4N2A0	Homoaconitase, mitochondrial OS=Magnaporthe oryzae (strain 70-15 / ATCC MYA-4617 / FGSC 8958) OX=242507 GN=MGG_04842 PE=3 SV=1	83.4	6.34	1457	86.752	35	20	114	20	0	0.867	-0.21	0.54488	0.970343	105.4	109	105.9	91.8	91.2	96.7	1.74796e+07	1.80624e+07	1.75608e+07	1.52182e+07	1.51219e+07	1.60279e+07	metabolic process	mitochondrion	catalytic activity;metal ion binding	2675616	MGG_04842	Biosynthesis of antibiotics; Biosynthesis of amino acids; 2-Oxocarboxylic acid metabolism; Metabolic pathways; Lysine biosynthesis
High	A4QQN1	Mannitol 2-dehydrogenase OS=Magnaporthe oryzae (strain 70-15 / ATCC MYA-4617 / FGSC 8958) OX=242507 GN=MGCH7_ch7g1113 PE=3 SV=1	56.5	6.23	2083	86.741	42	18	103	18	0	0.623	-0.68	0.0774649	0.496681	119.6	128.4	123.4	76.9	80	71.7	4.16368e+07	4.47016e+07	4.2973e+07	2.67889e+07	2.78588e+07	2.49727e+07	metabolic process		catalytic activity	2681909	MGG_10334	Fructose and mannose metabolism
High	G4NBP2	t-SNARE coiled-coil homology domain-containing protein OS=Magnaporthe oryzae (strain 70-15 / ATCC MYA-4617 / FGSC 8958) OX=242507 GN=MGG_00522 PE=4 SV=1	50.4	7.53	3274	86.7	46	13	75	13	0	1.041	0.06	0.872592	0.990258	96.5	96.3	96.6	99.5	110.6	100.5	1.05692e+07	1.05465e+07	1.05721e+07	1.08912e+07	1.2111e+07	1.10062e+07				2674564	MGG_00522
High	G4NLR3	Aspartate--tRNA ligase OS=Magnaporthe oryzae (strain 70-15 / ATCC MYA-4617 / FGSC 8958) OX=242507 GN=MGG_12574 PE=3 SV=1	63.5	6.06	1958	86.652	41	20	123	20	0	0.826	-0.28	0.506491	0.960454	110.4	110.3	121.8	92.7	73.7	91.1	7.22429e+07	7.21846e+07	7.97392e+07	6.06797e+07	4.82418e+07	5.96566e+07	metabolic process	cytoplasm	catalytic activity;nucleotide binding	5050454	MGG_12574	Aminoacyl-tRNA biosynthesis
High	G4NB44	Neutral ceramidase OS=Magnaporthe oryzae (strain 70-15 / ATCC MYA-4617 / FGSC 8958) OX=242507 GN=MGG_11535 PE=3 SV=1	83.1	5.47	2323	86.614	29	17	101	16	1	2.394	1.26	0.00109549	0.0194733	58.2	55.4	63.9	132.7	139.3	150.4	9.7166e+06	9.25707e+06	1.06733e+07	2.21634e+07	2.32604e+07	2.5107e+07		membrane		5050691	MGG_11535	Sphingolipid metabolism; Metabolic pathways
High	G5EGY9	Sterol 24-C-methyltransferase OS=Magnaporthe oryzae (strain 70-15 / ATCC MYA-4617 / FGSC 8958) OX=242507 GN=MGCH7_ch7g116 PE=3 SV=1	42.4	6.25	2039	86.583	39	11	86	11	0	0.673	-0.57	0.140012	0.662773	119.5	122.3	117.4	78.2	80.4	82.4	3.75351e+07	3.84022e+07	3.68649e+07	2.45582e+07	2.52444e+07	2.5871e+07	metabolic process		catalytic activity	2682181	MGG_10568	Steroid biosynthesis; Biosynthesis of antibiotics; Metabolic pathways; Biosynthesis of secondary metabolites
High	G4N7Y4	Nucleoporin POM152 OS=Magnaporthe oryzae (strain 70-15 / ATCC MYA-4617 / FGSC 8958) OX=242507 GN=MGG_13535 PE=4 SV=1	140.7	8.19	924	86.524	22	19	85	19	0	1.258	0.33	0.410542	0.930723	92.5	87.2	89.3	98.4	120.3	112.3	1.64071e+07	1.54581e+07	1.58338e+07	1.74603e+07	2.13373e+07	1.99152e+07				5051684	MGG_13535
High	G4N0D9	Uncharacterized protein OS=Magnaporthe oryzae (strain 70-15 / ATCC MYA-4617 / FGSC 8958) OX=242507 GN=MGG_15226 PE=4 SV=1	106.7	9.89	1173	86.432	24	17	85	17	0	1.249	0.32	0.404954	0.930723	86.2	92.7	86.5	104.7	121.9	108	9.83534e+06	1.05751e+07	9.86301e+06	1.19454e+07	1.38995e+07	1.23152e+07				12984275	MGG_15226
High	G4N4K6	Uncharacterized protein OS=Magnaporthe oryzae (strain 70-15 / ATCC MYA-4617 / FGSC 8958) OX=242507 GN=MGG_05983 PE=4 SV=1	46.3	4.6	2841	86.429	42	10	82	10	0	1.292	0.37	0.346906	0.913378	85.3	83.7	101	101.8	118	110.2	1.28849e+07	1.26523e+07	1.52594e+07	1.5389e+07	1.78375e+07	1.66531e+07	metabolic process		catalytic activity	2683992	MGG_05983
High	G4NJ84	Uncharacterized protein OS=Magnaporthe oryzae (strain 70-15 / ATCC MYA-4617 / FGSC 8958) OX=242507 GN=MGG_02716 PE=4 SV=1	232.9	5.4	960	86.427	15	22	64	22	0	1.366	0.45	0.26734	0.8608	94	59.1	93.6	127.8	76	149.5	9.0918e+06	5.72066e+06	9.05897e+06	1.23704e+07	7.35004e+06	1.4469e+07			catalytic activity;motor activity;protein binding	2682316	MGG_02716
High	G4N807	Aminotransferase OS=Magnaporthe oryzae (strain 70-15 / ATCC MYA-4617 / FGSC 8958) OX=242507 GN=MGG_03494 PE=3 SV=1	49.9	6.67	2302	86.149	39	13	121	13	0	0.868	-0.2	0.631293	0.977711	105.2	102.2	115.1	89.5	96.6	91.3	5.07276e+07	4.92864e+07	5.54871e+07	4.31388e+07	4.65954e+07	4.40379e+07	metabolic process		catalytic activity	2676688	MGG_03494
High	G4N3Y7	Lactase OS=Magnaporthe oryzae (strain 70-15 / ATCC MYA-4617 / FGSC 8958) OX=242507 GN=MGG_05890 PE=3 SV=1	117.4	5.8	1668	86.12	22	20	108	20	0	1.219	0.29	0.418327	0.930723	93.2	84.4	91.4	115.4	104.1	111.4	3.06208e+07	2.77458e+07	3.00363e+07	3.79401e+07	3.42195e+07	3.66185e+07	metabolic process		catalytic activity	2684085	MGG_05890	Metabolic pathways; Sphingolipid metabolism; Other glycan degradation; Galactose metabolism
High	G4MU05	Citrate synthase OS=Magnaporthe oryzae (strain 70-15 / ATCC MYA-4617 / FGSC 8958) OX=242507 GN=MGG_07202 PE=3 SV=1	52.2	8.75	4465	86.117	32	15	250	14	1	1.25	0.32	0.341855	0.91334	90.6	87.7	90.8	114.7	103	113.2	4.62616e+08	4.47912e+08	4.63671e+08	5.85445e+08	5.25728e+08	5.78208e+08	metabolic process		catalytic activity	2683090	MGG_07202	2-Oxocarboxylic acid metabolism; Carbon metabolism; Metabolic pathways; Biosynthesis of secondary metabolites; Biosynthesis of amino acids; Glyoxylate and dicarboxylate metabolism; Biosynthesis of antibiotics; Citrate cycle (TCA cycle)
High	G4MRQ4	Phosphatidylinositol 4-kinase OS=Magnaporthe oryzae (strain 70-15 / ATCC MYA-4617 / FGSC 8958) OX=242507 GN=MGG_13790 PE=4 SV=1	215.1	7.02	901	86.015	14	21	74	21	0	1.475	0.56	0.161573	0.713107	82	81.5	93.9	127.6	94.2	120.9	8.55434e+06	8.50861e+06	9.79554e+06	1.33123e+07	9.8322e+06	1.26159e+07	cell communication;cell organization and biogenesis;metabolic process;regulation of biological process;response to stimulus	membrane	catalytic activity	5049009	MGG_13790	Metabolic pathways; MAPK signaling pathway - yeast; Inositol phosphate metabolism; Phosphatidylinositol signaling system
High	G4MLV2	26S protease regulatory subunit 4 OS=Magnaporthe oryzae (strain 70-15 / ATCC MYA-4617 / FGSC 8958) OX=242507 GN=MGG_05477 PE=3 SV=1	50.9	5.88	2322	85.96	41	15	97	15	0	0.832	-0.26	0.52095	0.96467	109.9	107.7	109	90.7	88.2	94.4	5.06312e+07	4.9654e+07	5.02471e+07	4.18161e+07	4.06355e+07	4.35165e+07	metabolic process;regulation of biological process	cytoplasm	catalytic activity;nucleotide binding;RNA binding	2676142	MGG_05477	Proteasome
High	G4NHC2	Alcohol dehydrogenase 1 OS=Magnaporthe oryzae (strain 70-15 / ATCC MYA-4617 / FGSC 8958) OX=242507 GN=MGG_03880 PE=3 SV=1	37.3	7.31	2264	85.942	53	14	90	14	0	3.436	1.78	7.15481e-07	1.95148e-05	40.2	51.7	40.2	130.1	138.2	199.7	2.32219e+07	2.98712e+07	2.32552e+07	7.52358e+07	7.98978e+07	1.15519e+08	metabolic process		catalytic activity;metal ion binding	2677367	MGG_03880	Glycolysis / Gluconeogenesis; Metabolic pathways; Biosynthesis of secondary metabolites; Fatty acid degradation; Tyrosine metabolism; Biosynthesis of antibiotics
High	G4MRM0	Uncharacterized protein OS=Magnaporthe oryzae (strain 70-15 / ATCC MYA-4617 / FGSC 8958) OX=242507 GN=MGG_11715 PE=4 SV=1	126.3	8.05	696	85.825	22	17	75	17	0	0.879	-0.19	0.579255	0.971825	101	106.1	106.8	87.5	105.3	93.3	1.15596e+07	1.21472e+07	1.22224e+07	1.00203e+07	1.20517e+07	1.06801e+07				5049509	MGG_11715
High	G4N954	Methylglutaconyl-CoA hydratase OS=Magnaporthe oryzae (strain 70-15 / ATCC MYA-4617 / FGSC 8958) OX=242507 GN=MGG_03335 PE=4 SV=1	37.5	8.59	2184	85.75	52	15	100	15	0	0.991	-0.01	0.964842	0.999625	99.9	99	104.3	99	96.6	101.2	3.54089e+07	3.50977e+07	3.69804e+07	3.50736e+07	3.42418e+07	3.58547e+07	metabolic process		catalytic activity	2676886	MGG_03335	Valine, leucine and isoleucine degradation; Metabolic pathways
High	G4NDL7	NADP-dependent alcohol dehydrogenase 6 OS=Magnaporthe oryzae (strain 70-15 / ATCC MYA-4617 / FGSC 8958) OX=242507 GN=MGG_00220 PE=3 SV=1	39	6.33	1949	85.698	42	12	97	12	0	0.913	-0.13	0.797143	0.985273	97.5	116.9	95.7	89	116.7	84.2	4.29362e+07	5.14697e+07	4.21648e+07	3.92197e+07	5.13939e+07	3.70788e+07	metabolic process		catalytic activity;metal ion binding	2674858	MGG_00220	Pentose and glucuronate interconversions; Metabolic pathways; Biosynthesis of antibiotics; Glycerolipid metabolism; Glycolysis / Gluconeogenesis; Biosynthesis of secondary metabolites
High	A4QSS5	ATP-dependent RNA helicase DBP2 OS=Magnaporthe oryzae (strain 70-15 / ATCC MYA-4617 / FGSC 8958) OX=242507 GN=DBP2 PE=3 SV=1	59.1	9.16	1235	85.602	41	18	99	17	0	1.109	0.15	0.698457	0.978049	94.7	95.4	94.8	100.3	109.6	105.2	2.27592e+07	2.29202e+07	2.27917e+07	2.41037e+07	2.63383e+07	2.52782e+07	metabolic process	cytoplasm;nucleus	catalytic activity;nucleotide binding;RNA binding	12985738	MGG_16901	Spliceosome
High	G4MWW3	XPG domain-containing protein OS=Magnaporthe oryzae (strain 70-15 / ATCC MYA-4617 / FGSC 8958) OX=242507 GN=MGG_08303 PE=3 SV=1	81.9	6.01	1330	85.407	27	17	99	17	0	1.014	0.02	0.961115	0.999625	97	99.8	99	99	100.4	104.9	2.35244e+07	2.42034e+07	2.40249e+07	2.40064e+07	2.43549e+07	2.54385e+07	metabolic process;response to stimulus		catalytic activity	2678478	MGG_08303
High	G4NH48	Aminotran_1_2 domain-containing protein OS=Magnaporthe oryzae (strain 70-15 / ATCC MYA-4617 / FGSC 8958) OX=242507 GN=MGG_03940 PE=4 SV=1	52.6	5.99	1813	85.319	41	15	81	15	0	1.213	0.28	0.405088	0.930723	97.1	62.1	120.5	117.7	65.6	136.9	1.38874e+08	8.88664e+07	1.72409e+08	1.68399e+08	9.38352e+07	1.95764e+08	metabolic process		catalytic activity	2677113	MGG_03940
High	G4NJF8	ATP synthase subunit d, mitochondrial OS=Magnaporthe oryzae (strain 70-15 / ATCC MYA-4617 / FGSC 8958) OX=242507 GN=MGG_18003 PE=3 SV=1	19.4	8.78	2798	85.316	69	9	100	9	0	1.022	0.03	0.866733	0.989841	97.7	99.7	88.2	115.1	99.9	99.5	1.41871e+08	1.44726e+08	1.28037e+08	1.67122e+08	1.45048e+08	1.4456e+08	metabolic process;transport	membrane;mitochondrion	transporter activity	12984903	MGG_18003	Metabolic pathways; Oxidative phosphorylation
High	G4MZS0	Importin subunit alpha OS=Magnaporthe oryzae (strain 70-15 / ATCC MYA-4617 / FGSC 8958) OX=242507 GN=MGG_15072 PE=3 SV=1	60	5.1	2307	85.079	28	13	128	13	0	1.211	0.28	0.357533	0.917234	90.5	93.2	87.9	105.1	113.6	109.6	3.86974e+07	3.98441e+07	3.75905e+07	4.4937e+07	4.85378e+07	4.68569e+07	transport	cytoplasm;nucleus	protein binding;transporter activity	12985596	MGG_15072
High	G4N6C7	Transporter sec24 OS=Magnaporthe oryzae (strain 70-15 / ATCC MYA-4617 / FGSC 8958) OX=242507 GN=MGG_06569 PE=4 SV=1	112.7	6.32	1570	84.875	23	19	98	19	0	1.006	0.01	0.970089	0.999625	94.3	101.2	99.7	93.6	110.8	100.4	1.59446e+07	1.71108e+07	1.68615e+07	1.58306e+07	1.87278e+07	1.69677e+07	transport	cytoplasm	metal ion binding	2684724	MGG_06569	Protein processing in endoplasmic reticulum
High	G4NCX3	COP9 signalosome complex subunit 4 OS=Magnaporthe oryzae (strain 70-15 / ATCC MYA-4617 / FGSC 8958) OX=242507 GN=MGG_00336 PE=3 SV=1	46.2	5.11	2495	84.777	42	11	70	11	0	0.837	-0.26	0.448793	0.946963	104.2	108.9	112.7	91.1	93.4	89.7	8.13629e+06	8.49796e+06	8.79772e+06	7.11299e+06	7.2942e+06	6.99934e+06			protein binding	2675149	MGG_00336
High	G4N5R3	Alkaline phosphatase OS=Magnaporthe oryzae (strain 70-15 / ATCC MYA-4617 / FGSC 8958) OX=242507 GN=MGG_05299 PE=3 SV=1	63.5	5.54	1549	84.703	32	14	78	14	0	1.456	0.54	0.167123	0.724067	80.9	83.9	79.2	117.8	141.1	97.2	1.76363e+07	1.82985e+07	1.7263e+07	2.56725e+07	3.07529e+07	2.11807e+07	metabolic process	membrane	catalytic activity;metal ion binding	2675760	MGG_05299	Metabolic pathways; Folate biosynthesis; Thiamine metabolism
High	G4NAT5	Dihydrolipoyllysine-residue succinyltransferase OS=Magnaporthe oryzae (strain 70-15 / ATCC MYA-4617 / FGSC 8958) OX=242507 GN=MGG_03149 PE=3 SV=1	46.5	8.51	2674	84.581	31	12	103	12	0	1.1	0.14	0.649968	0.977711	97.3	95.5	89.9	105.1	109.2	102.9	8.03718e+07	7.88889e+07	7.42144e+07	8.67988e+07	9.01716e+07	8.49335e+07	metabolic process		catalytic activity	2676735	MGG_03149	Lysine degradation; Biosynthesis of antibiotics; Citrate cycle (TCA cycle); Metabolic pathways; Carbon metabolism; Biosynthesis of secondary metabolites
High	G4MTR3	ATP synthase subunit 4, mitochondrial OS=Magnaporthe oryzae (strain 70-15 / ATCC MYA-4617 / FGSC 8958) OX=242507 GN=MGG_04752 PE=4 SV=1	26.7	9.23	3144	84.549	39	8	125	8	0	1.296	0.37	0.274791	0.867483	86.6	89.1	83.3	112.3	118.2	110.5	1.3206e+08	1.35818e+08	1.26993e+08	1.71166e+08	1.80125e+08	1.68503e+08	metabolic process;transport		transporter activity	2677954	MGG_04752	Metabolic pathways; Oxidative phosphorylation
High	O13315	Guanine nucleotide-binding protein subunit alpha OS=Magnaporthe oryzae (strain 70-15 / ATCC MYA-4617 / FGSC 8958) OX=242507 GN=MAGB PE=3 SV=4	41	5.22	1769	84.548	40	14	94	13	0	1.855	0.89	0.0189554	0.197006	72.4	70.7	78.2	134.7	109.6	134.4	2.2858e+07	2.2297e+07	2.46717e+07	4.2512e+07	3.45947e+07	4.24103e+07	regulation of biological process;response to stimulus		catalytic activity;nucleotide binding;protein binding;signal transducer activity
High	G4N034	Uncharacterized protein OS=Magnaporthe oryzae (strain 70-15 / ATCC MYA-4617 / FGSC 8958) OX=242507 GN=MGG_05315 PE=4 SV=1	183	9.64	1414	84.49	19	20	86	20	0	1.174	0.23	0.622771	0.976609	89.7	93.1	92.4	108.5	108.7	107.5	4.20377e+06	4.36437e+06	4.3289e+06	5.08388e+06	5.0948e+06	5.03622e+06	cell organization and biogenesis		protein binding	2675500	MGG_05315
High	G4MPR9	Transportin-2 OS=Magnaporthe oryzae (strain 70-15 / ATCC MYA-4617 / FGSC 8958) OX=242507 GN=MGG_09208 PE=3 SV=1	105.3	4.83	1641	84.405	19	14	88	14	0	1.067	0.09	0.737485	0.978049	88.5	85.6	124.4	113.8	94.5	93.2	3.41737e+07	3.30568e+07	4.80322e+07	4.39445e+07	3.64757e+07	3.59689e+07	transport		protein binding	2680293	MGG_09208
High	G4MTM6	Vacuolar transporter chaperone 2 OS=Magnaporthe oryzae (strain 70-15 / ATCC MYA-4617 / FGSC 8958) OX=242507 GN=MGG_12371 PE=4 SV=1	93.2	6.87	2197	84.318	26	16	68	16	0	1.701	0.77	0.066116	0.455044	76.6	61.7	77	134.4	119.9	130.3	7.04571e+06	5.6731e+06	7.07828e+06	1.23622e+07	1.10266e+07	1.19836e+07		membrane		5050965	MGG_12371
High	G4N327	CBM21 domain-containing protein OS=Magnaporthe oryzae (strain 70-15 / ATCC MYA-4617 / FGSC 8958) OX=242507 GN=MGG_07660 PE=4 SV=1	86.3	9.61	1143	84.231	26	15	67	15	0	2.058	1.04	0.00625948	0.085364	69.7	58.2	70.2	161.2	97.3	143.5	7.57723e+06	6.31957e+06	7.62641e+06	1.75162e+07	1.05686e+07	1.55939e+07			protein binding	2683580	MGG_07660
High	G4NCF7	Glucoamylase OS=Magnaporthe oryzae (strain 70-15 / ATCC MYA-4617 / FGSC 8958) OX=242507 GN=MGG_01096 PE=3 SV=1	69.4	6.01	1472	84.221	35	17	86	17	0	1.286	0.36	0.34223	0.91334	89.1	93	89.2	114.8	118.2	95.7	2.11371e+07	2.20608e+07	2.11612e+07	2.72201e+07	2.80304e+07	2.26981e+07	metabolic process		catalytic activity	2675098	MGG_01096	Starch and sucrose metabolism; Metabolic pathways
High	G4NAT1	ATP synthase subunit 5, mitochondrial OS=Magnaporthe oryzae (strain 70-15 / ATCC MYA-4617 / FGSC 8958) OX=242507 GN=MGG_03152 PE=3 SV=1	23.9	9.41	3064	84.148	52	10	126	10	0	1.123	0.17	0.59307	0.976609	86.3	103.6	91.8	98.6	116.7	103.1	1.60902e+08	1.93193e+08	1.71092e+08	1.83864e+08	2.17508e+08	1.92181e+08	metabolic process;transport	membrane	catalytic activity;transporter activity	2676738	MGG_03152	Oxidative phosphorylation; Metabolic pathways
High	G4MRV0	Zinc metalloprotease OS=Magnaporthe oryzae (strain 70-15 / ATCC MYA-4617 / FGSC 8958) OX=242507 GN=MGG_02442 PE=4 SV=1	117.6	5.02	1499	84.107	23	19	99	19	0	1.317	0.4	0.322289	0.906085	87.5	81	88.6	111.7	115.3	115.8	1.34961e+07	1.24937e+07	1.36546e+07	1.72246e+07	1.77799e+07	1.78441e+07	metabolic process		catalytic activity;metal ion binding	2681539	MGG_02442
High	G4NHH4	2-oxoisovalerate dehydrogenase subunit alpha OS=Magnaporthe oryzae (strain 70-15 / ATCC MYA-4617 / FGSC 8958) OX=242507 GN=MGG_03840 PE=3 SV=1	52.1	7.25	1784	84.02	44	15	89	15	0	1.362	0.45	0.242992	0.834526	90.7	80.5	85.3	116.1	110.1	117.2	2.69419e+07	2.3918e+07	2.53207e+07	3.44912e+07	3.26923e+07	3.48097e+07	metabolic process		catalytic activity	2677190	MGG_03840	Metabolic pathways; Propanoate metabolism; Biosynthesis of secondary metabolites; Valine, leucine and isoleucine degradation; Biosynthesis of antibiotics
High	G4NGP8	Uncharacterized protein OS=Magnaporthe oryzae (strain 70-15 / ATCC MYA-4617 / FGSC 8958) OX=242507 GN=MGG_17696 PE=4 SV=1	74.9	5.87	1732	83.997	31	15	91	15	0	0.998	0	0.958205	0.999625	102	93.9	102.2	97.5	101.8	102.6	1.34723e+07	1.2405e+07	1.35042e+07	1.28868e+07	1.34494e+07	1.35483e+07				12986207	MGG_17696
High	G4MUH3	Polyadenylate-binding protein 2 OS=Magnaporthe oryzae (strain 70-15 / ATCC MYA-4617 / FGSC 8958) OX=242507 GN=MGG_07252 PE=4 SV=1	21.2	5.76	2555	83.96	37	8	62	8	0	1.253	0.33	0.430802	0.935941	93.9	91.7	90.5	90.5	118.4	115	1.00654e+07	9.83461e+06	9.70213e+06	9.69764e+06	1.26926e+07	1.23263e+07			RNA binding	2682998	MGG_07252	mRNA surveillance pathway
High	G4NLS3	ER membrane protein complex subunit 1 OS=Magnaporthe oryzae (strain 70-15 / ATCC MYA-4617 / FGSC 8958) OX=242507 GN=MGG_02867 PE=3 SV=1	105.2	5.77	1230	83.938	26	19	99	19	0	1.058	0.08	0.883964	0.99139	97.6	97.6	100	92.7	103.3	108.8	1.0442e+07	1.04405e+07	1.06994e+07	9.91617e+06	1.1045e+07	1.16328e+07		membrane		2682420	MGG_02867
High	G4NJK6	Superoxide dismutase [Cu-Zn] OS=Magnaporthe oryzae (strain 70-15 / ATCC MYA-4617 / FGSC 8958) OX=242507 GN=MGG_02625 PE=3 SV=1	16.5	6.61	3745	83.851	68	8	142	8	0	0.834	-0.26	0.531469	0.966797	93.6	110.6	111.7	106.8	85.2	92.2	2.30677e+08	2.7258e+08	2.75255e+08	2.63207e+08	2.10044e+08	2.27329e+08	metabolic process;response to stimulus		antioxidant activity;catalytic activity;metal ion binding	2682824	MGG_02625	Peroxisome
High	G4NIL7	Uncharacterized protein OS=Magnaporthe oryzae (strain 70-15 / ATCC MYA-4617 / FGSC 8958) OX=242507 GN=MGG_09798 PE=4 SV=1	68.2	5.58	2121	83.792	34	17	97	17	0	0.745	-0.42	0.279176	0.875628	114.5	103.6	122.5	89.8	85.4	84.2	5.58886e+07	5.05424e+07	5.97907e+07	4.38462e+07	4.16593e+07	4.10749e+07				2680859	MGG_09798
High	G4N285	FAD-linked oxidoreductase OXR1 OS=Magnaporthe oryzae (strain 70-15 / ATCC MYA-4617 / FGSC 8958) OX=242507 GN=OXR1 PE=1 SV=1	55	7.84	1721	83.77	31	12	88	12	0	0.362	-1.47	9.38491e-05	0.00197466	177.4	158	107.5	38.3	61.6	57.2	6.06027e+07	5.40002e+07	3.67292e+07	1.30738e+07	2.10625e+07	1.95407e+07	metabolic process		catalytic activity;nucleotide binding	2677715	MGG_10961
High	G4MLL2	Vacuolar protein sorting-associated protein vps5 OS=Magnaporthe oryzae (strain 70-15 / ATCC MYA-4617 / FGSC 8958) OX=242507 GN=MGG_06743 PE=4 SV=1	66.3	5.72	1142	83.747	33	14	84	14	0	0.82	-0.29	0.489971	0.959814	107.6	122.6	105.7	72.4	103.3	88.3	5.7903e+07	6.59647e+07	5.68822e+07	3.89556e+07	5.55758e+07	4.74965e+07				2684916	MGG_06743	Endocytosis
High	G4N349	60S ribosomal protein L23 OS=Magnaporthe oryzae (strain 70-15 / ATCC MYA-4617 / FGSC 8958) OX=242507 GN=MGG_04921 PE=3 SV=1	14.6	10.33	2888	83.697	45	6	126	6	0	0.832	-0.27	0.524468	0.966044	106.2	117.5	105.6	88.3	99.3	83.2	1.12048e+08	1.23936e+08	1.11439e+08	9.319e+07	1.04731e+08	8.77642e+07	metabolic process	ribosome	structural molecule activity	2675542	MGG_04921	Ribosome
High	G4MS25	Uncharacterized protein OS=Magnaporthe oryzae (strain 70-15 / ATCC MYA-4617 / FGSC 8958) OX=242507 GN=MGG_11701 PE=3 SV=1	50.1	6.06	1898	83.584	44	14	74	14	0	0.948	-0.08	0.793717	0.985273	98.9	109.6	101.1	95.8	103.3	91.3	1.55085e+07	1.71903e+07	1.58457e+07	1.50291e+07	1.61905e+07	1.43164e+07			protein binding	5049504	MGG_11701
High	G4NLQ3	Thioredoxin domain-containing protein OS=Magnaporthe oryzae (strain 70-15 / ATCC MYA-4617 / FGSC 8958) OX=242507 GN=MGG_17942 PE=4 SV=1	125.5	6.42	1850	83.553	23	16	78	16	0	0.938	-0.09	0.730539	0.978049	103.7	105.7	100.8	97.3	98.2	94.3	8.16804e+06	8.31987e+06	7.93611e+06	7.65944e+06	7.73576e+06	7.42806e+06	cellular homeostasis;metabolic process;regulation of biological process	membrane	catalytic activity	12984817	MGG_17942
High	G4MUZ0	Uncharacterized protein OS=Magnaporthe oryzae (strain 70-15 / ATCC MYA-4617 / FGSC 8958) OX=242507 GN=MGG_07302 PE=4 SV=1	66.9	5.67	1404	83.517	31	12	60	12	0	0.658	-0.6	0.0958514	0.551222	122.3	104.7	124	80.5	80	88.5	1.44941e+07	1.24117e+07	1.46927e+07	9.54328e+06	9.48028e+06	1.0493e+07			protein binding	2683198	MGG_07302
High	G4N4R1	NMDA receptor-regulated protein 1 OS=Magnaporthe oryzae (strain 70-15 / ATCC MYA-4617 / FGSC 8958) OX=242507 GN=MGG_05151 PE=4 SV=1	94.3	8.28	1380	83.412	26	21	110	20	1	0.907	-0.14	0.765101	0.979633	104.6	102.6	106.3	94.9	92.4	99.2	6.14075e+07	6.01993e+07	6.24139e+07	5.56966e+07	5.42277e+07	5.81992e+07	regulation of biological process	cytoplasm	enzyme regulator activity;protein binding	2675366	MGG_05151
High	G4N974	AP complex subunit beta OS=Magnaporthe oryzae (strain 70-15 / ATCC MYA-4617 / FGSC 8958) OX=242507 GN=MGG_03320 PE=3 SV=1	80.1	5.17	1571	83.287	25	18	103	18	0	0.971	-0.04	0.831737	0.985273	97.6	100.2	101.1	97.1	97.3	106.7	1.73685e+07	1.7823e+07	1.79885e+07	1.72699e+07	1.73018e+07	1.89745e+07	transport	membrane	transporter activity	2676863	MGG_03320
High	G4MN18	GTP cyclohydrolase II OS=Magnaporthe oryzae (strain 70-15 / ATCC MYA-4617 / FGSC 8958) OX=242507 GN=MGG_06917 PE=3 SV=1	55.9	6.24	1772	83.276	46	18	97	18	0	1.1	0.14	0.61489	0.976609	92.5	99.2	97.5	107.3	107.7	95.8	3.65583e+07	3.9211e+07	3.85717e+07	4.24215e+07	4.26039e+07	3.78772e+07	metabolic process		catalytic activity	2685090	MGG_06917
High	G5EH48	Amine oxidase OS=Magnaporthe oryzae (strain 70-15 / ATCC MYA-4617 / FGSC 8958) OX=242507 GN=MGCH7_ch7g29 PE=3 SV=1	72.3	5.86	1127	83.236	30	16	96	16	0	1.358	0.44	0.256056	0.847571	82.3	90.7	83.3	108.8	121.8	113.1	1.07383e+07	1.18391e+07	1.0867e+07	1.41952e+07	1.58901e+07	1.47605e+07	metabolic process		catalytic activity;metal ion binding	2680607	MGG_09602	Biosynthesis of secondary metabolites; Metabolic pathways; beta-Alanine metabolism; Phenylalanine metabolism; Tyrosine metabolism; Glycine, serine and threonine metabolism
High	G4NKJ4	Rho1 guanine nucleotide exchange factor 1 OS=Magnaporthe oryzae (strain 70-15 / ATCC MYA-4617 / FGSC 8958) OX=242507 GN=MGG_03064 PE=4 SV=1	144.4	9.1	1370	82.991	20	20	91	20	0	0.921	-0.12	0.670078	0.978049	102.5	101.6	100.6	93.6	111.1	90.6	9.52703e+06	9.44033e+06	9.34436e+06	8.69506e+06	1.03228e+07	8.41354e+06	regulation of biological process;response to stimulus			2682617	MGG_03064	MAPK signaling pathway - yeast
High	G4N521	Acetoacetate-CoA ligase OS=Magnaporthe oryzae (strain 70-15 / ATCC MYA-4617 / FGSC 8958) OX=242507 GN=MGG_05196 PE=3 SV=1	77.5	6.04	1182	82.95	28	17	81	17	0	0.875	-0.19	0.618475	0.976609	104.4	107.1	100.4	90.9	105.8	91.4	1.15151e+07	1.18096e+07	1.10736e+07	1.00203e+07	1.16631e+07	1.00722e+07	metabolic process		catalytic activity	2675470	MGG_05196	Valine, leucine and isoleucine degradation; Butanoate metabolism
High	G4MT51	Proteasome subunit alpha type OS=Magnaporthe oryzae (strain 70-15 / ATCC MYA-4617 / FGSC 8958) OX=242507 GN=MGG_07130 PE=3 SV=1	26.9	4.86	3156	82.904	54	10	84	10	0	0.907	-0.14	0.764678	0.979633	101.7	113.1	100.1	89.4	103.4	92.2	5.55436e+07	6.1778e+07	5.46816e+07	4.88124e+07	5.64582e+07	5.03709e+07	metabolic process	cytoplasm;nucleus;proteasome	catalytic activity	2683252	MGG_07130	Proteasome
High	G4N5Z2	Pre-mRNA-processing factor 19 OS=Magnaporthe oryzae (strain 70-15 / ATCC MYA-4617 / FGSC 8958) OX=242507 GN=MGG_03116 PE=3 SV=1	51.7	5.31	1681	82.85	39	17	86	17	0	1.198	0.26	0.514886	0.962831	83.9	102.2	80.7	97	135.6	100.5	1.3461e+07	1.63984e+07	1.29496e+07	1.55657e+07	2.17606e+07	1.61298e+07	metabolic process		catalytic activity;protein binding	2676899	MGG_03116	Ubiquitin mediated proteolysis; Spliceosome
High	G4N7J4	Nuclear and cytoplasmic polyadenylated RNA-binding protein pub1 OS=Magnaporthe oryzae (strain 70-15 / ATCC MYA-4617 / FGSC 8958) OX=242507 GN=MGG_06400 PE=4 SV=1	51.5	6.86	2025	82.804	22	8	85	8	0	1.174	0.23	0.480739	0.959814	93	94.3	88.8	99.4	115.3	109.2	5.72716e+07	5.80432e+07	5.4692e+07	6.11896e+07	7.1001e+07	6.72125e+07			RNA binding	2684555	MGG_06400
High	G4NE33	Ysc84 domain-containing protein OS=Magnaporthe oryzae (strain 70-15 / ATCC MYA-4617 / FGSC 8958) OX=242507 GN=MGG_00830 PE=4 SV=1	63.6	8.15	1951	82.586	35	11	79	11	0	0.821	-0.29	0.427373	0.93375	119.9	107.2	108.4	88.9	91.7	84	1.77218e+07	1.58443e+07	1.60239e+07	1.31495e+07	1.35534e+07	1.24194e+07				2674159	MGG_00830
High	G4NF97	Glutamine-dependent NAD(+) synthetase OS=Magnaporthe oryzae (strain 70-15 / ATCC MYA-4617 / FGSC 8958) OX=242507 GN=MGG_14907 PE=3 SV=1	78.6	6.23	1641	82.577	25	14	72	14	0	0.873	-0.2	0.568902	0.970343	108.1	105.4	112.3	97.6	82.2	94.4	1.74787e+07	1.70471e+07	1.81678e+07	1.57881e+07	1.32845e+07	1.52586e+07	metabolic process		catalytic activity;nucleotide binding	12986138	MGG_14907	Nicotinate and nicotinamide metabolism; Metabolic pathways
High	G4N7J5	CMGC/DYRK/YAK protein kinase OS=Magnaporthe oryzae (strain 70-15 / ATCC MYA-4617 / FGSC 8958) OX=242507 GN=MGG_06399 PE=4 SV=1	112	9.33	1224	82.493	25	17	90	17	0	1.255	0.33	0.418116	0.930723	84.1	90.7	90	113.2	113	109	8.67581e+06	9.36177e+06	9.29279e+06	1.16848e+07	1.16629e+07	1.12536e+07	metabolic process		catalytic activity;nucleotide binding	2684554	MGG_06399
High	G4MUD1	Phosphomannomutase OS=Magnaporthe oryzae (strain 70-15 / ATCC MYA-4617 / FGSC 8958) OX=242507 GN=MGG_01637 PE=3 SV=1	30.1	5.76	2520	82.479	55	14	118	14	0	0.778	-0.36	0.367087	0.92264	115.2	110.6	111.4	89.5	86.7	86.6	4.09e+07	3.92342e+07	3.95228e+07	3.17673e+07	3.07669e+07	3.07467e+07	metabolic process	cytoplasm	catalytic activity	2679111	MGG_01637	Amino sugar and nucleotide sugar metabolism; Biosynthesis of secondary metabolites; Metabolic pathways; Fructose and mannose metabolism
High	G4MMG9	Uncharacterized protein OS=Magnaporthe oryzae (strain 70-15 / ATCC MYA-4617 / FGSC 8958) OX=242507 GN=MGG_16187 PE=4 SV=1	16.2	6.02	1630	82.456	19	2	75	2	0	2.155	1.11	0.00506681	0.0711541	56.6	82.4	59.5	148.3	128.3	124.8	1.77922e+07	2.58977e+07	1.8702e+07	4.65906e+07	4.02985e+07	3.92209e+07				12984553	MGG_16187
High	G4N7V9	V-type proton ATPase subunit C OS=Magnaporthe oryzae (strain 70-15 / ATCC MYA-4617 / FGSC 8958) OX=242507 GN=MGG_06349 PE=3 SV=1	43.9	7.46	2379	82.34	39	13	89	13	0	1.077	0.11	0.669336	0.978049	96.5	96.5	89.2	94.5	119.4	103.9	3.7076e+07	3.70674e+07	3.42536e+07	3.63083e+07	4.58783e+07	3.99331e+07	transport		transporter activity	2684504	MGG_06349	Oxidative phosphorylation; Metabolic pathways; Phagosome
High	G4NH85	NADPH-dependent methylglyoxal reductase GRE2 OS=Magnaporthe oryzae (strain 70-15 / ATCC MYA-4617 / FGSC 8958) OX=242507 GN=MGG_12095 PE=4 SV=1	38.5	6.15	2779	82.206	37	12	122	12	0	0.812	-0.3	0.46682	0.955322	108.5	111.6	107	88.1	97.3	87.5	9.52617e+07	9.80233e+07	9.39796e+07	7.73962e+07	8.54223e+07	7.67929e+07	metabolic process		catalytic activity	5049859	MGG_12095
High	G4N8B6	Uncharacterized protein OS=Magnaporthe oryzae (strain 70-15 / ATCC MYA-4617 / FGSC 8958) OX=242507 GN=MGG_13552 PE=4 SV=1	58.3	6.51	2062	82.196	27	13	86	13	0	0.741	-0.43	0.196422	0.771176	118.6	116	108.6	86	92.9	77.9	2.17756e+07	2.12983e+07	1.99456e+07	1.57841e+07	1.7048e+07	1.4299e+07				5051701	MGG_13552
High	G4MY47	CORD and CS domain-containing protein OS=Magnaporthe oryzae (strain 70-15 / ATCC MYA-4617 / FGSC 8958) OX=242507 GN=MGG_01272 PE=4 SV=1	35.1	7.94	1941	82.177	36	10	74	10	0	0.873	-0.2	0.551496	0.970343	111.7	103.9	96.4	88.9	108.3	90.8	1.95316e+07	1.8168e+07	1.68528e+07	1.55482e+07	1.89268e+07	1.58662e+07				2679438	MGG_01272
High	G4N5A0	Serine/threonine-protein phosphatase OS=Magnaporthe oryzae (strain 70-15 / ATCC MYA-4617 / FGSC 8958) OX=242507 GN=MGG_06099 PE=3 SV=1	37.3	4.93	1664	82.04	49	12	86	12	0	0.905	-0.14	0.758491	0.979633	107.4	103.3	106.1	96	91	96.3	5.89439e+07	5.67096e+07	5.82551e+07	5.27198e+07	4.99411e+07	5.28614e+07	metabolic process		catalytic activity	2684210	MGG_06099	Cell cycle - yeast; Meiosis - yeast; mRNA surveillance pathway
High	G4MWZ3	D-lactate dehydrogenase OS=Magnaporthe oryzae (strain 70-15 / ATCC MYA-4617 / FGSC 8958) OX=242507 GN=MGG_01202 PE=3 SV=1	65.1	7.58	1253	81.797	36	18	93	18	0	1.213	0.28	0.417174	0.930723	89.6	90.6	90.7	103	116.2	109.9	3.05086e+07	3.08614e+07	3.0894e+07	3.5076e+07	3.95546e+07	3.74295e+07	metabolic process		catalytic activity;nucleotide binding	2679548	MGG_01202	Pyruvate metabolism
High	A4R227	Chromatin-remodeling ATPase INO80 OS=Magnaporthe oryzae (strain 70-15 / ATCC MYA-4617 / FGSC 8958) OX=242507 GN=INO80 PE=3 SV=1	218.2	8.87	1458	81.774	14	19	79	19	0	1.181	0.24	0.609671	0.976609	98.8	72.5	95.9	113.4	97.9	121.5	7.03992e+06	5.16178e+06	6.83471e+06	8.07453e+06	6.97584e+06	8.65384e+06	cell organization and biogenesis;metabolic process;regulation of biological process;response to stimulus	nucleus	catalytic activity;DNA binding;nucleotide binding	2684949	MGG_06776
High	G4N9V0	GTPase-activating protein GYP5 OS=Magnaporthe oryzae (strain 70-15 / ATCC MYA-4617 / FGSC 8958) OX=242507 GN=MGG_03253 PE=4 SV=1	103.4	5.31	1393	81.7	24	16	70	16	0	1.047	0.07	0.978212	0.999625	104.6	97	88.8	101.6	108.9	99.1	7.86505e+06	7.29714e+06	6.6777e+06	7.63814e+06	8.18934e+06	7.45512e+06	metabolic process;transport	cytoplasm	protein binding	2676409	MGG_03253
High	G4NGN1	UBA domain-containing protein OS=Magnaporthe oryzae (strain 70-15 / ATCC MYA-4617 / FGSC 8958) OX=242507 GN=MGG_04080 PE=4 SV=1	97.2	9.13	1481	81.664	26	15	63	15	0	0.815	-0.29	0.397422	0.930723	114.2	108.6	112.4	91.6	81.4	91.8	5.52334e+06	5.25278e+06	5.43378e+06	4.42971e+06	3.9359e+06	4.44112e+06			protein binding	2677509	MGG_04080
High	G4MVI8	Electron transfer flavoprotein-ubiquinone oxidoreductase OS=Magnaporthe oryzae (strain 70-15 / ATCC MYA-4617 / FGSC 8958) OX=242507 GN=MGG_08880 PE=4 SV=1	70.3	7.71	1618	81.608	26	12	81	12	0	1.128	0.17	0.676526	0.978049	100.2	90.5	93.5	105.4	103.4	107.1	1.4819e+07	1.33831e+07	1.38305e+07	1.55996e+07	1.53004e+07	1.58427e+07	metabolic process		catalytic activity;nucleotide binding	2679866	MGG_08880
High	G4MPS4	Phosphatidylserine decarboxylase proenzyme 1, mitochondrial OS=Magnaporthe oryzae (strain 70-15 / ATCC MYA-4617 / FGSC 8958) OX=242507 GN=PSD1 PE=3 SV=1	59.8	9.29	2080	81.595	36	11	70	11	0	1.007	0.01	0.969986	0.999625	90.4	101.8	100.3	101	115.1	91.5	4.60761e+06	5.18786e+06	5.1108e+06	5.14569e+06	5.86573e+06	4.66362e+06	metabolic process	membrane;mitochondrion	catalytic activity	2680157	MGG_09213	Glycerophospholipid metabolism; Metabolic pathways; Biosynthesis of secondary metabolites
High	G4NDS0	USP domain-containing protein OS=Magnaporthe oryzae (strain 70-15 / ATCC MYA-4617 / FGSC 8958) OX=242507 GN=MGG_00877 PE=4 SV=1	142.7	5.38	936	81.525	21	18	77	18	0	0.867	-0.21	0.634117	0.977711	106	109.2	109.8	94.6	95.8	84.6	6.13619e+07	6.32166e+07	6.35718e+07	5.47888e+07	5.54917e+07	4.90152e+07	metabolic process		catalytic activity	2674573	MGG_00877
High	G4MVE2	Nuclear envelope pore membrane protein POM 121 OS=Magnaporthe oryzae (strain 70-15 / ATCC MYA-4617 / FGSC 8958) OX=242507 GN=MGG_07338 PE=4 SV=1	136.8	9.06	1439	81.477	22	19	72	19	0	1.315	0.4	0.313915	0.905216	79.5	96.1	75.8	104.5	149.8	94.3	1.80566e+07	2.18189e+07	1.72089e+07	2.37462e+07	3.40348e+07	2.142e+07	transport			2683057	MGG_07338
High	G4MTF1	Pyridoxal 5'-phosphate synthase OS=Magnaporthe oryzae (strain 70-15 / ATCC MYA-4617 / FGSC 8958) OX=242507 GN=MGG_01535 PE=4 SV=1	33.5	7.59	2889	81.477	35	7	69	7	0	0.742	-0.43	0.246514	0.839659	105.4	124.9	112.4	83	90.9	83.4	1.57027e+07	1.86062e+07	1.67427e+07	1.23655e+07	1.35393e+07	1.2429e+07	metabolic process		catalytic activity;nucleotide binding	2679393	MGG_01535	Metabolic pathways; Vitamin B6 metabolism
High	G4N385	Anucleate primary sterigmata protein B OS=Magnaporthe oryzae (strain 70-15 / ATCC MYA-4617 / FGSC 8958) OX=242507 GN=MGG_10857 PE=4 SV=1	167.3	5.35	1104	81.321	18	16	62	16	0	1.186	0.25	0.561747	0.970343	92.9	90.8	87.7	107.7	114.7	106.2	4.98886e+06	4.87969e+06	4.7113e+06	5.78633e+06	6.15887e+06	5.70457e+06	cell organization and biogenesis;metabolic process;regulation of biological process	cytoskeleton	catalytic activity;motor activity;structural molecule activity	2676373	MGG_10857
High	G4MNA3	Amino-acid permease inda1 OS=Magnaporthe oryzae (strain 70-15 / ATCC MYA-4617 / FGSC 8958) OX=242507 GN=MGG_02072 PE=4 SV=1	63.1	6.92	1645	81.108	22	12	86	12	0	1.622	0.7	0.0493399	0.387134	78.9	76.3	69.8	137.5	123.8	113.7	5.44367e+07	5.26908e+07	4.81956e+07	9.4944e+07	8.54582e+07	7.84822e+07	transport	membrane	transporter activity	2681227	MGG_02072
High	G4MRF6	Erythrocyte band 7 integral membrane protein OS=Magnaporthe oryzae (strain 70-15 / ATCC MYA-4617 / FGSC 8958) OX=242507 GN=MGG_02410 PE=3 SV=1	39.1	7.01	2373	81.04	38	12	132	12	0	1.069	0.1	0.733646	0.978049	100.9	82.1	95.2	128.1	101.7	92	2.4554e+08	1.99909e+08	2.31701e+08	3.11812e+08	2.47611e+08	2.2386e+08		membrane		2681507	MGG_02410
High	G4N8M9	Uncharacterized protein OS=Magnaporthe oryzae (strain 70-15 / ATCC MYA-4617 / FGSC 8958) OX=242507 GN=MGG_12709 PE=3 SV=1	105.7	4.58	2080	81.028	16	13	91	13	0	0.922	-0.12	0.702283	0.978049	104.6	108.9	100	91.1	99	96.4	9.4863e+06	9.87823e+06	9.07082e+06	8.25919e+06	8.98407e+06	8.74639e+06				2676947	MGG_12709
High	G4MN57	Glucosidase 2 subunit beta OS=Magnaporthe oryzae (strain 70-15 / ATCC MYA-4617 / FGSC 8958) OX=242507 GN=MGG_16417 PE=4 SV=1	62.7	4.98	1699	80.901	29	15	74	15	0	0.729	-0.46	0.174218	0.728588	112.5	120	109.6	82	95.1	80.8	2.04714e+07	2.18193e+07	1.99295e+07	1.49225e+07	1.72928e+07	1.47031e+07	metabolic process			12986350	MGG_16417	Protein processing in endoplasmic reticulum
High	G4N8H7	Translationally-controlled tumor protein homolog OS=Magnaporthe oryzae (strain 70-15 / ATCC MYA-4617 / FGSC 8958) OX=242507 GN=MGG_06249 PE=3 SV=1	19.3	4.77	5353	80.885	59	8	146	8	0	0.844	-0.24	0.562488	0.970343	107.7	120.4	97.5	73.8	109.7	90.9	1.4738e+08	1.64779e+08	1.33401e+08	1.01009e+08	1.50091e+08	1.24393e+08	metabolic process;response to stimulus	cytosol;mitochondrion;ribosome		2684404	MGG_06249
High	G4MPJ1	Nuclear pore complex protein OS=Magnaporthe oryzae (strain 70-15 / ATCC MYA-4617 / FGSC 8958) OX=242507 GN=MGG_16457 PE=3 SV=1	106.7	5.48	1808	80.869	24	19	87	19	0	1.174	0.23	0.625039	0.976609	92	91.3	95.2	104.6	108.8	108.1	7.30427e+06	7.24511e+06	7.55409e+06	8.29945e+06	8.63247e+06	8.57787e+06	transport			12986396	MGG_16457	RNA transport
High	G4MZP6	Coatomer subunit epsilon OS=Magnaporthe oryzae (strain 70-15 / ATCC MYA-4617 / FGSC 8958) OX=242507 GN=MGG_07035 PE=3 SV=1	31.4	4.92	2840	80.834	39	9	85	9	0	0.902	-0.15	0.710373	0.978049	104.8	110.9	103.1	90.1	96.5	94.5	3.151e+07	3.33514e+07	3.10085e+07	2.70942e+07	2.90205e+07	2.84074e+07	transport	cytoplasm;Golgi;membrane	protein binding;structural molecule activity	2683049	MGG_07035
High	G4MZI9	Glutathione S-transferase Gst3 OS=Magnaporthe oryzae (strain 70-15 / ATCC MYA-4617 / FGSC 8958) OX=242507 GN=MGG_01410 PE=3 SV=1	46	8.22	2110	80.802	47	15	89	15	0	1.086	0.12	0.759698	0.979633	93.1	95.2	97.6	109.4	103.4	101.2	2.13179e+07	2.17954e+07	2.23446e+07	2.50287e+07	2.36684e+07	2.31697e+07			catalytic activity;protein binding	2679237	MGG_01410
High	G4MSF0	Uncharacterized protein OS=Magnaporthe oryzae (strain 70-15 / ATCC MYA-4617 / FGSC 8958) OX=242507 GN=MGG_04520 PE=3 SV=1	64	4.67	1634	80.756	30	11	58	11	0	0.994	-0.01	0.903851	0.997412	95.8	99.5	102.6	98.9	108.5	94.9	3.72513e+06	3.86871e+06	3.98959e+06	3.84599e+06	4.21911e+06	3.69171e+06	regulation of biological process		enzyme regulator activity	2678038	MGG_04520
High	G4MM52	Succinate--CoA ligase [ADP-forming] subunit alpha, mitochondrial OS=Magnaporthe oryzae (strain 70-15 / ATCC MYA-4617 / FGSC 8958) OX=242507 GN=MGG_05480 PE=3 SV=1	34.4	8.87	1524	80.694	36	7	96	7	0	1.128	0.17	0.557691	0.970343	80.2	94.4	95.1	119.9	103.9	106.5	3.22467e+07	3.79637e+07	3.82337e+07	4.81905e+07	4.17799e+07	4.28356e+07	metabolic process	mitochondrion	catalytic activity;nucleotide binding	2676134	MGG_05480	Carbon metabolism; Biosynthesis of secondary metabolites; Propanoate metabolism; Biosynthesis of antibiotics; Citrate cycle (TCA cycle); Metabolic pathways
High	G4MVL2	Differentiation regulator OS=Magnaporthe oryzae (strain 70-15 / ATCC MYA-4617 / FGSC 8958) OX=242507 GN=MGG_08898 PE=4 SV=1	85.8	8	1012	80.687	23	12	70	12	0	1.286	0.36	0.414189	0.930723	93.6	89	83.3	104.6	114.9	114.5	8.09446e+06	7.69701e+06	7.2024e+06	9.04494e+06	9.93482e+06	9.89909e+06			RNA binding	2679884	MGG_08898
High	A4QTV1	Vacuolar protein sorting-associated protein 27 OS=Magnaporthe oryzae (strain 70-15 / ATCC MYA-4617 / FGSC 8958) OX=242507 GN=VPS27 PE=3 SV=1	78	6.71	1785	80.661	25	13	78	13	0	1.039	0.06	0.939126	0.999625	98.7	92.9	97.1	100.9	110.4	100.1	1.03387e+07	9.73332e+06	1.01707e+07	1.05701e+07	1.1573e+07	1.0485e+07	transport		metal ion binding
High	G4MST3	Uncharacterized protein OS=Magnaporthe oryzae (strain 70-15 / ATCC MYA-4617 / FGSC 8958) OX=242507 GN=MGG_04543 PE=4 SV=1	48.8	9.31	1561	80.643	29	9	63	9	0	1.096	0.13	0.726175	0.978049	99.2	92.8	95.9	105.5	101.5	105.1	2.55205e+07	2.38556e+07	2.46715e+07	2.71339e+07	2.6094e+07	2.70415e+07		membrane		2677765	MGG_04543
High	G5EHR9	Peroxiredoxin type-2 OS=Magnaporthe oryzae (strain 70-15 / ATCC MYA-4617 / FGSC 8958) OX=242507 GN=MGCH7_ch7g455 PE=3 SV=1	18	5.94	3132	80.626	52	8	153	8	0	0.782	-0.36	0.379751	0.928358	106.9	117.2	108.8	82.6	99.5	85	1.99901e+08	2.19164e+08	2.03447e+08	1.54526e+08	1.86049e+08	1.59021e+08	cellular homeostasis;metabolic process;regulation of biological process		antioxidant activity;catalytic activity	2682310	MGG_02710	Sulfur relay system
High	G4N414	Fumarylacetoacetate hydrolase domain-containing protein 2A OS=Magnaporthe oryzae (strain 70-15 / ATCC MYA-4617 / FGSC 8958) OX=242507 GN=MGG_05915 PE=3 SV=1	31	6.13	2508	80.596	60	14	97	14	0	1.042	0.06	0.738875	0.978049	94.1	101	99.8	96.3	103.9	104.8	4.8185e+07	5.17293e+07	5.10915e+07	4.93086e+07	5.32186e+07	5.36719e+07	metabolic process		catalytic activity	2684060	MGG_05915
High	G4ML56	UDP-galactopyranose mutase OS=Magnaporthe oryzae (strain 70-15 / ATCC MYA-4617 / FGSC 8958) OX=242507 GN=MGG_06695 PE=4 SV=1	57.4	5.78	1182	80.48	41	17	81	17	0	0.642	-0.64	0.0987989	0.55723	113	123.6	125.7	79.9	78.4	79.4	2.55044e+07	2.79128e+07	2.83839e+07	1.80475e+07	1.76892e+07	1.79162e+07	metabolic process		catalytic activity	2684868	MGG_06695
High	G4MU34	Threonine dehydratase OS=Magnaporthe oryzae (strain 70-15 / ATCC MYA-4617 / FGSC 8958) OX=242507 GN=MGG_07224 PE=3 SV=1	68.6	7.27	1258	80.299	35	15	64	15	0	0.997	0	0.993479	0.999625	102.5	87.5	103.2	102.2	95	109.6	1.14918e+07	9.80585e+06	1.15641e+07	1.14527e+07	1.06509e+07	1.22784e+07	metabolic process	cytoplasm	catalytic activity	2683112	MGG_07224	Metabolic pathways; Glycine, serine and threonine metabolism; Biosynthesis of antibiotics; Valine, leucine and isoleucine biosynthesis; Biosynthesis of amino acids; Carbon metabolism; Biosynthesis of secondary metabolites
High	G4NIZ7	Fumarate hydratase OS=Magnaporthe oryzae (strain 70-15 / ATCC MYA-4617 / FGSC 8958) OX=242507 GN=MGG_17962 PE=3 SV=1	58.8	8.21	2270	80.215	29	13	101	13	0	1.031	0.04	0.841766	0.985273	97.4	102.7	97.5	100.5	105.6	96.4	7.86262e+07	8.28812e+07	7.86374e+07	8.10578e+07	8.51768e+07	7.77427e+07	metabolic process		catalytic activity	12984844	MGG_17962	Biosynthesis of secondary metabolites; Carbon metabolism; Pyruvate metabolism; Biosynthesis of antibiotics; Citrate cycle (TCA cycle); Metabolic pathways
High	G4MV38	Cnd3 domain-containing protein OS=Magnaporthe oryzae (strain 70-15 / ATCC MYA-4617 / FGSC 8958) OX=242507 GN=MGG_08841 PE=3 SV=1	114.8	4.92	1852	80.194	18	12	48	12	0	0.934	-0.1	0.725841	0.978049	99.7	102	109.5	95.1	98.4	95.3	1.77118e+06	1.81203e+06	1.9457e+06	1.69028e+06	1.7475e+06	1.69258e+06	cell organization and biogenesis;metabolic process			2679827	MGG_08841	Cell cycle - yeast
High	G4NH08	Glycogen synthase kinase 1 OS=Magnaporthe oryzae (strain 70-15 / ATCC MYA-4617 / FGSC 8958) OX=242507 GN=GSK1 PE=1 SV=1	45.3	8.76	1595	80.185	46	17	106	17	0	1.597	0.68	0.0566518	0.420807	79.4	75.4	83	126.8	104.3	131.2	5.24598e+07	4.97901e+07	5.48477e+07	8.37907e+07	6.88862e+07	8.66688e+07	metabolic process;regulation of biological process	cytosol;nucleus	catalytic activity;nucleotide binding	5049883	MGG_12122
High	G4N8F9	Eukaryotic peptide chain release factor subunit 1 OS=Magnaporthe oryzae (strain 70-15 / ATCC MYA-4617 / FGSC 8958) OX=242507 GN=MGG_06266 PE=3 SV=1	48.7	5.31	1448	80.155	53	17	88	17	0	1.043	0.06	0.865802	0.989661	98	103.1	91.8	101.9	102.9	102.2	2.54965e+07	2.68277e+07	2.38898e+07	2.64927e+07	2.6759e+07	2.65948e+07	cell organization and biogenesis	cytoplasm	RNA binding	2684421	MGG_06266	mRNA surveillance pathway
High	G4N1M7	N-terminal acetyltransferase A complex catalytic subunit ard1 OS=Magnaporthe oryzae (strain 70-15 / ATCC MYA-4617 / FGSC 8958) OX=242507 GN=MGG_07496 PE=4 SV=1	26.2	6.46	2088	80.096	60	12	78	12	0	0.849	-0.24	0.472941	0.95739	101.3	118.9	100	85.2	108.7	86	1.27152e+07	1.49279e+07	1.25623e+07	1.06942e+07	1.36456e+07	1.07962e+07			catalytic activity	2683416	MGG_07496
High	G4N849	Curved DNA-binding protein OS=Magnaporthe oryzae (strain 70-15 / ATCC MYA-4617 / FGSC 8958) OX=242507 GN=MGG_06316 PE=3 SV=1	45	7.71	4270	80.085	41	17	170	17	0	0.768	-0.38	0.342622	0.91334	110	113.2	124.3	91.7	73.8	86.9	2.00954e+08	2.06678e+08	2.27092e+08	1.67554e+08	1.34849e+08	1.58644e+08		cytosol;nucleus	DNA binding	2684471	MGG_06316
High	G4N6H8	Annexin ANXC4 OS=Magnaporthe oryzae (strain 70-15 / ATCC MYA-4617 / FGSC 8958) OX=242507 GN=MGG_03714 PE=4 SV=1	73.3	9.19	2016	79.977	28	17	109	17	0	1.308	0.39	0.316025	0.905216	87.5	86.6	89.1	114.7	114.5	107.7	2.37666e+07	2.35118e+07	2.41981e+07	3.11632e+07	3.10946e+07	2.92559e+07			metal ion binding	2676541	MGG_03714
High	G4MR40	Double-strand-break repair protein rad21 OS=Magnaporthe oryzae (strain 70-15 / ATCC MYA-4617 / FGSC 8958) OX=242507 GN=MGG_09891 PE=3 SV=1	69.5	4.6	1276	79.793	37	16	78	16	0	1.386	0.47	0.23647	0.829519	87.8	83.9	82.1	110.7	116.2	119.4	8.48582e+06	8.10707e+06	7.93212e+06	1.07008e+07	1.12361e+07	1.15381e+07		chromosome	protein binding	2680935	MGG_09891	Cell cycle - yeast
High	G4MPA1	Nucleolar protein 58 OS=Magnaporthe oryzae (strain 70-15 / ATCC MYA-4617 / FGSC 8958) OX=242507 GN=MGG_07008 PE=3 SV=1	65.1	8.84	1652	79.729	33	17	80	17	0	1.221	0.29	0.475221	0.957687	90.8	91.4	88.7	105.5	112.6	110.9	1.9697e+07	1.98162e+07	1.92424e+07	2.28682e+07	2.44208e+07	2.40499e+07	metabolic process	nucleus	RNA binding	2685181	MGG_07008	Ribosome biogenesis in eukaryotes
High	G4N1S9	AP-2 complex subunit alpha OS=Magnaporthe oryzae (strain 70-15 / ATCC MYA-4617 / FGSC 8958) OX=242507 GN=MGG_09493 PE=3 SV=1	110.7	7.65	1500	79.69	23	18	82	18	0	1.31	0.39	0.322929	0.906085	93.1	82.7	87.3	107.2	114.4	115.3	9.84664e+06	8.74761e+06	9.22936e+06	1.13357e+07	1.20899e+07	1.21852e+07	transport	cytoplasm;membrane	transporter activity	2680530	MGG_09493	Endocytosis
High	G4NBQ1	Poly(RC)-binding protein 3 OS=Magnaporthe oryzae (strain 70-15 / ATCC MYA-4617 / FGSC 8958) OX=242507 GN=MGG_00514 PE=4 SV=1	50.4	7.24	1414	79.525	43	12	79	12	0	1.285	0.36	0.373098	0.924313	83.1	87.2	89.1	107.3	121.2	112.1	1.52541e+07	1.60118e+07	1.63476e+07	1.97044e+07	2.2241e+07	2.05763e+07			RNA binding	2674179	MGG_00514
High	G4N7D8	Sorbose reductase SOU1 OS=Magnaporthe oryzae (strain 70-15 / ATCC MYA-4617 / FGSC 8958) OX=242507 GN=MGG_13518 PE=4 SV=1	33	7.5	3284	79.457	39	9	86	9	0	1.115	0.16	0.681807	0.978049	89.4	96.4	95.5	107.1	106.5	105.2	2.28265e+07	2.46064e+07	2.43772e+07	2.73323e+07	2.71872e+07	2.68513e+07	metabolic process		catalytic activity	5051668	MGG_13518
High	G4MX84	Salicylate hydroxylase OS=Magnaporthe oryzae (strain 70-15 / ATCC MYA-4617 / FGSC 8958) OX=242507 GN=MGG_08293 PE=4 SV=1	51	5.99	2305	79.434	37	14	75	14	0	1.2	0.26	0.558488	0.970343	90	88	90.4	102.3	107.9	121.3	8.33669e+06	8.15711e+06	8.37988e+06	9.48282e+06	1.00015e+07	1.12384e+07	metabolic process		catalytic activity;nucleotide binding	2678518	MGG_08293	Metabolic pathways
High	G5EH72	Acetylglutamate kinase OS=Magnaporthe oryzae (strain 70-15 / ATCC MYA-4617 / FGSC 8958) OX=242507 GN=MGCH7_ch7g425 PE=3 SV=1	98.7	7.55	2038	79.374	19	14	93	14	0	1.06	0.08	0.796792	0.985273	96.6	95.1	99	109.8	97.1	102.4	3.09042e+07	3.04254e+07	3.16546e+07	3.51165e+07	3.10395e+07	3.275e+07	metabolic process	cytoplasm;mitochondrion	catalytic activity;nucleotide binding;protein binding	2682697	MGG_02690	Metabolic pathways; Biosynthesis of secondary metabolites; Biosynthesis of amino acids; Biosynthesis of antibiotics; Arginine biosynthesis; 2-Oxocarboxylic acid metabolism
High	G4ML85	1,3-beta-glucanosyltransferase OS=Magnaporthe oryzae (strain 70-15 / ATCC MYA-4617 / FGSC 8958) OX=242507 GN=MGG_06722 PE=3 SV=1	51.2	5.78	1494	79.352	39	11	84	11	0	1.758	0.81	0.0385514	0.334567	67	81.7	69.2	114.3	146.1	121.6	7.63653e+06	9.30699e+06	7.88378e+06	1.30183e+07	1.66395e+07	1.38558e+07		membrane	catalytic activity	2684895	MGG_06722
High	G4NGY9	Uncharacterized protein OS=Magnaporthe oryzae (strain 70-15 / ATCC MYA-4617 / FGSC 8958) OX=242507 GN=MGG_17713 PE=4 SV=1	65	6.07	798	79.193	39	12	50	12	0	1.134	0.18	0.664697	0.978049	91.8	93.5	96.4	102.5	109.7	106	1.13458e+07	1.1547e+07	1.19153e+07	1.26632e+07	1.35564e+07	1.30963e+07				12986249	MGG_17713
High	G4MKY0	Chromatin structure-remodeling complex protein RSC7 OS=Magnaporthe oryzae (strain 70-15 / ATCC MYA-4617 / FGSC 8958) OX=242507 GN=MGG_05378 PE=4 SV=1	62.8	5.29	1170	79.173	44	17	85	17	0	1.3	0.38	0.33102	0.907643	85.8	91.6	77.8	111.5	124	109.3	1.32321e+07	1.41185e+07	1.19887e+07	1.71979e+07	1.91169e+07	1.68531e+07				2676190	MGG_05378
High	G4MLR0	Galactokinase OS=Magnaporthe oryzae (strain 70-15 / ATCC MYA-4617 / FGSC 8958) OX=242507 GN=MGG_05440 PE=3 SV=1	56	5.47	1559	79.089	34	13	73	13	0	1.05	0.07	0.839631	0.985273	96.5	99.8	94.3	99.1	109.1	101.3	2.57487e+07	2.665e+07	2.51589e+07	2.64435e+07	2.9117e+07	2.70263e+07	metabolic process	cytoplasm	catalytic activity;nucleotide binding	2675947	MGG_05440	Galactose metabolism; Metabolic pathways; Amino sugar and nucleotide sugar metabolism
High	G4NAH9	Aldo-keto reductase yakc OS=Magnaporthe oryzae (strain 70-15 / ATCC MYA-4617 / FGSC 8958) OX=242507 GN=MGG_09715 PE=4 SV=1	38	5.44	2353	78.922	44	15	102	15	0	0.675	-0.57	0.146437	0.672799	119.9	119.2	115.2	76.7	88.6	80.4	6.10791e+07	6.07006e+07	5.86373e+07	3.90538e+07	4.51128e+07	4.09475e+07	metabolic process		catalytic activity	2680669	MGG_09715
High	G4MZL9	GRAM domain-containing protein YSP2 OS=Magnaporthe oryzae (strain 70-15 / ATCC MYA-4617 / FGSC 8958) OX=242507 GN=MGG_11211 PE=3 SV=1	126.7	7.43	1021	78.768	22	17	75	17	0	0.922	-0.12	0.677756	0.978049	99.7	110.6	103.1	93.1	95	98.5	8.83151e+06	9.79861e+06	9.13109e+06	8.25143e+06	8.41659e+06	8.72868e+06		membrane		5051179	MGG_11211
High	G4N375	Uncharacterized protein OS=Magnaporthe oryzae (strain 70-15 / ATCC MYA-4617 / FGSC 8958) OX=242507 GN=MGG_04944 PE=4 SV=1	27.3	5.87	2421	78.756	55	8	111	8	0	1.488	0.57	0.103347	0.571261	75.7	77.2	68.8	105.2	160.4	112.7	7.65232e+07	7.80438e+07	6.95144e+07	1.06249e+08	1.62015e+08	1.13833e+08				2675514	MGG_04944
High	G4N2W5	C-signal protein OS=Magnaporthe oryzae (strain 70-15 / ATCC MYA-4617 / FGSC 8958) OX=242507 GN=MGG_07974 PE=3 SV=1	25.2	6.09	2981	78.745	49	10	87	10	0	0.6	-0.74	0.0479514	0.379708	123.2	135.4	110.7	62	94.9	73.9	5.47548e+07	6.0195e+07	4.92097e+07	2.75622e+07	4.21787e+07	3.2846e+07	metabolic process		catalytic activity	2683901	MGG_07974
High	A4QTY2	Metacaspase-1 OS=Magnaporthe oryzae (strain 70-15 / ATCC MYA-4617 / FGSC 8958) OX=242507 GN=MCA1 PE=3 SV=2	43.5	5.16	1792	78.735	44	10	61	10	0	0.91	-0.14	0.673737	0.978049	114.2	98.3	90.6	89.4	119.3	88.3	1.92218e+07	1.6536e+07	1.5242e+07	1.50395e+07	2.00764e+07	1.48599e+07
High	G4N809	Amidase OS=Magnaporthe oryzae (strain 70-15 / ATCC MYA-4617 / FGSC 8958) OX=242507 GN=MGG_03492 PE=3 SV=1	62.4	7.08	1430	78.656	37	17	93	17	0	1.666	0.74	0.0587454	0.429274	75.1	65.1	77.2	134.4	123.2	125	2.46143e+07	2.13486e+07	2.53216e+07	4.40828e+07	4.03902e+07	4.09973e+07		cytoplasm;cytosol;nucleus	catalytic activity	2676501	MGG_03492
High	G4N6X2	26S proteasome regulatory subunit RPN7 OS=Magnaporthe oryzae (strain 70-15 / ATCC MYA-4617 / FGSC 8958) OX=242507 GN=MGG_06504 PE=4 SV=1	54.3	5.86	1825	78.544	36	15	110	15	0	0.99	-0.01	0.960966	0.999625	97.4	103.7	100.1	99.1	104	95.8	4.68561e+07	4.98806e+07	4.81795e+07	4.76902e+07	5.00402e+07	4.60936e+07	regulation of biological process	proteasome	enzyme regulator activity;protein binding	2684659	MGG_06504	Proteasome
High	G5EH26	Zuotin OS=Magnaporthe oryzae (strain 70-15 / ATCC MYA-4617 / FGSC 8958) OX=242507 GN=MGCH7_ch7g113 PE=4 SV=1	50.4	9.2	1790	78.542	33	14	103	14	0	0.607	-0.72	0.0616614	0.44065	118.9	124.1	125.4	84.1	72.1	75.3	4.50478e+07	4.70286e+07	4.7514e+07	3.18399e+07	2.73133e+07	2.85402e+07				2682178	MGG_10565
High	G4N746	U5 small nuclear ribonucleoprotein component OS=Magnaporthe oryzae (strain 70-15 / ATCC MYA-4617 / FGSC 8958) OX=242507 GN=MGG_13500 PE=3 SV=1	109.9	5.19	1975	78.523	23	17	99	17	0	1.179	0.24	0.557357	0.970343	91.6	86.9	96.1	101.4	108	116.1	1.11975e+07	1.0624e+07	1.17453e+07	1.2394e+07	1.32018e+07	1.41974e+07			catalytic activity;nucleotide binding	2676944	MGG_13500	Spliceosome
High	G4MUJ0	MYG1 protein OS=Magnaporthe oryzae (strain 70-15 / ATCC MYA-4617 / FGSC 8958) OX=242507 GN=MGG_07266 PE=3 SV=1	41.6	6.37	1732	78.52	44	12	77	12	0	0.797	-0.33	0.364086	0.921038	111.1	117	105.9	89.7	88.5	87.8	1.39867e+07	1.47298e+07	1.33329e+07	1.12916e+07	1.11459e+07	1.10544e+07				2683012	MGG_07266
High	G4ML12	Probable alpha/beta-glucosidase agdC OS=Magnaporthe oryzae (strain 70-15 / ATCC MYA-4617 / FGSC 8958) OX=242507 GN=MGG_08623 PE=3 SV=1	110.6	6.28	1302	78.505	22	18	91	18	0	0.842	-0.25	0.539001	0.96922	106.7	110.6	108.7	96.1	86.4	91.5	2.68765e+07	2.78669e+07	2.73723e+07	2.41962e+07	2.17581e+07	2.30461e+07	metabolic process		catalytic activity	2679052	MGG_08623	N-Glycan biosynthesis; Metabolic pathways; Protein processing in endoplasmic reticulum
High	G4NB24	NADH dehydrogenase [ubiquinone] flavoprotein 1, mitochondrial OS=Magnaporthe oryzae (strain 70-15 / ATCC MYA-4617 / FGSC 8958) OX=242507 GN=MGG_00647 PE=3 SV=1	54.4	8.1	2131	78.468	37	16	100	16	0	1.296	0.37	0.212947	0.794159	90.2	84.2	90	121.4	97.4	116.7	4.04058e+07	3.77319e+07	4.03088e+07	5.43933e+07	4.36451e+07	5.22562e+07	metabolic process;transport	membrane;mitochondrion	catalytic activity;metal ion binding;nucleotide binding	2674885	MGG_00647	Metabolic pathways; Oxidative phosphorylation
High	G4NGC0	Uncharacterized protein OS=Magnaporthe oryzae (strain 70-15 / ATCC MYA-4617 / FGSC 8958) OX=242507 GN=MGG_10428 PE=4 SV=1	45.5	5.07	1926	78.463	46	10	59	10	0	0.862	-0.21	0.518557	0.962866	107.8	110.4	108.7	93.7	98.3	81.2	4.98643e+06	5.1074e+06	5.02854e+06	4.33318e+06	4.5484e+06	3.75617e+06				2682040	MGG_10428
High	G4MKD2	Alanine--glyoxylate transaminase OS=Magnaporthe oryzae (strain 70-15 / ATCC MYA-4617 / FGSC 8958) OX=242507 GN=MGG_02525 PE=4 SV=1	46.7	7.87	2584	78.38	32	10	136	10	0	0.887	-0.17	0.70025	0.978049	105.8	108.2	102.4	93.8	100.3	89.4	6.10984e+07	6.2532e+07	5.91713e+07	5.42037e+07	5.79439e+07	5.16582e+07			catalytic activity	2681622	MGG_02525	Glyoxylate and dicarboxylate metabolism; Biosynthesis of secondary metabolites; Metabolic pathways; Methane metabolism; Biosynthesis of antibiotics; Glycine, serine and threonine metabolism; Alanine, aspartate and glutamate metabolism; Peroxisome; Carbon metabolism
High	G4N971	Sec3-PIP2_bind domain-containing protein OS=Magnaporthe oryzae (strain 70-15 / ATCC MYA-4617 / FGSC 8958) OX=242507 GN=MGG_03323 PE=3 SV=1	158.5	6.54	1187	78.25	15	13	67	13	0	0.783	-0.35	0.350245	0.914951	108.1	109.6	96.7	84.7	118.2	82.8	1.98743e+06	2.01507e+06	1.77857e+06	1.55665e+06	2.17248e+06	1.52209e+06	transport			2676866	MGG_03323
High	G4NK96	Uncharacterized protein OS=Magnaporthe oryzae (strain 70-15 / ATCC MYA-4617 / FGSC 8958) OX=242507 GN=MGG_03109 PE=4 SV=1	41.5	9.45	2083	78.219	50	8	63	8	0	1.036	0.05	0.985689	0.999625	96.1	100.5	94.3	99.5	113.9	95.7	7.59132e+06	7.93735e+06	7.45124e+06	7.86464e+06	9.00201e+06	7.5582e+06				2682662	MGG_03109
High	A0A151V4S7	Pyr_redox_2 domain-containing protein OS=Magnaporthe oryzae (strain 70-15 / ATCC MYA-4617 / FGSC 8958) OX=242507 GN=MGG_10087 PE=4 SV=1	48.3	9.36	2210	78.216	42	14	87	14	0	0.993	-0.01	0.952636	0.999625	103	99.5	98.2	98.9	105.8	94.7	2.13922e+07	2.06802e+07	2.04109e+07	2.054e+07	2.19737e+07	1.96733e+07	metabolic process		catalytic activity	2681698	MGG_10087	Sulfur metabolism
High	G4MRY6	Uncharacterized protein OS=Magnaporthe oryzae (strain 70-15 / ATCC MYA-4617 / FGSC 8958) OX=242507 GN=MGG_02473 PE=4 SV=1	61.4	5.62	2013	78.188	26	11	60	11	0	0.799	-0.32	0.333215	0.908856	109	118.3	102.9	87	99.8	83	6.23226e+06	6.7631e+06	5.88737e+06	4.97683e+06	5.70828e+06	4.74535e+06				2681570	MGG_02473
High	G4NB11	Glucan 1,3-beta-glucosidase OS=Magnaporthe oryzae (strain 70-15 / ATCC MYA-4617 / FGSC 8958) OX=242507 GN=MGG_00659 PE=4 SV=1	82.1	5.69	1681	78.151	21	9	52	9	0	5.189	2.38	1.04329e-09	3.25951e-08	49.5	28.6	33.9	176.4	175.8	135.9	4.72014e+06	2.72151e+06	3.22857e+06	1.68144e+07	1.67522e+07	1.29537e+07	metabolic process			2675229	MGG_00659	Starch and sucrose metabolism
High	G4NLE0	Uncharacterized protein OS=Magnaporthe oryzae (strain 70-15 / ATCC MYA-4617 / FGSC 8958) OX=242507 GN=MGG_02941 PE=4 SV=1	57	7.02	1580	78.08	35	11	60	11	0	1.17	0.23	0.653845	0.977711	97	79.4	92.6	103.4	119.2	108.3	7.10676e+06	5.82011e+06	6.78545e+06	7.57788e+06	8.73634e+06	7.93834e+06	transport			2682494	MGG_02941
High	G4N054	Phosphoinositide phospholipase C OS=Magnaporthe oryzae (strain 70-15 / ATCC MYA-4617 / FGSC 8958) OX=242507 GN=MGG_05332 PE=4 SV=1	77.4	5.97	1479	78.078	34	14	55	14	0	1.001	0	0.922478	0.999625	101	91.8	100.7	99.7	105.9	100.8	6.4193e+06	5.8306e+06	6.39874e+06	6.3331e+06	6.72965e+06	6.40519e+06	metabolic process;regulation of biological process;response to stimulus		catalytic activity;protein binding;signal transducer activity	2675740	MGG_05332
High	G4MTL1	Elongator complex protein 1 OS=Magnaporthe oryzae (strain 70-15 / ATCC MYA-4617 / FGSC 8958) OX=242507 GN=MGG_07174 PE=3 SV=1	142.4	5.74	853	78.066	21	17	61	17	0	0.668	-0.58	0.142659	0.667944	113	118.2	126.7	85.9	77.1	79	2.42204e+06	2.53403e+06	2.71606e+06	1.84078e+06	1.65304e+06	1.69335e+06	metabolic process;regulation of biological process	cytoplasm;nucleus	protein binding	2683157	MGG_07174
High	G4MZD0	Rho-type GTPase-activating protein 1 OS=Magnaporthe oryzae (strain 70-15 / ATCC MYA-4617 / FGSC 8958) OX=242507 GN=MGG_04377 PE=4 SV=1	131.9	7.23	853	78.054	18	14	58	14	0	0.977	-0.03	0.823472	0.985273	96.3	105.4	83.9	79.4	140.9	94.1	3.18556e+06	3.48619e+06	2.77624e+06	2.62662e+06	4.65962e+06	3.11198e+06	regulation of biological process;response to stimulus		metal ion binding	2677774	MGG_04377
High	G4MZN8	Uncharacterized protein OS=Magnaporthe oryzae (strain 70-15 / ATCC MYA-4617 / FGSC 8958) OX=242507 GN=MGG_07027 PE=4 SV=1	191.6	6.76	1670	77.957	12	13	54	13	0	2.361	1.24	0.00365685	0.0547997	56.8	65.3	59.2	128.6	150.4	139.8	1.94769e+06	2.23965e+06	2.03178e+06	4.41506e+06	5.16087e+06	4.79652e+06				2683041	MGG_07027
High	G4MQU4	Uncharacterized protein OS=Magnaporthe oryzae (strain 70-15 / ATCC MYA-4617 / FGSC 8958) OX=242507 GN=MGG_13765 PE=3 SV=1	64.7	5.34	2356	77.956	28	12	79	12	0	1.57	0.65	0.0935579	0.544962	78.1	77.4	78.8	122.7	130.6	112.3	1.56323e+07	1.54821e+07	1.57686e+07	2.45453e+07	2.61316e+07	2.24734e+07	metabolic process		catalytic activity	5048987	MGG_13765
High	G5EHA8	Alpha-amylase OS=Magnaporthe oryzae (strain 70-15 / ATCC MYA-4617 / FGSC 8958) OX=242507 GN=MGCH7_ch7g65 PE=3 SV=1	58.7	6.13	3454	77.944	31	14	127	14	0	1.78	0.83	0.0199228	0.204179	67.3	71	78.9	124.8	131.7	126.4	5.06157e+07	5.33868e+07	5.92989e+07	9.38367e+07	9.90356e+07	9.50214e+07	metabolic process		catalytic activity;metal ion binding	2680654	MGG_09640	Metabolic pathways; Starch and sucrose metabolism
High	G4N3V1	Fatty acid transporter OS=Magnaporthe oryzae (strain 70-15 / ATCC MYA-4617 / FGSC 8958) OX=242507 GN=MGG_05025 PE=4 SV=1	70.8	8.25	1420	77.924	26	13	67	13	0	1.104	0.14	0.743417	0.978327	90.7	95.4	97.2	101.9	105.3	109.6	9.31656e+06	9.80063e+06	9.98494e+06	1.04676e+07	1.08174e+07	1.12646e+07	metabolic process		catalytic activity	2675705	MGG_05025
High	A4R715	ATP-dependent RNA helicase DHH1 OS=Magnaporthe oryzae (strain 70-15 / ATCC MYA-4617 / FGSC 8958) OX=242507 GN=DHH1 PE=3 SV=2	60	8.41	2846	77.908	30	15	122	15	0	1.23	0.3	0.369363	0.923087	88.6	88.8	89.3	108	109.2	116.2	3.1298e+07	3.13586e+07	3.15551e+07	3.81549e+07	3.8584e+07	4.10386e+07	metabolic process;regulation of biological process;transport	cytoplasm	catalytic activity;nucleotide binding;RNA binding	2676879	MGG_03388	RNA degradation
High	G4NFT2	Uncharacterized protein OS=Magnaporthe oryzae (strain 70-15 / ATCC MYA-4617 / FGSC 8958) OX=242507 GN=MGG_08730 PE=4 SV=1	94.6	6.2	1605	77.903	26	15	77	15	0	0.978	-0.03	0.818825	0.985273	108.1	100.3	101	98.8	86.8	105	6.3693e+06	5.90866e+06	5.94799e+06	5.81669e+06	5.11135e+06	6.18257e+06	metabolic process		catalytic activity;nucleotide binding	2678851	MGG_08730
High	G4N0E5	Peroxisomal-coenzyme A synthetase OS=Magnaporthe oryzae (strain 70-15 / ATCC MYA-4617 / FGSC 8958) OX=242507 GN=MGG_06199 PE=4 SV=1	56.3	8.95	1553	77.88	35	13	69	13	0	0.538	-0.89	0.0108457	0.129202	133	118.4	137.8	71.6	62.7	76.4	2.31809e+07	2.06381e+07	2.40189e+07	1.24809e+07	1.09351e+07	1.33098e+07	metabolic process		catalytic activity	2684361	MGG_06199
High	G4NBP7	Proliferating cell nuclear antigen OS=Magnaporthe oryzae (strain 70-15 / ATCC MYA-4617 / FGSC 8958) OX=242507 GN=MGG_00518 PE=3 SV=1	28.4	4.64	1936	77.502	45	10	74	10	0	1.042	0.06	0.807991	0.985273	99.7	104	93.5	90.3	108.7	103.9	4.6838e+07	4.88544e+07	4.38961e+07	4.23945e+07	5.10398e+07	4.87935e+07	cell organization and biogenesis;metabolic process;regulation of biological process;response to stimulus	cytosol;nucleus	DNA binding;enzyme regulator activity;protein binding	2674666	MGG_00518	Mismatch repair; Nucleotide excision repair; Base excision repair; DNA replication
High	G4NHC3	Actin-like protein 3 OS=Magnaporthe oryzae (strain 70-15 / ATCC MYA-4617 / FGSC 8958) OX=242507 GN=MGG_03879 PE=3 SV=1	47.7	6.92	1496	77.496	42	11	83	11	0	0.894	-0.16	0.69004	0.978049	102	110.5	93.5	85.9	116.8	91.2	2.45554e+07	2.65868e+07	2.25103e+07	2.0683e+07	2.81124e+07	2.1947e+07	cell organization and biogenesis;regulation of biological process	cytoplasm;cytosol	nucleotide binding	2677366	MGG_03879
High	G4NH56	FRQ-interacting RNA helicase OS=Magnaporthe oryzae (strain 70-15 / ATCC MYA-4617 / FGSC 8958) OX=242507 GN=MGG_03931 PE=3 SV=1	124.3	6.34	786	77.407	19	16	58	16	0	1.22	0.29	0.553197	0.970343	86.8	90.6	89.2	108.9	117.8	106.7	7.52531e+06	7.8483e+06	7.73415e+06	9.43371e+06	1.02082e+07	9.24911e+06	metabolic process;transport	nucleus	catalytic activity;DNA binding;nucleotide binding;RNA binding	2677161	MGG_03931	RNA degradation
High	G4MMN6	CCHC-type domain-containing protein OS=Magnaporthe oryzae (strain 70-15 / ATCC MYA-4617 / FGSC 8958) OX=242507 GN=MGG_16400 PE=4 SV=1	64.1	7.11	759	77.244	34	16	46	0	1	100	6.64	1e-17	3.55517e-16				217.3	210.1	172.5				600462	580574	476704			metal ion binding	12986330	MGG_16400
High	G5EGZ1	Uncharacterized protein OS=Magnaporthe oryzae (strain 70-15 / ATCC MYA-4617 / FGSC 8958) OX=242507 GN=MGCH7_ch7g552 PE=3 SV=1	45.2	4.86	1419	77.088	33	9	71	9	0	1.016	0.02	0.985961	0.999625	113.7	96	96.2	97.7	93.6	102.8	1.35886e+07	1.14665e+07	1.14914e+07	1.16751e+07	1.11804e+07	1.22853e+07			protein binding	2682352	MGG_02799
High	O42622	Neutral trehalase OS=Magnaporthe oryzae (strain 70-15 / ATCC MYA-4617 / FGSC 8958) OX=242507 GN=NTH1 PE=2 SV=2	84.5	6.57	1759	77.053	28	18	83	18	0	0.782	-0.35	0.309829	0.903421	114	112.9	108.4	84.6	91.7	88.3	1.83572e+07	1.81902e+07	1.74685e+07	1.36287e+07	1.47722e+07	1.42291e+07	metabolic process	cytoplasm	catalytic activity;metal ion binding
High	G4MQN9	Phosphotransferase OS=Magnaporthe oryzae (strain 70-15 / ATCC MYA-4617 / FGSC 8958) OX=242507 GN=MGG_09289 PE=3 SV=1	53.8	5.15	1225	76.977	32	14	93	14	0	0.76	-0.4	0.323965	0.906085	110.1	118.4	107.6	81.4	98.8	83.7	6.82804e+07	7.33717e+07	6.6682e+07	5.04753e+07	6.12196e+07	5.19115e+07	cellular homeostasis;metabolic process	cytosol;nucleus	catalytic activity;enzyme regulator activity;nucleotide binding	2680167	MGG_09289	Biosynthesis of secondary metabolites; Starch and sucrose metabolism; Glycolysis / Gluconeogenesis; Carbon metabolism; Galactose metabolism; Biosynthesis of antibiotics; Metabolic pathways; Amino sugar and nucleotide sugar metabolism; Fructose and mannose metabolism
High	G4MSY8	DJ-1_PfpI domain-containing protein OS=Magnaporthe oryzae (strain 70-15 / ATCC MYA-4617 / FGSC 8958) OX=242507 GN=MGG_01490 PE=4 SV=1	31.6	5.24	3801	76.6	44	11	158	11	0	0.752	-0.41	0.304559	0.89833	108.9	129.9	111.4	76.3	89.6	83.9	1.74142e+08	2.07631e+08	1.7815e+08	1.21998e+08	1.43211e+08	1.34046e+08	regulation of biological process			2679799	MGG_01490
High	G4NAC6	RCM-1 OS=Magnaporthe oryzae (strain 70-15 / ATCC MYA-4617 / FGSC 8958) OX=242507 GN=MGG_03196 PE=4 SV=1	103.6	6.83	1170	76.522	23	14	92	14	0	1.518	0.6	0.114265	0.603519	90.7	77.3	77.5	115.1	121.7	117.6	1.19867e+07	1.02129e+07	1.02365e+07	1.52115e+07	1.6082e+07	1.55418e+07			protein binding	2676469	MGG_03196
High	G4NGQ3	Phosphoserine transaminase OS=Magnaporthe oryzae (strain 70-15 / ATCC MYA-4617 / FGSC 8958) OX=242507 GN=MGG_04059 PE=3 SV=1	45.7	7.5	1314	76.507	40	11	81	11	0	0.72	-0.47	0.193403	0.765119	108.2	121.4	111.4	80.2	99.7	79	2.37546e+07	2.66461e+07	2.44556e+07	1.76121e+07	2.18939e+07	1.73418e+07	metabolic process		catalytic activity	2677672	MGG_04059	Methane metabolism; Metabolic pathways; Biosynthesis of antibiotics; Biosynthesis of amino acids; Vitamin B6 metabolism; Carbon metabolism; Glycine, serine and threonine metabolism
High	G4MPW7	E3 ubiquitin-protein ligase OS=Magnaporthe oryzae (strain 70-15 / ATCC MYA-4617 / FGSC 8958) OX=242507 GN=MGG_13171 PE=3 SV=1	249.8	5.92	1265	76.486	12	18	74	18	0	0.692	-0.53	0.135013	0.649347	118.4	114	93.3	73.4	122	78.9	7.5326e+06	7.25514e+06	5.93938e+06	4.67087e+06	7.76355e+06	5.02196e+06			catalytic activity;metal ion binding	5051572	MGG_13171
High	G5EHT4	Trans-2-enoyl-CoA reductase OS=Magnaporthe oryzae (strain 70-15 / ATCC MYA-4617 / FGSC 8958) OX=242507 GN=MGCH7_ch7g279 PE=4 SV=1	46.3	9.55	1345	76.465	33	11	78	11	0	1.162	0.22	0.617527	0.976609	167.5	78.9	75.1	89.5	97.4	91.6	1.87245e+07	8.81392e+06	8.39206e+06	1.00043e+07	1.08909e+07	1.02428e+07	metabolic process		catalytic activity	2682736	MGG_02566	Fatty acid metabolism; Metabolic pathways; Fatty acid elongation
High	G4N6U1	Uncharacterized protein OS=Magnaporthe oryzae (strain 70-15 / ATCC MYA-4617 / FGSC 8958) OX=242507 GN=MGG_13486 PE=4 SV=1	82.3	4.51	1565	76.363	28	12	66	12	0	0.971	-0.04	0.821389	0.985273	98.9	109.8	98.1	86.5	110.6	96	7.8265e+06	8.69125e+06	7.76345e+06	6.84684e+06	8.74954e+06	7.59936e+06				5051643	MGG_13486
High	G4NHH8	Zds_C domain-containing protein OS=Magnaporthe oryzae (strain 70-15 / ATCC MYA-4617 / FGSC 8958) OX=242507 GN=MGG_03837 PE=4 SV=1	105.5	6.87	674	76.343	28	14	51	14	0	0.766	-0.38	0.299675	0.897081	131.4	109	109.4	81.6	83.8	84.8	3.75863e+06	3.11764e+06	3.12989e+06	2.33291e+06	2.39685e+06	2.42508e+06				2677187	MGG_03837
High	G4MYS3	Guanosine-diphosphatase OS=Magnaporthe oryzae (strain 70-15 / ATCC MYA-4617 / FGSC 8958) OX=242507 GN=MGG_08146 PE=3 SV=1	60.1	7.61	1463	76.29	32	14	77	14	0	1.308	0.39	0.321163	0.906085	71.3	102.3	84	107.5	125.2	109.8	1.91776e+07	2.75249e+07	2.25957e+07	2.89185e+07	3.36993e+07	2.9546e+07		membrane	catalytic activity	2678361	MGG_08146
High	G4N8A1	Autophagy-related protein 26 OS=Magnaporthe oryzae (strain 70-15 / ATCC MYA-4617 / FGSC 8958) OX=242507 GN=MGG_03459 PE=3 SV=1	173.5	6.76	1503	76.132	15	19	69	19	0	1.018	0.03	0.965978	0.999625	107.7	97.3	98.1	90.9	106.1	99.9	4.57846e+06	4.13821e+06	4.17053e+06	3.86562e+06	4.51116e+06	4.24718e+06	metabolic process;transport	membrane	catalytic activity	2676875	MGG_03459
High	G4MNJ0	Uncharacterized protein OS=Magnaporthe oryzae (strain 70-15 / ATCC MYA-4617 / FGSC 8958) OX=242507 GN=MGG_05622 PE=4 SV=1	58.5	9.35	1653	76.118	26	12	83	12	0	1.104	0.14	0.703076	0.978049	96.9	91.2	96.6	97.5	111.1	106.6	2.27978e+07	2.1448e+07	2.27054e+07	2.29273e+07	2.61362e+07	2.50771e+07				2676213	MGG_05622
High	G5EGZ5	60S ribosomal protein L14 OS=Magnaporthe oryzae (strain 70-15 / ATCC MYA-4617 / FGSC 8958) OX=242507 GN=MGCH7_ch7g391 PE=3 SV=1	16	10.49	2550	76.077	58	7	109	7	0	1.081	0.11	0.700888	0.978049	95.9	97.4	111.4	114.7	75.4	105.3	1.65782e+08	1.68446e+08	1.92568e+08	1.98258e+08	1.30315e+08	1.8205e+08	metabolic process	ribosome	structural molecule activity	2682790	MGG_02659	Ribosome
High	G4NKY6	Carboxylic ester hydrolase OS=Magnaporthe oryzae (strain 70-15 / ATCC MYA-4617 / FGSC 8958) OX=242507 GN=MGG_09668 PE=3 SV=1	56.7	6.07	1396	75.984	33	11	78	11	0	1.614	0.69	0.068824	0.468058	82.6	65.8	77.3	124.8	129.6	120	1.34549e+07	1.07235e+07	1.25949e+07	2.03327e+07	2.11095e+07	1.95451e+07	metabolic process		catalytic activity	2680575	MGG_09668
High	Q52G60	Pre-mRNA-splicing factor CEF1 OS=Magnaporthe oryzae (strain 70-15 / ATCC MYA-4617 / FGSC 8958) OX=242507 GN=CEF1 PE=1 SV=1	86	6.24	1236	75.972	28	15	66	15	0	1.216	0.28	0.456758	0.950197	106.5	90.7	86.5	89.6	110.3	116.4	3.39195e+07	2.89106e+07	2.7548e+07	2.85464e+07	3.51478e+07	3.70883e+07	metabolic process	cytoplasm;nucleus;spliceosomal complex	DNA binding	2679320	MGG_01426	Spliceosome
High	G4MTT8	PH domain-containing protein OS=Magnaporthe oryzae (strain 70-15 / ATCC MYA-4617 / FGSC 8958) OX=242507 GN=MGG_14746 PE=4 SV=1	140.1	9.61	567	75.889	21	17	45	17	0	1.139	0.19	0.709121	0.978049	93.6	91.6	96.8	111.3	106.7	100	5.76421e+06	5.63687e+06	5.95682e+06	6.85126e+06	6.56535e+06	6.15722e+06				5049643	MGG_14746	RNA degradation
High	G4NJ63	UBX domain-containing protein OS=Magnaporthe oryzae (strain 70-15 / ATCC MYA-4617 / FGSC 8958) OX=242507 GN=MGG_02734 PE=4 SV=1	53.6	6.2	1309	75.869	41	11	54	11	0	1.058	0.08	0.869474	0.990258	95	102.6	95	100.6	114.1	92.7	1.19814e+07	1.29286e+07	1.19753e+07	1.26765e+07	1.43902e+07	1.16899e+07			protein binding	2682716	MGG_02734
High	G4NHF7	T-complex protein 1 subunit zeta OS=Magnaporthe oryzae (strain 70-15 / ATCC MYA-4617 / FGSC 8958) OX=242507 GN=MGG_03857 PE=3 SV=1	59.2	6.87	1929	75.848	36	17	92	17	0	0.759	-0.4	0.325253	0.906085	116	108	113.8	92.3	83.6	86.4	4.96629e+07	4.62235e+07	4.87237e+07	3.95053e+07	3.58049e+07	3.69849e+07	metabolic process	cytoplasm	nucleotide binding;protein binding	2677298	MGG_03857
High	G4NIL4	Uncharacterized protein OS=Magnaporthe oryzae (strain 70-15 / ATCC MYA-4617 / FGSC 8958) OX=242507 GN=MGG_14157 PE=4 SV=1	47.9	8.4	1517	75.833	29	15	83	15	0	2.329	1.22	0.00143436	0.0248961	53.5	69.6	50.8	91.5	210.1	124.5	1.28051e+07	1.66783e+07	1.21574e+07	2.19029e+07	5.03185e+07	2.98259e+07	metabolic process		catalytic activity;metal ion binding	5048950	MGG_14157	Tyrosine metabolism; Riboflavin metabolism; Metabolic pathways; Biosynthesis of secondary metabolites
High	G4N5P6	Uricase OS=Magnaporthe oryzae (strain 70-15 / ATCC MYA-4617 / FGSC 8958) OX=242507 GN=MGG_05283 PE=3 SV=1	32.8	6.33	2978	75.833	45	11	154	11	0	1.178	0.24	0.471632	0.95739	89.4	94.5	92.1	110.9	104.6	108.5	1.55289e+08	1.6412e+08	1.59896e+08	1.92503e+08	1.81675e+08	1.8836e+08	metabolic process		catalytic activity	2675338	MGG_05283	Purine metabolism; Caffeine metabolism; Metabolic pathways
High	G4NG27	DAO domain-containing protein OS=Magnaporthe oryzae (strain 70-15 / ATCC MYA-4617 / FGSC 8958) OX=242507 GN=MGG_17595 PE=4 SV=1	56	6.06	1669	75.71	30	11	74	11	0	1.099	0.14	0.750087	0.979633	86.9	93.7	105.3	102.9	111.6	99.6	1.32663e+07	1.4305e+07	1.60762e+07	1.57171e+07	1.70452e+07	1.52008e+07	metabolic process		catalytic activity	12985815	MGG_17595
High	G5EHV3	V-type proton ATPase subunit E OS=Magnaporthe oryzae (strain 70-15 / ATCC MYA-4617 / FGSC 8958) OX=242507 GN=MGCH7_ch7g520 PE=3 SV=1	25.8	8.62	3670	75.559	51	9	107	9	0	1.089	0.12	0.67833	0.978049	97.2	96	93.9	104.6	102.6	105.6	7.03996e+07	6.95395e+07	6.79695e+07	7.57486e+07	7.4294e+07	7.64804e+07	transport		catalytic activity;transporter activity	2682775	MGG_02770	Oxidative phosphorylation; Metabolic pathways; Phagosome
High	G4NAH5	Uncharacterized protein OS=Magnaporthe oryzae (strain 70-15 / ATCC MYA-4617 / FGSC 8958) OX=242507 GN=MGG_09719 PE=4 SV=1	95	8.56	768	75.463	28	16	71	16	0	1.366	0.45	0.292977	0.889778	85.7	83.2	78	108.3	131.3	113.6	3.61255e+06	3.50692e+06	3.28664e+06	4.5666e+06	5.53449e+06	4.79017e+06	metabolic process		catalytic activity;nucleotide binding	2680673	MGG_09719
High	G4N9V8	Aldose 1-epimerase OS=Magnaporthe oryzae (strain 70-15 / ATCC MYA-4617 / FGSC 8958) OX=242507 GN=MGG_03245 PE=4 SV=1	45	5.66	1615	75.455	26	7	72	7	0	3.029	1.6	2.80679e-05	0.000645937	49.6	49.2	47.8	140.8	163.5	149.1	5.82037e+06	5.78223e+06	5.61885e+06	1.65361e+07	1.92007e+07	1.75159e+07	metabolic process		catalytic activity	2676861	MGG_03245	Galactose metabolism; Biosynthesis of antibiotics; Metabolic pathways; Glycolysis / Gluconeogenesis; Biosynthesis of secondary metabolites
High	G4N9R1	Actin-like protein 2 OS=Magnaporthe oryzae (strain 70-15 / ATCC MYA-4617 / FGSC 8958) OX=242507 GN=MGG_17001 PE=3 SV=1	44.7	6.29	2020	75.43	43	14	98	14	0	1.037	0.05	0.801782	0.985273	96	97.8	100.6	100.1	101.5	104	3.82839e+07	3.90014e+07	4.01125e+07	3.99173e+07	4.04514e+07	4.14625e+07	cell organization and biogenesis;regulation of biological process	cytoskeleton;mitochondrion	catalytic activity;nucleotide binding	12986829	MGG_17001
High	G4N6R7	40S ribosomal protein S11 OS=Magnaporthe oryzae (strain 70-15 / ATCC MYA-4617 / FGSC 8958) OX=242507 GN=MGG_03680 PE=3 SV=1	18.4	10.62	1637	75.338	52	10	128	10	0	0.829	-0.27	0.515373	0.962831	100.8	112.4	108.9	102.9	90.2	84.8	1.76553e+08	1.96975e+08	1.90744e+08	1.80187e+08	1.58072e+08	1.48628e+08	metabolic process	ribosome	structural molecule activity	2677011	MGG_03680	Ribosome
High	G4MZ45	26S protease regulatory subunit 8 OS=Magnaporthe oryzae (strain 70-15 / ATCC MYA-4617 / FGSC 8958) OX=242507 GN=MGG_01380 PE=3 SV=1	47.9	8.94	986	75.337	51	18	93	17	0	0.947	-0.08	0.817369	0.985273	100.9	107.5	102.9	101.6	97.5	89.6	2.19973e+07	2.34383e+07	2.24287e+07	2.21393e+07	2.12464e+07	1.95372e+07	cell organization and biogenesis;metabolic process;regulation of biological process;response to stimulus	cytoplasm;cytosol;nucleus;proteasome	catalytic activity;nucleotide binding;protein binding;RNA binding	2679073	MGG_01380	Proteasome
High	G4NHG1	Aldose 1-epimerase OS=Magnaporthe oryzae (strain 70-15 / ATCC MYA-4617 / FGSC 8958) OX=242507 GN=MGG_03853 PE=4 SV=1	36.8	5.44	1787	75.324	44	11	75	11	0	1.093	0.13	0.729639	0.978049	99.8	93.5	93.8	100.3	110.2	102.5	2.41835e+07	2.26582e+07	2.27271e+07	2.43126e+07	2.67249e+07	2.4841e+07	metabolic process		catalytic activity	2677294	MGG_03853	Galactose metabolism; Biosynthesis of antibiotics; Metabolic pathways; Glycolysis / Gluconeogenesis; Biosynthesis of secondary metabolites
High	A4UBV5	Kynureninase OS=Magnaporthe oryzae (strain 70-15 / ATCC MYA-4617 / FGSC 8958) OX=242507 GN=BNA5 PE=3 SV=2	54.4	6.67	1446	75.255	29	9	61	9	0	1.08	0.11	0.764747	0.979633	94.7	98.9	96.3	99.8	106.2	104.1	2.4383e+07	2.54451e+07	2.47943e+07	2.56906e+07	2.73324e+07	2.67875e+07	metabolic process	cytoplasm	catalytic activity	2677723	MGG_10969	Metabolic pathways; Tryptophan metabolism
High	G4ND55	Asparagine synthetase OS=Magnaporthe oryzae (strain 70-15 / ATCC MYA-4617 / FGSC 8958) OX=242507 GN=MGG_00969 PE=4 SV=1	65.8	6.11	1331	75.246	31	13	85	13	0	0.716	-0.48	0.197094	0.773228	117.5	119.5	109.6	79.1	90	84.2	2.5309e+07	2.57334e+07	2.36003e+07	1.70424e+07	1.93775e+07	1.81329e+07	metabolic process	cytosol;nucleus	catalytic activity;nucleotide binding	2674606	MGG_00969	Alanine, aspartate and glutamate metabolism; Metabolic pathways; Biosynthesis of secondary metabolites
High	G4MM08	Disulfide-isomerase A6 precurso OS=Magnaporthe oryzae (strain 70-15 / ATCC MYA-4617 / FGSC 8958) OX=242507 GN=MGG_06786 PE=4 SV=1	50.5	7.43	2659	75.241	37	13	96	13	0	0.836	-0.26	0.54548	0.970343	106.2	114	106.8	87.4	96.4	89.3	3.7128e+07	3.98833e+07	3.73371e+07	3.05736e+07	3.37053e+07	3.12274e+07	cellular homeostasis;regulation of biological process		catalytic activity	2684959	MGG_06786	Protein processing in endoplasmic reticulum
High	G4N151	Paraplegin OS=Magnaporthe oryzae (strain 70-15 / ATCC MYA-4617 / FGSC 8958) OX=242507 GN=MGG_07441 PE=3 SV=1	110.7	6.68	874	75.22	23	16	95	16	0	1.203	0.27	0.46288	0.952409	87.4	93.2	91.1	114	104.6	109.6	2.81337e+07	2.99834e+07	2.93246e+07	3.66956e+07	3.36553e+07	3.52702e+07	metabolic process;response to stimulus	membrane	catalytic activity;metal ion binding;nucleotide binding	2683361	MGG_07441
High	G4NFS0	tRNA selenocysteine-associated protein 1 OS=Magnaporthe oryzae (strain 70-15 / ATCC MYA-4617 / FGSC 8958) OX=242507 GN=MGG_08741 PE=4 SV=1	44.6	7.46	2345	75.195	31	10	96	10	0	1.289	0.37	0.316335	0.905216	85.5	87	91.1	112.1	103.6	120.8	2.79868e+07	2.84629e+07	2.97961e+07	3.66808e+07	3.38911e+07	3.95217e+07			RNA binding	2679034	MGG_08741
High	G5EHL1	Ubiquitin carboxyl-terminal hydrolase OS=Magnaporthe oryzae (strain 70-15 / ATCC MYA-4617 / FGSC 8958) OX=242507 GN=MGCH7_ch7g748 PE=3 SV=1	62.2	5.94	1950	75.107	33	14	98	14	0	0.911	-0.13	0.743694	0.978327	114.1	93.1	104.2	94.9	91.1	102.6	3.11231e+07	2.53996e+07	2.84411e+07	2.59045e+07	2.48607e+07	2.7982e+07	metabolic process		catalytic activity;protein binding	2682523	MGG_02970
High	Q525S7	Protein SEY1 OS=Magnaporthe oryzae (strain 70-15 / ATCC MYA-4617 / FGSC 8958) OX=242507 GN=SEY1 PE=3 SV=1	95.4	5.4	1126	75.009	25	17	92	17	0	1.446	0.53	0.182373	0.748512	87.6	82.6	77.4	111.3	121.5	119.5	1.7381e+07	1.6395e+07	1.53594e+07	2.20844e+07	2.41054e+07	2.37109e+07		endoplasmic reticulum;membrane	catalytic activity;nucleotide binding	2685152	MGG_06979
High	G4N4U4	Nuclear pore complex protein Nup85 OS=Magnaporthe oryzae (strain 70-15 / ATCC MYA-4617 / FGSC 8958) OX=242507 GN=MGG_06016 PE=3 SV=1	122.7	4.74	1391	74.991	18	14	74	14	0	1.135	0.18	0.654801	0.977711	91.3	82.9	54.6	92.5	184.5	94.2	2.17663e+07	1.97755e+07	1.30202e+07	2.20588e+07	4.39765e+07	2.24514e+07				2683959	MGG_06016
High	A4QVZ8	Lysophospholipase NTE1 OS=Magnaporthe oryzae (strain 70-15 / ATCC MYA-4617 / FGSC 8958) OX=242507 GN=NTE1 PE=3 SV=2	164.9	8.07	525	74.882	15	15	50	15	0	1.439	0.53	0.219714	0.805449	84.1	81.7	79.1	115.5	117.6	121.9	3.15221e+06	3.06185e+06	2.96285e+06	4.32715e+06	4.4071e+06	4.56489e+06	metabolic process		catalytic activity
High	G4NBU3	CCHC-type domain-containing protein OS=Magnaporthe oryzae (strain 70-15 / ATCC MYA-4617 / FGSC 8958) OX=242507 GN=MGG_17307 PE=4 SV=1	64.1	6.77	685	74.78	29	15	47	2	0	100	6.64	1e-17	3.55517e-16				56.2	246.2	297.6				1.48074e+06	6.48407e+06	7.83806e+06			metal ion binding	12986625	MGG_17307
High	G4N9H1	Nitrilase 2 OS=Magnaporthe oryzae (strain 70-15 / ATCC MYA-4617 / FGSC 8958) OX=242507 GN=MGG_03280 PE=3 SV=1	36.9	5.49	2704	74.738	36	8	71	8	0	0.655	-0.61	0.126454	0.631062	125.1	112.8	122.7	83.2	80.4	75.8	3.00591e+07	2.71114e+07	2.94915e+07	1.99935e+07	1.93134e+07	1.82123e+07	metabolic process		catalytic activity	2676715	MGG_03280	Nitrogen metabolism; Tryptophan metabolism; Cyanoamino acid metabolism
High	Q52CS0	Ubiquitin-like modifier-activating enzyme ATG7 OS=Magnaporthe oryzae (strain 70-15 / ATCC MYA-4617 / FGSC 8958) OX=242507 GN=ATG7 PE=3 SV=2	79.1	5.9	972	74.715	33	17	80	17	0	1.1	0.14	0.794679	0.985273	94.7	94.7	102.1	99.9	104.6	104.1	1.71598e+07	1.71617e+07	1.85032e+07	1.81148e+07	1.89549e+07	1.88808e+07	metabolic process	cytoplasm	catalytic activity
High	G4N9S5	Mannose-6-phosphate isomerase OS=Magnaporthe oryzae (strain 70-15 / ATCC MYA-4617 / FGSC 8958) OX=242507 GN=MGG_10677 PE=3 SV=1	48.7	4.92	1803	74.638	38	13	71	13	0	0.838	-0.25	0.517795	0.962866	106.7	108.3	108	90.1	90.5	96.3	2.58364e+07	2.62219e+07	2.61424e+07	2.18239e+07	2.19149e+07	2.33245e+07	metabolic process	cytosol;nucleus	catalytic activity;metal ion binding	2682878	MGG_10677	Amino sugar and nucleotide sugar metabolism; Biosynthesis of secondary metabolites; Metabolic pathways; Fructose and mannose metabolism
High	G4N5R7	Ribonuclease Z OS=Magnaporthe oryzae (strain 70-15 / ATCC MYA-4617 / FGSC 8958) OX=242507 GN=MGG_05303 PE=3 SV=1	106.2	8.16	1002	74.623	20	13	55	13	0	0.94	-0.09	0.732482	0.978049	121.4	102.5	100.9	80.3	98.5	96.4	4.20342e+06	3.55002e+06	3.49168e+06	2.77901e+06	3.40828e+06	3.33839e+06	metabolic process			2675758	MGG_05303	RNA transport
High	G4ND37	2-dehydropantoate 2-reductase OS=Magnaporthe oryzae (strain 70-15 / ATCC MYA-4617 / FGSC 8958) OX=242507 GN=MGG_00986 PE=4 SV=1	40.9	9.22	1178	74.577	37	9	54	9	0	0.697	-0.52	0.144081	0.670139	124.7	108.9	117.8	82.1	81.5	85	7.63718e+06	6.67144e+06	7.21761e+06	5.02779e+06	4.98949e+06	5.20384e+06	metabolic process		catalytic activity;nucleotide binding	2674356	MGG_00986
High	G4N012	Uncharacterized protein OS=Magnaporthe oryzae (strain 70-15 / ATCC MYA-4617 / FGSC 8958) OX=242507 GN=MGG_06175 PE=4 SV=1	81.6	7.81	2503	74.506	21	13	78	13	0	1.035	0.05	0.894274	0.995711	97.1	98.8	99.8	98.6	102.3	103.5	1.09007e+07	1.10908e+07	1.12e+07	1.10703e+07	1.14843e+07	1.16143e+07	cellular homeostasis;regulation of biological process	membrane		2684315	MGG_06175	Protein processing in endoplasmic reticulum
High	G4N762	D-lactate dehydrogenase 2 OS=Magnaporthe oryzae (strain 70-15 / ATCC MYA-4617 / FGSC 8958) OX=242507 GN=MGG_12830 PE=3 SV=1	59.7	6.84	1574	74.344	29	13	82	13	0	1.098	0.14	0.73392	0.978049	99.9	95.8	88.4	105.3	110.7	99.9	2.80438e+07	2.68984e+07	2.47962e+07	2.95422e+07	3.10674e+07	2.80311e+07	metabolic process		catalytic activity;nucleotide binding	5050199	MGG_12830
High	G4MTC2	Ribosomal protein OS=Magnaporthe oryzae (strain 70-15 / ATCC MYA-4617 / FGSC 8958) OX=242507 GN=MGG_04696 PE=3 SV=1	24	9.89	2389	74.333	46	10	104	10	0	1.004	0.01	0.921858	0.999625	100.4	96.4	106.4	117	79.1	100.8	1.32322e+08	1.27067e+08	1.40281e+08	1.54245e+08	1.04319e+08	1.32886e+08	metabolic process	ribosome	RNA binding;structural molecule activity	2678194	MGG_04696	Ribosome
High	G4MP14	Coatomer subunit delta OS=Magnaporthe oryzae (strain 70-15 / ATCC MYA-4617 / FGSC 8958) OX=242507 GN=MGG_05676 PE=3 SV=1	57.2	5.25	1672	74.292	26	10	89	10	0	0.869	-0.2	0.600743	0.976609	101.6	110	110.7	97	85.1	95.6	2.44701e+07	2.64874e+07	2.66598e+07	2.33515e+07	2.05039e+07	2.3022e+07	transport	cytoplasm;Golgi;membrane		2675981	MGG_05676
High	G4MPV4	Squalene synthase OS=Magnaporthe oryzae (strain 70-15 / ATCC MYA-4617 / FGSC 8958) OX=242507 GN=MGG_09239 PE=3 SV=1	53.6	5.69	1739	74.247	30	12	79	12	0	1.108	0.15	0.734572	0.978049	96.7	90.3	97.4	112.3	96.2	107.1	9.34947e+06	8.72818e+06	9.41631e+06	1.08553e+07	9.29775e+06	1.0357e+07	metabolic process	membrane	catalytic activity	2680179	MGG_09239	Metabolic pathways; Biosynthesis of antibiotics; Steroid biosynthesis; Sesquiterpenoid and triterpenoid biosynthesis; Biosynthesis of secondary metabolites
High	G4NAD1	Anthranilate synthase component I OS=Magnaporthe oryzae (strain 70-15 / ATCC MYA-4617 / FGSC 8958) OX=242507 GN=MGG_12760 PE=3 SV=1	59.4	5.99	1210	74.247	37	13	60	13	0	0.937	-0.09	0.781971	0.983185	103.1	98.2	111.2	106	84.9	96.6	1.1284e+07	1.07432e+07	1.21659e+07	1.16018e+07	9.29218e+06	1.0573e+07	metabolic process		catalytic activity	5050134	MGG_12760	Biosynthesis of amino acids; Biosynthesis of antibiotics; Phenylalanine, tyrosine and tryptophan biosynthesis; Metabolic pathways; Biosynthesis of secondary metabolites
High	G4N4L5	Nitrate reductase [NADPH] OS=Magnaporthe oryzae (strain 70-15 / ATCC MYA-4617 / FGSC 8958) OX=242507 GN=MGG_05992 PE=4 SV=1	72.1	6.46	984	74.226	34	16	61	16	0	2.073	1.05	0.0116623	0.135595	66.8	65.9	62.2	136.6	146	122.5	4.22863e+06	4.17428e+06	3.93874e+06	8.6544e+06	9.25024e+06	7.75568e+06	metabolic process		catalytic activity;metal ion binding	2683983	MGG_05992	Sulfur metabolism
High	G4NA18	Phospho-2-dehydro-3-deoxyheptonate aldolase OS=Magnaporthe oryzae (strain 70-15 / ATCC MYA-4617 / FGSC 8958) OX=242507 GN=MGG_09766 PE=3 SV=1	41.3	6.14	2186	74.187	27	10	89	9	1	0.769	-0.38	0.356891	0.917234	116.2	113.3	116.7	92.7	71.8	89.3	4.72029e+07	4.60267e+07	4.74368e+07	3.76658e+07	2.91906e+07	3.63046e+07	metabolic process		catalytic activity	2680713	MGG_09766	Phenylalanine, tyrosine and tryptophan biosynthesis; Metabolic pathways; Biosynthesis of secondary metabolites; Biosynthesis of amino acids; Biosynthesis of antibiotics
High	G4NBP9	Deoxyuridine 5'-triphosphate nucleotidohydrolase OS=Magnaporthe oryzae (strain 70-15 / ATCC MYA-4617 / FGSC 8958) OX=242507 GN=MGG_17439 PE=3 SV=1	20.1	5.66	1728	74.184	64	8	60	8	0	1.007	0.01	0.933696	0.999625	97.2	100.1	111.9	101.1	88.8	100.9	1.76394e+07	1.81753e+07	2.03174e+07	1.8345e+07	1.61181e+07	1.83084e+07	metabolic process		catalytic activity	12984114	MGG_17439	Metabolic pathways; Pyrimidine metabolism
High	G4N9D7	Uncharacterized protein OS=Magnaporthe oryzae (strain 70-15 / ATCC MYA-4617 / FGSC 8958) OX=242507 GN=MGG_17247 PE=4 SV=1	99.3	8.97	991	74.067	25	14	57	14	0	1.056	0.08	0.954022	0.999625	102.9	97.1	93.6	101.2	102.7	102.6	6.34265e+06	5.98836e+06	5.7679e+06	6.23692e+06	6.32963e+06	6.32331e+06				12986551	MGG_17247
High	G4N6E9	Uncharacterized protein OS=Magnaporthe oryzae (strain 70-15 / ATCC MYA-4617 / FGSC 8958) OX=242507 GN=MGG_03741 PE=4 SV=1	173.5	8.25	1242	73.983	14	14	67	14	0	1.445	0.53	0.200268	0.777028	82.9	76.5	86.1	119.7	106.6	128.2	3.40275e+06	3.13913e+06	3.53573e+06	4.91527e+06	4.37655e+06	5.2616e+06		membrane;mitochondrion		2676792	MGG_03741
High	G4N331	Potassium:hydrogen antiporter OS=Magnaporthe oryzae (strain 70-15 / ATCC MYA-4617 / FGSC 8958) OX=242507 GN=MGG_07661 PE=4 SV=1	99.5	6.37	1086	73.965	16	9	54	9	0	1.091	0.13	0.834091	0.985273	97.6	83.6	111.4	107.3	93.6	106.5	2.65131e+06	2.27027e+06	3.02542e+06	2.91422e+06	2.54227e+06	2.89329e+06	transport	membrane	transporter activity	2683581	MGG_07661
High	G4N530	Ran-specific GTPase-activating protein 1 OS=Magnaporthe oryzae (strain 70-15 / ATCC MYA-4617 / FGSC 8958) OX=242507 GN=MGG_05203 PE=4 SV=1	27	5.11	3107	73.926	41	8	124	8	0	0.97	-0.04	0.971085	0.999625	99.3	100.4	102.3	96	97.4	104.5	2.03644e+08	2.06025e+08	2.09951e+08	1.96951e+08	1.99891e+08	2.14359e+08	transport			2675675	MGG_05203
High	G4MSV2	Chromodomain helicase DNA binding protein OS=Magnaporthe oryzae (strain 70-15 / ATCC MYA-4617 / FGSC 8958) OX=242507 GN=MGG_04589 PE=4 SV=1	193.2	6.25	1024	73.863	15	19	81	19	0	1.094	0.13	0.780151	0.983079	100.1	94.8	92	103.7	106.9	102.5	5.49152e+06	5.19905e+06	5.04461e+06	5.68689e+06	5.86293e+06	5.61931e+06	cell organization and biogenesis;metabolic process;regulation of biological process	nucleus	catalytic activity;DNA binding;nucleotide binding;protein binding	2677975	MGG_04589
High	G4MKS2	CS domain-containing protein OS=Magnaporthe oryzae (strain 70-15 / ATCC MYA-4617 / FGSC 8958) OX=242507 GN=MGG_06669 PE=4 SV=1	23	4.59	1918	73.789	41	4	65	4	0	0.832	-0.27	0.537928	0.96922	93.5	118.1	109.7	97.6	91.3	89.8	3.54489e+07	4.47922e+07	4.16156e+07	3.70255e+07	3.46283e+07	3.40659e+07				2684842	MGG_06669
High	G4MR53	F-actin-capping protein subunit beta OS=Magnaporthe oryzae (strain 70-15 / ATCC MYA-4617 / FGSC 8958) OX=242507 GN=MGG_09902 PE=3 SV=1	31.6	4.91	2368	73.737	48	10	79	10	0	1.066	0.09	0.722518	0.978049	98.7	100.3	96.3	105.2	105.2	94.3	3.63741e+07	3.69866e+07	3.54934e+07	3.87795e+07	3.87746e+07	3.47458e+07	cell organization and biogenesis;regulation of biological process	cytoplasm	protein binding	2680872	MGG_09902	Endocytosis
High	G4MPB7	Bud site selection protein 6 OS=Magnaporthe oryzae (strain 70-15 / ATCC MYA-4617 / FGSC 8958) OX=242507 GN=MGG_11773 PE=4 SV=1	109.4	7.3	1931	73.659	25	15	63	15	0	1.29	0.37	0.455584	0.950025	94	85.4	87.7	113.2	97.5	122.2	2.50881e+06	2.28076e+06	2.34142e+06	3.02129e+06	2.60123e+06	3.26173e+06	cell organization and biogenesis		protein binding	5049561	MGG_11773
High	G4MNK0	AMP deaminase OS=Magnaporthe oryzae (strain 70-15 / ATCC MYA-4617 / FGSC 8958) OX=242507 GN=MGG_05630 PE=3 SV=1	111.2	6	1010	73.649	25	16	73	16	0	0.77	-0.38	0.279524	0.875628	112.1	110.8	113.7	93.5	86.3	83.7	1.01519e+07	1.00325e+07	1.03012e+07	8.46671e+06	7.81297e+06	7.58486e+06	metabolic process	cytosol	catalytic activity	2676210	MGG_05630	Metabolic pathways; Biosynthesis of secondary metabolites; Purine metabolism; Biosynthesis of antibiotics
High	G4ML38	DNA helicase OS=Magnaporthe oryzae (strain 70-15 / ATCC MYA-4617 / FGSC 8958) OX=242507 GN=MGG_08646 PE=3 SV=1	80.4	7.34	916	73.588	32	17	64	16	0	1.069	0.1	0.917816	0.999625	92.5	111.3	93.4	96.5	106.4	99.8	5.5395e+06	6.66519e+06	5.58983e+06	5.77515e+06	6.3723e+06	5.97535e+06	metabolic process	nucleus	catalytic activity;DNA binding;nucleotide binding	2678892	MGG_08646	Meiosis - yeast; DNA replication; Cell cycle - yeast
High	G4MXF6	Uncharacterized protein OS=Magnaporthe oryzae (strain 70-15 / ATCC MYA-4617 / FGSC 8958) OX=242507 GN=MGG_15496 PE=3 SV=1	74	6.06	2148	73.45	17	8	56	8	0	0.847	-0.24	0.460471	0.951776	105.8	100.3	119.1	89.6	98	87.3	8.62843e+06	8.18539e+06	9.71336e+06	7.31042e+06	7.99619e+06	7.11906e+06	cell organization and biogenesis	mitochondrion	nucleotide binding	12986165	MGG_15496
High	G4MKI2	Dihydroxy-acid dehydratase OS=Magnaporthe oryzae (strain 70-15 / ATCC MYA-4617 / FGSC 8958) OX=242507 GN=MGG_05345 PE=3 SV=1	63.5	7.4	2289	73.426	34	17	92	17	0	1.081	0.11	0.676851	0.978049	88.9	95.2	91.9	126.9	99.4	97.6	3.73951e+07	4.00473e+07	3.86498e+07	5.33519e+07	4.17914e+07	4.10542e+07	metabolic process		catalytic activity	2676079	MGG_05345	Valine, leucine and isoleucine biosynthesis; Biosynthesis of antibiotics; Biosynthesis of amino acids; Pantothenate and CoA biosynthesis; Biosynthesis of secondary metabolites; 2-Oxocarboxylic acid metabolism; Metabolic pathways
High	G4NAX7	Dienelactone hydrolase OS=Magnaporthe oryzae (strain 70-15 / ATCC MYA-4617 / FGSC 8958) OX=242507 GN=MGG_00686 PE=4 SV=1	35.3	4.81	1880	73.366	38	8	58	8	0	0.828	-0.27	0.450591	0.947415	108.5	106	108.1	89.1	89.5	98.8	1.69255e+07	1.65316e+07	1.68483e+07	1.38891e+07	1.39569e+07	1.54038e+07			catalytic activity	2675027	MGG_00686
High	G4MSB9	RPN13_C domain-containing protein OS=Magnaporthe oryzae (strain 70-15 / ATCC MYA-4617 / FGSC 8958) OX=242507 GN=MGG_15540 PE=4 SV=1	41.1	4.73	2721	73.354	25	7	77	7	0	0.894	-0.16	0.608229	0.976609	111.3	103.2	104.6	95	93.6	92.3	1.3141e+07	1.21887e+07	1.23582e+07	1.12203e+07	1.10536e+07	1.0902e+07		cytoplasm;nucleus		12987109	MGG_15540
High	G4MP28	WSC domain-containing protein OS=Magnaporthe oryzae (strain 70-15 / ATCC MYA-4617 / FGSC 8958) OX=242507 GN=MGG_05690 PE=4 SV=1	67.8	7.61	702	73.321	29	13	55	13	0	2.092	1.06	0.0112282	0.132395	63.8	63.9	56.3	129.3	153.3	133.5	4.86574e+06	4.87193e+06	4.29117e+06	9.85724e+06	1.16879e+07	1.01773e+07				2675923	MGG_05690
High	G4NGP9	Uncharacterized protein OS=Magnaporthe oryzae (strain 70-15 / ATCC MYA-4617 / FGSC 8958) OX=242507 GN=MGG_17697 PE=4 SV=1	196.1	6.33	811	73.304	16	18	70	18	0	1.325	0.41	0.239147	0.832866	80.3	83.2	83.8	133.3	109.2	110.2	4.68456e+07	4.85442e+07	4.88619e+07	7.77714e+07	6.36844e+07	6.43074e+07	cell organization and biogenesis		protein binding	12986208	MGG_17697	MAPK signaling pathway - yeast
High	G4ND56	Mitochondrial outer membrane protein porin OS=Magnaporthe oryzae (strain 70-15 / ATCC MYA-4617 / FGSC 8958) OX=242507 GN=MGG_00968 PE=4 SV=1	29.9	9.26	2462	73.304	46	11	141	11	0	1.1	0.14	0.651382	0.977711	93.1	104.8	92	102.4	118.1	89.5	1.70575e+08	1.92052e+08	1.68547e+08	1.87583e+08	2.16311e+08	1.64038e+08	transport	membrane	transporter activity	2674473	MGG_00968
High	G4NGP5	GTPase-activating protein GYP7 OS=Magnaporthe oryzae (strain 70-15 / ATCC MYA-4617 / FGSC 8958) OX=242507 GN=MGG_04067 PE=4 SV=1	94.1	6.04	1315	73.18	23	14	62	14	0	0.893	-0.16	0.640133	0.977711	106	106	105.8	90.7	94.7	96.9	1.07514e+07	1.0753e+07	1.07248e+07	9.19501e+06	9.60048e+06	9.82198e+06				2677527	MGG_04067
High	G4N6M9	Aspartate aminotransferase OS=Magnaporthe oryzae (strain 70-15 / ATCC MYA-4617 / FGSC 8958) OX=242507 GN=MGG_06530 PE=3 SV=1	44.4	8.91	2249	73.126	42	13	113	13	0	0.937	-0.09	0.862946	0.989432	90.4	112.4	105.1	94.9	98.5	98.7	1.24613e+08	1.54943e+08	1.44853e+08	1.30848e+08	1.35706e+08	1.35969e+08	metabolic process		catalytic activity	2684685	MGG_06530	Phenylalanine metabolism; Alanine, aspartate and glutamate metabolism; Biosynthesis of secondary metabolites; Metabolic pathways; Carbon metabolism; 2-Oxocarboxylic acid metabolism; Biosynthesis of antibiotics; Biosynthesis of amino acids; Arginine biosynthesis; Tyrosine metabolism; Cysteine and methionine metabolism; Phenylalanine, tyrosine and tryptophan biosynthesis; Arginine and proline metab…
High	G4NAY1	Endoplasmic oxidoreductin-1 OS=Magnaporthe oryzae (strain 70-15 / ATCC MYA-4617 / FGSC 8958) OX=242507 GN=MGG_00683 PE=3 SV=1	68.6	5.41	1811	72.991	30	14	77	14	0	0.888	-0.17	0.589166	0.97407	101.3	107.4	107.1	103.6	85.4	95.1	7.30786e+06	7.7464e+06	7.72488e+06	7.4722e+06	6.15693e+06	6.86134e+06	metabolic process	endoplasmic reticulum	catalytic activity	2675010	MGG_00683
High	G4NIM5	Uncharacterized protein OS=Magnaporthe oryzae (strain 70-15 / ATCC MYA-4617 / FGSC 8958) OX=242507 GN=MGG_15429 PE=4 SV=1	68.7	5.87	1081	72.982	30	14	64	14	0	0.464	-1.11	0.00251722	0.0404245	141.3	118.1	141.2	65.6	65.1	68.6	1.72394e+07	1.4407e+07	1.7227e+07	7.9996e+06	7.94324e+06	8.37128e+06	regulation of biological process		catalytic activity;nucleotide binding;protein binding	12987366	MGG_15429
High	G4MT20	Ferrochelatase OS=Magnaporthe oryzae (strain 70-15 / ATCC MYA-4617 / FGSC 8958) OX=242507 GN=MGG_15723 PE=3 SV=1	48.1	8.53	1250	72.744	37	12	76	12	0	1.356	0.44	0.265112	0.85994	90.3	69.5	93	143.7	81	122.4	1.00308e+07	7.71376e+06	1.03311e+07	1.5964e+07	8.99912e+06	1.3597e+07	metabolic process		catalytic activity	12984678	MGG_15723	Porphyrin and chlorophyll metabolism; Biosynthesis of secondary metabolites; Metabolic pathways
High	G4MP15	Glutathione S-transferase I OS=Magnaporthe oryzae (strain 70-15 / ATCC MYA-4617 / FGSC 8958) OX=242507 GN=MGG_05677 PE=3 SV=1	32.1	7.18	1541	72.743	42	9	86	9	0	1.003	0	0.909157	0.99788	102.2	101.6	99.6	92.8	101.8	102.1	3.84367e+07	3.82031e+07	3.74512e+07	3.49108e+07	3.8301e+07	3.8397e+07			catalytic activity;protein binding	2675982	MGG_05677	Glutathione metabolism
High	G4MZG5	Cytochrome P450 51 OS=Magnaporthe oryzae (strain 70-15 / ATCC MYA-4617 / FGSC 8958) OX=242507 GN=MGG_04432 PE=3 SV=1	59.3	7.72	1275	72.622	36	15	91	15	0	0.703	-0.51	0.133269	0.645143	100.3	126.3	120.1	87.4	81.6	84.4	1.79183e+07	2.25571e+07	2.14518e+07	1.56201e+07	1.45755e+07	1.50768e+07	metabolic process	membrane	catalytic activity;metal ion binding	2678219	MGG_04432	Metabolic pathways; Biosynthesis of secondary metabolites; Steroid biosynthesis; Biosynthesis of antibiotics
High	G4MTF5	Uncharacterized protein OS=Magnaporthe oryzae (strain 70-15 / ATCC MYA-4617 / FGSC 8958) OX=242507 GN=MGG_11188 PE=4 SV=1	91.4	4.93	1517	72.619	18	11	58	11	0	0.648	-0.63	0.0906751	0.538514	118.8	107.4	138.9	77	69.6	88.3	6.39599e+06	5.7816e+06	7.47938e+06	4.14273e+06	3.74558e+06	4.75411e+06				5051159	MGG_11188
High	G4N2P7	Lid2 complex component lid2 OS=Magnaporthe oryzae (strain 70-15 / ATCC MYA-4617 / FGSC 8958) OX=242507 GN=MGG_04878 PE=4 SV=1	195.7	6.74	803	72.496	13	14	61	14	0	1.404	0.49	0.304135	0.89833	87.5	81.9	83.3	119.5	110.9	116.9	2.20687e+06	2.06631e+06	2.10044e+06	3.01568e+06	2.79682e+06	2.94947e+06	metabolic process	nucleus	catalytic activity;DNA binding;metal ion binding;protein binding	2675627	MGG_04878
High	G4MPL3	Vanadium chloroperoxidase OS=Magnaporthe oryzae (strain 70-15 / ATCC MYA-4617 / FGSC 8958) OX=242507 GN=MGG_02210 PE=4 SV=1	65.4	5.39	1211	72.481	34	13	74	13	0	1.062	0.09	0.753266	0.979633	95.9	96.5	93.6	94.5	117.7	101.8	1.48329e+08	1.49298e+08	1.44763e+08	1.4623e+08	1.82143e+08	1.57463e+08	metabolic process		antioxidant activity;catalytic activity	2681280	MGG_02210
High	G4MX51	Phosphoinositide 3-phosphate phosphatase OS=Magnaporthe oryzae (strain 70-15 / ATCC MYA-4617 / FGSC 8958) OX=242507 GN=MGG_08005 PE=4 SV=1	70.5	5.97	1439	72.461	27	13	68	13	0	1.088	0.12	0.780856	0.983079	105.8	77.9	105.1	114.3	79.2	117.6	1.28131e+07	9.43548e+06	1.27245e+07	1.38403e+07	9.58696e+06	1.42301e+07	metabolic process		catalytic activity	2678238	MGG_08005
High	G4MWC3	1,3-beta-glucanosyltransferase OS=Magnaporthe oryzae (strain 70-15 / ATCC MYA-4617 / FGSC 8958) OX=242507 GN=MGG_08370 PE=3 SV=1	55.8	5.69	1932	71.993	25	10	59	10	0	1.554	0.64	0.104697	0.573952	74.3	80.5	73.2	109.4	115.5	147.2	1.44189e+07	1.562e+07	1.42043e+07	2.1231e+07	2.24068e+07	2.85577e+07		membrane	catalytic activity	2678504	MGG_08370
High	G4NHG8	GTPase-activating protein OS=Magnaporthe oryzae (strain 70-15 / ATCC MYA-4617 / FGSC 8958) OX=242507 GN=MGG_03846 PE=4 SV=1	89	6.74	1854	71.984	25	16	82	16	0	1.471	0.56	0.208454	0.786214	80.5	77.8	95.6	118.5	92.5	135	4.94013e+06	4.77484e+06	5.86592e+06	7.2678e+06	5.67753e+06	8.28351e+06	regulation of biological process;response to stimulus		protein binding	2677348	MGG_03846
High	G4NFJ6	Exopolyphosphatase OS=Magnaporthe oryzae (strain 70-15 / ATCC MYA-4617 / FGSC 8958) OX=242507 GN=MGG_08801 PE=4 SV=1	46.9	5.68	1112	71.945	46	12	54	12	0	0.44	-1.18	0.00215465	0.0353733	161.1	129.5	84.5	44.3	123.7	57	3.85501e+07	3.09733e+07	2.02041e+07	1.05982e+07	2.95808e+07	1.3627e+07		cytoplasm	catalytic activity	2678967	MGG_08801	Purine metabolism
High	G4MZ63	Methylenetetrahydrofolate reductase OS=Magnaporthe oryzae (strain 70-15 / ATCC MYA-4617 / FGSC 8958) OX=242507 GN=MGG_08171 PE=3 SV=1	76.2	5.3	980	71.926	34	13	65	13	0	0.734	-0.45	0.200889	0.777028	120.7	114.9	84.2	66.1	129.8	84.3	1.01491e+07	9.65434e+06	7.07809e+06	5.55854e+06	1.09089e+07	7.08232e+06	metabolic process		catalytic activity	2678407	MGG_08171	Metabolic pathways; One carbon pool by folate; Carbon metabolism
High	G4N6V6	AGC/YANK protein kinase OS=Magnaporthe oryzae (strain 70-15 / ATCC MYA-4617 / FGSC 8958) OX=242507 GN=MGG_06514 PE=4 SV=1	62.9	8.07	704	71.915	29	10	50	10	0	0.852	-0.23	0.479822	0.959468	108.8	113.5	94.1	90.4	92.7	100.5	4.5404e+06	4.73471e+06	3.92764e+06	3.77329e+06	3.86733e+06	4.19157e+06	metabolic process		catalytic activity;nucleotide binding	2684669	MGG_06514
High	G4NG44	Bifunctional cytochrome P450/NADPH--P450 reductase OS=Magnaporthe oryzae (strain 70-15 / ATCC MYA-4617 / FGSC 8958) OX=242507 GN=MGG_10879 PE=3 SV=1	120.2	5.66	971	71.853	21	17	68	17	0	0.592	-0.76	0.0495661	0.387729	118.1	142.2	90	64.9	115	69.9	8.43327e+06	1.01586e+07	6.42799e+06	4.63434e+06	8.21101e+06	4.99041e+06	metabolic process;transport		catalytic activity;metal ion binding;nucleotide binding	2676401	MGG_10879	Fatty acid degradation; Tryptophan metabolism
High	G4MN04	Signal recognition particle subunit SRP72 OS=Magnaporthe oryzae (strain 70-15 / ATCC MYA-4617 / FGSC 8958) OX=242507 GN=MGG_06904 PE=3 SV=1	72.7	8.16	1585	71.827	27	14	69	14	0	0.916	-0.13	0.708711	0.978049	101.7	115.2	102.3	88.2	98.9	93.7	1.58167e+07	1.79231e+07	1.59067e+07	1.37168e+07	1.53749e+07	1.45776e+07	cell organization and biogenesis;transport	cytoplasm	protein binding;RNA binding	2685077	MGG_06904	Protein export
High	G4MMX5	Phytanoyl-CoA dioxygenase OS=Magnaporthe oryzae (strain 70-15 / ATCC MYA-4617 / FGSC 8958) OX=242507 GN=MGG_06880 PE=3 SV=1	34.9	5.17	1905	71.788	33	9	67	9	0	1.06	0.08	0.85256	0.989214	95.5	97.1	105.8	106	92.8	102.9	9.77495e+06	9.93448e+06	1.08295e+07	1.08482e+07	9.49704e+06	1.05338e+07	metabolic process		catalytic activity	2685053	MGG_06880
High	G4MM59	NAD(P)-bd_dom domain-containing protein OS=Magnaporthe oryzae (strain 70-15 / ATCC MYA-4617 / FGSC 8958) OX=242507 GN=MGG_16374 PE=4 SV=1	38.5	5.81	1140	71.77	47	12	63	12	0	0.785	-0.35	0.320495	0.906085	102.5	115.6	112.1	99.3	82.6	88	1.22568e+07	1.3822e+07	1.34095e+07	1.18737e+07	9.87883e+06	1.05229e+07	metabolic process		catalytic activity	12986291	MGG_16374
High	Q9UV51	Mitogen-activated protein kinase HOG1 OS=Magnaporthe oryzae (strain 70-15 / ATCC MYA-4617 / FGSC 8958) OX=242507 GN=HOG1 PE=3 SV=1	41.1	5.86	1449	71.642	35	9	80	8	0	1.057	0.08	0.915286	0.998987	92	98.4	102.9	106.6	96.2	104	1.7411e+07	1.86188e+07	1.94762e+07	2.01786e+07	1.82186e+07	1.96805e+07	metabolic process		catalytic activity;nucleotide binding;signal transducer activity
High	G4N861	Xylulose kinase OS=Magnaporthe oryzae (strain 70-15 / ATCC MYA-4617 / FGSC 8958) OX=242507 GN=MGG_12860 PE=3 SV=1	62.6	5.48	2120	71.493	28	12	68	12	0	0.832	-0.26	0.439026	0.942598	108.4	109.1	115.6	90.8	84.6	91.5	1.26408e+07	1.27251e+07	1.34867e+07	1.05924e+07	9.87417e+06	1.06783e+07	metabolic process		catalytic activity	5050228	MGG_12860	Metabolic pathways; Pentose and glucuronate interconversions
High	G4N6V3	BSD domain-containing protein OS=Magnaporthe oryzae (strain 70-15 / ATCC MYA-4617 / FGSC 8958) OX=242507 GN=MGG_06516 PE=4 SV=1	45.5	4.96	1015	71.477	45	12	53	12	0	1.335	0.42	0.28587	0.881902	89.8	86	82.5	110.1	116.7	114.8	1.27196e+07	1.21795e+07	1.16795e+07	1.55948e+07	1.6527e+07	1.62587e+07				2684671	MGG_06516
High	G4MUK2	Uncharacterized protein OS=Magnaporthe oryzae (strain 70-15 / ATCC MYA-4617 / FGSC 8958) OX=242507 GN=MGG_07276 PE=3 SV=1	76.5	8.95	1483	71.352	29	12	59	12	0	1.262	0.34	0.425465	0.931326	87.9	86	87.8	110.8	121.8	105.7	3.51609e+06	3.4433e+06	3.51344e+06	4.4345e+06	4.87326e+06	4.23127e+06				2683022	MGG_07276
High	G4N1R0	Replication factor C subunit 4 OS=Magnaporthe oryzae (strain 70-15 / ATCC MYA-4617 / FGSC 8958) OX=242507 GN=MGG_07526 PE=3 SV=1	39.5	8.37	977	71.351	39	10	63	10	0	0.858	-0.22	0.504151	0.959814	111.8	92.3	114.9	95.9	86.6	98.6	1.68173e+07	1.38893e+07	1.72892e+07	1.44248e+07	1.30293e+07	1.48411e+07	metabolic process;response to stimulus		catalytic activity;DNA binding;nucleotide binding	2683446	MGG_07526	DNA replication; Mismatch repair; Nucleotide excision repair
High	A4RHN5	Phosphatidylethanolamine N-methyltransferase OS=Magnaporthe oryzae (strain 70-15 / ATCC MYA-4617 / FGSC 8958) OX=242507 GN=CHO2 PE=3 SV=1	108.3	7.06	662	71.302	21	12	49	12	0	1.602	0.68	0.0954094	0.550767	78.1	73.8	80.8	117.1	125.2	125	3.25969e+06	3.08119e+06	3.37293e+06	4.88978e+06	5.22692e+06	5.22089e+06	metabolic process		catalytic activity
High	G4N9B7	Calcium-transporting ATPase 1 OS=Magnaporthe oryzae (strain 70-15 / ATCC MYA-4617 / FGSC 8958) OX=242507 GN=MGG_10027 PE=4 SV=1	121	6.48	1198	71.239	18	14	72	14	0	0.969	-0.05	0.871308	0.990258	107.6	100.1	99.9	99.1	96.3	97	2.29161e+07	2.13342e+07	2.12933e+07	2.11096e+07	2.05155e+07	2.06649e+07		membrane	catalytic activity;metal ion binding;nucleotide binding	2680984	MGG_10027
High	G4MSK3	Homoserine O-acetyltransferase OS=Magnaporthe oryzae (strain 70-15 / ATCC MYA-4617 / FGSC 8958) OX=242507 GN=MGG_01469 PE=3 SV=1	47.7	5.5	1378	71.215	30	9	60	9	0	0.9	-0.15	0.629332	0.977465	102.2	110.5	100.3	88.3	106.8	91.9	5.80979e+06	6.28516e+06	5.70359e+06	5.02076e+06	6.0737e+06	5.22795e+06	metabolic process	cytoplasm	catalytic activity	2679245	MGG_01469	Biosynthesis of antibiotics; Cysteine and methionine metabolism; Metabolic pathways
High	A4RK68	Eukaryotic translation initiation factor 3 subunit M OS=Magnaporthe oryzae (strain 70-15 / ATCC MYA-4617 / FGSC 8958) OX=242507 GN=MGG_01595 PE=3 SV=1	49.6	5.66	2451	71.209	28	13	83	13	0	0.893	-0.16	0.718839	0.978049	109.6	104.8	104.9	85.7	101.3	93.7	5.92976e+07	5.66877e+07	5.67778e+07	4.63569e+07	5.48111e+07	5.06946e+07		cytoplasm	protein binding;RNA binding
High	G4NAT8	Glycerol-3-phosphate dehydrogenase OS=Magnaporthe oryzae (strain 70-15 / ATCC MYA-4617 / FGSC 8958) OX=242507 GN=MGG_03147 PE=3 SV=1	75.9	7.59	965	71.15	27	13	76	13	0	1.333	0.41	0.229535	0.816037	87.8	84.8	84.3	113	113.1	116.9	5.27481e+07	5.09619e+07	5.06472e+07	6.78696e+07	6.79349e+07	7.02339e+07	metabolic process		catalytic activity	2676488	MGG_03147	Glycerophospholipid metabolism; Biosynthesis of secondary metabolites
High	G4NCJ9	26S proteasome regulatory subunit rpn-8 OS=Magnaporthe oryzae (strain 70-15 / ATCC MYA-4617 / FGSC 8958) OX=242507 GN=MGG_01059 PE=3 SV=1	39.3	5.74	2281	71.112	41	12	114	12	0	0.691	-0.53	0.174752	0.730022	108.6	121.4	117.1	80.9	92.7	79.4	4.63093e+07	5.17798e+07	4.99479e+07	3.45015e+07	3.95312e+07	3.38714e+07		proteasome	protein binding	2674847	MGG_01059	Proteasome
High	G4NIS0	NADH dehydrogenase [ubiquinone] iron-sulfur protein 4, mitochondrial OS=Magnaporthe oryzae (strain 70-15 / ATCC MYA-4617 / FGSC 8958) OX=242507 GN=MGG_04136 PE=3 SV=1	23.2	9.83	1777	70.938	50	9	66	9	0	0.963	-0.05	0.935866	0.999625	104.2	101.2	102.3	93.3	100.7	98.4	3.95209e+07	3.83977e+07	3.87977e+07	3.53828e+07	3.81995e+07	3.73519e+07	metabolic process		catalytic activity	2677646	MGG_04136	Metabolic pathways; Oxidative phosphorylation
High	Q01168	Nitrogen regulatory protein NUT1 OS=Magnaporthe oryzae (strain 70-15 / ATCC MYA-4617 / FGSC 8958) OX=242507 GN=NUT1 PE=4 SV=1	100.8	8.75	1498	70.929	22	11	58	11	0	1.285	0.36	0.417929	0.930723	90.9	81.4	86.9	111.7	109.7	119.4	6.73558e+06	6.03261e+06	6.43959e+06	8.27596e+06	8.12878e+06	8.84297e+06	regulation of biological process		DNA binding;metal ion binding
High	G4NE43	CBFD_NFYB_HMF domain-containing protein OS=Magnaporthe oryzae (strain 70-15 / ATCC MYA-4617 / FGSC 8958) OX=242507 GN=MGG_00169 PE=4 SV=1	38.3	4.41	1468	70.909	37	9	56	9	0	1.13	0.18	0.733835	0.978049	97.9	91.9	92	101.2	113	104	3.11946e+06	2.92813e+06	2.93212e+06	3.22259e+06	3.59946e+06	3.31355e+06		nucleus	DNA binding;protein binding	2674560	MGG_00169
High	G4NBY3	Proteasome subunit alpha type OS=Magnaporthe oryzae (strain 70-15 / ATCC MYA-4617 / FGSC 8958) OX=242507 GN=MGG_01153 PE=3 SV=1	28.1	6.38	1788	70.906	53	13	99	13	0	0.906	-0.14	0.760404	0.979633	97.5	104.8	106.7	94.9	94.8	101.3	7.25822e+07	7.80085e+07	7.93985e+07	7.06419e+07	7.05728e+07	7.53817e+07	metabolic process	cytoplasm;cytosol;nucleus;proteasome	catalytic activity	2674956	MGG_01153	Proteasome
High	G4MYX0	Uncharacterized protein OS=Magnaporthe oryzae (strain 70-15 / ATCC MYA-4617 / FGSC 8958) OX=242507 GN=MGG_10827 PE=3 SV=1	11.1	4.37	2998	70.837	76	7	78	7	0	0.855	-0.23	0.596793	0.976609	110	119.9	108.7	72.1	95.2	94	2.01695e+08	2.19882e+08	1.99396e+08	1.32206e+08	1.74641e+08	1.7244e+08	metabolic process	ribosome	structural molecule activity	2676342	MGG_10827	Ribosome
High	G4MQU0	Bilirubin oxidase OS=Magnaporthe oryzae (strain 70-15 / ATCC MYA-4617 / FGSC 8958) OX=242507 GN=MGG_13764 PE=3 SV=1	70.1	5.71	1060	70.809	33	16	53	16	0	0.251	-2	1.47028e-07	4.23424e-06	275.2	99	129.3	23.7	32.4	40.4	3.45713e+07	1.24365e+07	1.6247e+07	2.98225e+06	4.07285e+06	5.07371e+06	metabolic process		catalytic activity;metal ion binding	5048986	MGG_13764
High	G4MKK4	Chaperone dnaJ 2 OS=Magnaporthe oryzae (strain 70-15 / ATCC MYA-4617 / FGSC 8958) OX=242507 GN=MGG_04462 PE=3 SV=1	45.3	6.38	1836	70.755	32	8	73	8	0	0.745	-0.43	0.243366	0.835253	99.9	126	114.4	80.1	94.4	85.2	2.11408e+07	2.66715e+07	2.42102e+07	1.69416e+07	1.99799e+07	1.80248e+07	metabolic process;response to stimulus		metal ion binding;nucleotide binding;protein binding	2678160	MGG_04462	Protein processing in endoplasmic reticulum
High	G4NI01	NIMA-interacting protein TinC, variant OS=Magnaporthe oryzae (strain 70-15 / ATCC MYA-4617 / FGSC 8958) OX=242507 GN=MGG_09383 PE=4 SV=1	99.2	6.3	1032	70.715	20	17	87	15	0	0.71	-0.49	0.1721	0.726375	118.8	113.5	117.6	84.6	82.1	83.5	1.82468e+07	1.74381e+07	1.80653e+07	1.30035e+07	1.26076e+07	1.28219e+07				2680382	MGG_09383
High	G4N712	Adenylosuccinate lyase OS=Magnaporthe oryzae (strain 70-15 / ATCC MYA-4617 / FGSC 8958) OX=242507 GN=MGG_03645 PE=3 SV=1	54.4	6.6	1380	70.66	27	11	58	11	0	0.783	-0.35	0.319315	0.906085	112.7	107.6	117.3	89	88.3	85.3	1.7797e+07	1.69861e+07	1.85253e+07	1.40485e+07	1.39391e+07	1.34638e+07	metabolic process		catalytic activity	2676630	MGG_03645	Metabolic pathways; Biosynthesis of antibiotics; Purine metabolism; Alanine, aspartate and glutamate metabolism; Biosynthesis of secondary metabolites
High	G4NCW2	Uncharacterized protein OS=Magnaporthe oryzae (strain 70-15 / ATCC MYA-4617 / FGSC 8958) OX=242507 GN=MGG_01005 PE=1 SV=1	16.5	6.8	1478	70.608	84	8	78	8	0	0.893	-0.16	0.684754	0.978049	101.8	112.3	93.1	81.9	120.1	90.8	3.34403e+07	3.69123e+07	3.05954e+07	2.69209e+07	3.9461e+07	2.98533e+07				2675177	MGG_01005
High	G4N7A0	SH3 domain-containing protein OS=Magnaporthe oryzae (strain 70-15 / ATCC MYA-4617 / FGSC 8958) OX=242507 GN=MGG_06439 PE=4 SV=1	88.6	5.06	895	70.607	28	14	51	14	0	1.186	0.25	0.597937	0.976609	95.2	83.3	93.2	105.1	110.6	112.7	3.26901e+06	2.85955e+06	3.20067e+06	3.60966e+06	3.79683e+06	3.87071e+06			protein binding	2684594	MGG_06439
High	G4MSK7	Arf GTPase-activating protein OS=Magnaporthe oryzae (strain 70-15 / ATCC MYA-4617 / FGSC 8958) OX=242507 GN=MGG_01472 PE=4 SV=1	51.9	9.03	2612	70.5	33	13	84	13	0	0.984	-0.02	0.975802	0.999625	108.2	101.8	93.6	101.3	95.1	100.1	2.72037e+07	2.56001e+07	2.35329e+07	2.54734e+07	2.39123e+07	2.51827e+07	regulation of biological process		enzyme regulator activity;metal ion binding	2679248	MGG_01472	Endocytosis
High	G4N8I6	Vacuolar protein sorting-associated protein 21 OS=Magnaporthe oryzae (strain 70-15 / ATCC MYA-4617 / FGSC 8958) OX=242507 GN=MGG_06241 PE=4 SV=1	24.7	4.89	2840	70.282	47	10	73	9	1	1.023	0.03	0.987647	0.999625	102.5	99.7	99.6	102	101.9	94.4	1.68669e+07	1.64078e+07	1.63877e+07	1.67871e+07	1.6777e+07	1.55384e+07	cell organization and biogenesis;regulation of biological process;response to stimulus;transport	cytosol;endosome	catalytic activity;nucleotide binding	2684396	MGG_06241	Endocytosis; Phagosome
High	G4N562	HAL protein kinase OS=Magnaporthe oryzae (strain 70-15 / ATCC MYA-4617 / FGSC 8958) OX=242507 GN=MGG_06070 PE=4 SV=1	73.6	9.33	1594	70.161	24	9	44	9	0	1.048	0.07	0.945551	0.999625	103.6	95.3	97.3	101.9	99.2	102.7	3.79703e+06	3.49359e+06	3.56466e+06	3.73419e+06	3.63546e+06	3.76305e+06	metabolic process;regulation of biological process	cytosol	catalytic activity;nucleotide binding	2684239	MGG_06070
High	G4N9J5	Kynurenine-oxoglutarate transaminase 1 OS=Magnaporthe oryzae (strain 70-15 / ATCC MYA-4617 / FGSC 8958) OX=242507 GN=MGG_03264 PE=4 SV=1	51.1	6.74	1412	70.153	36	13	66	13	0	0.79	-0.34	0.315696	0.905216	110.8	110.1	124.1	88.4	79.1	87.6	1.26664e+07	1.25854e+07	1.41861e+07	1.01126e+07	9.03876e+06	1.001e+07	metabolic process		catalytic activity	2676853	MGG_03264	Tryptophan metabolism; Metabolic pathways
High	G4N6C6	Cleavage and polyadenylation specificity factor subunit 2 OS=Magnaporthe oryzae (strain 70-15 / ATCC MYA-4617 / FGSC 8958) OX=242507 GN=MGG_06570 PE=3 SV=1	103.5	5.47	1676	70.024	16	12	66	12	0	1.018	0.03	0.997577	0.999625	105	99.7	97.2	90.6	106.1	101.5	5.15055e+06	4.89e+06	4.76677e+06	4.44455e+06	5.20708e+06	4.97831e+06	metabolic process			2684725	MGG_06570	mRNA surveillance pathway
High	G4MYL6	Urease OS=Magnaporthe oryzae (strain 70-15 / ATCC MYA-4617 / FGSC 8958) OX=242507 GN=MGG_01324 PE=3 SV=1	90.3	5.9	1022	69.921	21	12	58	12	0	0.938	-0.09	0.745528	0.97866	104.2	104.6	103.7	97.7	99.2	90.6	5.81607e+06	5.83898e+06	5.78572e+06	5.45474e+06	5.53947e+06	5.05501e+06	metabolic process	cytosol	catalytic activity;metal ion binding	2679536	MGG_01324	Metabolic pathways; Purine metabolism; Arginine biosynthesis
High	G4N4K0	Signal recognition particle 54 kDa protein OS=Magnaporthe oryzae (strain 70-15 / ATCC MYA-4617 / FGSC 8958) OX=242507 GN=MGG_05977 PE=3 SV=1	55.1	9.41	1275	69.815	28	10	75	10	0	0.971	-0.04	0.857773	0.989387	116.9	95	101.6	105.4	82.5	98.6	1.38271e+07	1.12292e+07	1.20108e+07	1.24666e+07	9.74998e+06	1.16628e+07	cell organization and biogenesis;metabolic process;transport	cytoplasm	catalytic activity;nucleotide binding;RNA binding	2683998	MGG_05977	Protein export
High	G4MSQ7	Uncharacterized protein OS=Magnaporthe oryzae (strain 70-15 / ATCC MYA-4617 / FGSC 8958) OX=242507 GN=MGG_07095 PE=4 SV=1	61.8	4.75	867	69.708	32	8	46	8	0	1.149	0.2	0.724293	0.978049	94.6	99.4	90.8	96.7	109.7	108.8	3.06721e+06	3.22007e+06	2.94348e+06	3.13215e+06	3.5558e+06	3.52508e+06				2682980	MGG_07095
High	G4MKI3	Oxidoreductase domain-containing protein OS=Magnaporthe oryzae (strain 70-15 / ATCC MYA-4617 / FGSC 8958) OX=242507 GN=MGG_05346 PE=4 SV=1	40.6	6.73	1755	69.617	36	12	91	12	0	0.583	-0.78	0.0427816	0.353428	118.8	130.1	131.2	76.4	67.6	75.9	4.46352e+07	4.88699e+07	4.92983e+07	2.8685e+07	2.53787e+07	2.85017e+07	metabolic process		catalytic activity;nucleotide binding	2676080	MGG_05346
High	G4N1N7	Uncharacterized protein OS=Magnaporthe oryzae (strain 70-15 / ATCC MYA-4617 / FGSC 8958) OX=242507 GN=MGG_07504 PE=4 SV=1	20.4	7.49	1932	69.591	83	11	88	11	0	1.111	0.15	0.610107	0.976609	94.6	94.9	89.8	97.6	117.9	105.2	4.56818e+07	4.5795e+07	4.33658e+07	4.71035e+07	5.69371e+07	5.07705e+07				2683424	MGG_07504
High	G4MUU2	Rho GDP dissociation inhibitor OS=Magnaporthe oryzae (strain 70-15 / ATCC MYA-4617 / FGSC 8958) OX=242507 GN=MGG_01689 PE=3 SV=1	22.6	6.23	2227	69.56	43	8	77	8	0	0.831	-0.27	0.521068	0.96467	108	110.2	104	87.2	100.9	89.7	7.41825e+07	7.57182e+07	7.14431e+07	5.99336e+07	6.93443e+07	6.16148e+07	regulation of biological process	cytoplasm	enzyme regulator activity	2679366	MGG_01689
High	G4N222	Mitochondrial membrane protein Pet127 OS=Magnaporthe oryzae (strain 70-15 / ATCC MYA-4617 / FGSC 8958) OX=242507 GN=MGG_07532 PE=4 SV=1	130.1	5.5	655	69.427	20	17	80	17	0	1.006	0.01	0.929371	0.999625	105.5	100	84.6	100.4	109	100.6	4.29234e+06	4.06968e+06	3.44211e+06	4.08592e+06	4.43769e+06	4.09502e+06	metabolic process	mitochondrion		2683452	MGG_07532
High	G4NE07	ADP-ribosylation factor-binding protein GGA1 OS=Magnaporthe oryzae (strain 70-15 / ATCC MYA-4617 / FGSC 8958) OX=242507 GN=MGG_00852 PE=4 SV=1	71.1	5.68	1119	69.399	27	16	78	16	0	1.16	0.21	0.604457	0.976609	93.9	89.1	95.4	110.4	102.3	109	1.11356e+07	1.05564e+07	1.13081e+07	1.30862e+07	1.21215e+07	1.29175e+07	transport			2675160	MGG_00852
High	G4MUU1	HTH APSES-type domain-containing protein OS=Magnaporthe oryzae (strain 70-15 / ATCC MYA-4617 / FGSC 8958) OX=242507 GN=MGG_01688 PE=4 SV=1	48.2	6.25	948	69.297	37	12	61	12	0	1.271	0.35	0.396442	0.930723	86	94.4	82.7	100.5	127.3	109.2	8.53492e+06	9.37037e+06	8.21044e+06	9.97948e+06	1.26359e+07	1.08437e+07		membrane	DNA binding	2679365	MGG_01688
High	G4N8M8	Uncharacterized protein OS=Magnaporthe oryzae (strain 70-15 / ATCC MYA-4617 / FGSC 8958) OX=242507 GN=MGG_12708 PE=4 SV=1	29.2	4.55	1121	69.265	42	7	44	7	0	0.864	-0.21	0.53489	0.968468	108	110.6	105.9	85.9	93.3	96.2	2.18999e+06	2.24346e+06	2.14739e+06	1.74205e+06	1.8913e+06	1.95121e+06				5050085	MGG_12708
[truncated: 4,073 more rows]

## Sheet: PeptideGroups
Confidence	Master Protein Accessions	Annotated Sequence	Modifications	Qvality PEP	Qvality q-value	# PSMs	Positions in Master Proteins	# Missed Cleavages	Theo. MH+ [Da]	Abundance Ratio: (rim15) / (Guy11)	Abundance Ratio (log2): (rim15) / (Guy11)	Abundance Ratio P-Value: (rim15) / (Guy11)	Abundance Ratio Adj. P-Value: (rim15) / (Guy11)	Abundances (Scaled): F7: Sample, Guy11	Abundances (Scaled): F8: Sample, Guy11	Abundances (Scaled): F9: Sample, Guy11	Abundances (Scaled): F10: Sample, rim15	Abundances (Scaled): F11: Sample, rim15	Abundances (Scaled): F12: Sample, rim15	Abundances (Normalized): F7: Sample, Guy11	Abundances (Normalized): F8: Sample, Guy11	Abundances (Normalized): F9: Sample, Guy11	Abundances (Normalized): F10: Sample, rim15	Abundances (Normalized): F11: Sample, rim15	Abundances (Normalized): F12: Sample, rim15	Quan Info	Percolator q-Value (by Search Engine): Mascot	Percolator PEP (by Search Engine): Mascot	Ions Score (by Search Engine): Mascot
[truncated: 37,978 more rows]
