# Supplementary material for: A protein kinase coordinates cycles of autophagy and glutaminolysis in invasive hyphae of the fungus Magnaporthe oryzae within rice cells
Source: Nat Commun. 2023 Jul 12;14:4146. doi: 10.1038/s41467-023-39880-w (PMC10338429; doi:10.1038/s41467-023-39880-w)
Supplement: Supplementary file 5 — Supplementary Data 2. [file 41467_2023_39880_MOESM5_ESM.xlsx]

## Sheet: Proteins
Protein FDR Confidence: Combined	Accession	Description	MW [kDa]	calc. pI	Score Mascot: Mascot	Sum PEP Score	Coverage [%]	# Peptides	# PSMs	# Unique Peptides	# Razor Peptides	Modifications	Abundance Ratio: (rim15) / (Guy11)	Abundance Ratio (log2): (rim15) / (Guy11)	Abundance Ratio P-Value: (rim15) / (Guy11)	Abundance Ratio Adj. P-Value: (rim15) / (Guy11)	Abundances (Scaled): F1: Sample, Guy11	Abundances (Scaled): F2: Sample, Guy11	Abundances (Scaled): F3: Sample, Guy11	Abundances (Scaled): F4: Sample, rim15	Abundances (Scaled): F5: Sample, rim15	Abundances (Scaled): F6: Sample, rim15	Abundances (Normalized): F1: Sample, Guy11	Abundances (Normalized): F2: Sample, Guy11	Abundances (Normalized): F3: Sample, Guy11	Abundances (Normalized): F4: Sample, rim15	Abundances (Normalized): F5: Sample, rim15	Abundances (Normalized): F6: Sample, rim15		Biological Process	Cellular Component	Molecular Function	KEGG Pathways
High	A0A151V4I6	Polynucleotide adenylyltransferase OS=Magnaporthe oryzae (strain 70-15 / ATCC MYA-4617 / FGSC 8958) OX=242507 GN=MGG_09124 PE=3 SV=1	145.4	9.55	337	42.422	11	9	37	9	0	Phospho [S198(99); S202(83.6); T203(81.3); S219(100); S227(100); S230(97.1); T231(97.1); S233(99.6); T825(100); S1314(94.4)]	0.888	-0.17	0.659934	0.983098	119.7	98.1	102.3	90.8	98.2	90.9	1.13447e+07	9.2994e+06	9.70146e+06	8.60903e+06	9.31135e+06	8.61618e+06				catalytic activity
High	A0A151V4L3	Uncharacterized protein OS=Magnaporthe oryzae (strain 70-15 / ATCC MYA-4617 / FGSC 8958) OX=242507 GN=MGG_10265 PE=3 SV=1	36.8	4.48	1313	47.608	24	6	65	6	0	Phospho [T99(99.8); S101(87.6)]	0.704	-0.51	0.295772	0.835593	121.5	97.6	121.6	74.3	99.5	85.5	2.93227e+06	2.35619e+06	2.93562e+06	1.79322e+06	2.40195e+06	2.06465e+06		cell organization and biogenesis	nucleus
High	A0A151V4M4	STAS domain-containing protein OS=Magnaporthe oryzae (strain 70-15 / ATCC MYA-4617 / FGSC 8958) OX=242507 GN=MGG_10251 PE=3 SV=1	77.9	8.28	1820	83.375	15	12	118	12	0	Phospho [S676(100); S677(93.8); S678(100); S696(98.5); S697(100)]	5.682	2.51	1.0808e-05	0.000206774	25	30.1	33.9	187.7	171.2	152.1	3.36792e+06	4.06258e+06	4.57231e+06	2.5304e+07	2.30835e+07	2.0516e+07		transport	membrane	transporter activity
High	A4QQ05	Riboflavin kinase OS=Magnaporthe oryzae (strain 70-15 / ATCC MYA-4617 / FGSC 8958) OX=242507 GN=FMN1 PE=3 SV=3	21.8	5.36	100	14.725	24	4	9	4	0	Phospho [S197(99.9)]	1.285	0.36	0.602665	0.975083	57.3	96.1	84.1	96.4	158.1	108	163663	274467	240049	275334	451303	308394		metabolic process		catalytic activity;metal ion binding;nucleotide binding	Metabolic pathways; Riboflavin metabolism; Biosynthesis of secondary metabolites
High	A4QRM8	Protein SDS23 OS=Magnaporthe oryzae (strain 70-15 / ATCC MYA-4617 / FGSC 8958) OX=242507 GN=SDS23 PE=3 SV=1	56.9	6.6	1176	78.328	17	7	45	7	0	Phospho [S15(85); S29(98.5); S53(100)]	0.691	-0.53	0.274051	0.817656	128	119.8	99.7	101.7	68	82.8	1.36293e+07	1.27544e+07	1.062e+07	1.08325e+07	7.24627e+06	8.81598e+06		cell communication;regulation of biological process;response to stimulus	cytoplasm;nucleus
High	A4QST9	Increased rDNA silencing protein 4 OS=Magnaporthe oryzae (strain 70-15 / ATCC MYA-4617 / FGSC 8958) OX=242507 GN=IRS4 PE=3 SV=2	74	10.77	0	4.417	2	1	3	1	0	Phospho [S241(99.8)]	1.28	0.36	0.607184	0.978041	61	88.1	96.7	167.9	112.8	73.5	493006	711589	780923	1.35665e+06	911140	593468		metabolic process		protein binding
High	A4QSX4	Eukaryotic translation initiation factor 3 subunit C OS=Magnaporthe oryzae (strain 70-15 / ATCC MYA-4617 / FGSC 8958) OX=242507 GN=NIP1 PE=3 SV=1	97	5.24	7969	171.925	25	14	193	14	0	Phospho [S72(100); S73(100); S78(100); T205(100); T227(100)]	0.862	-0.21	0.605498	0.977577	109.3	118	91.7	94.3	90.5	96.3	8.05213e+07	8.69217e+07	6.75278e+07	6.94462e+07	6.66342e+07	7.09423e+07		metabolic process		protein binding;RNA binding
High	A4QTA3	Eukaryotic translation initiation factor 3 subunit J OS=Magnaporthe oryzae (strain 70-15 / ATCC MYA-4617 / FGSC 8958) OX=242507 GN=HCR1 PE=3 SV=1	30.3	5.31	7994	213.647	46	12	170	12	0	Phospho [S11(99.7); S12(99.9); S13(99.7); S15(78.1); S16(80.2); S19(80.3); S40(100); S45(100); S52(100); S97(100); S100(100); S106(100)]	0.681	-0.55	0.257897	0.789659	112.8	133.2	106.5	93.9	76.7	76.9	7.23332e+07	8.54282e+07	6.8282e+07	6.02024e+07	4.9203e+07	4.92819e+07		metabolic process	cytoplasm	RNA binding	RNA transport
High	A4QTI0	Inclusion body clearance protein IML2 OS=Magnaporthe oryzae (strain 70-15 / ATCC MYA-4617 / FGSC 8958) OX=242507 GN=IML2 PE=3 SV=1	88.7	5.76	2740	80.612	13	6	86	6	0	Phospho [S219(100); S273(89.1); S286(100); S290(87.5); S292(88.7); S534(99.4); S538(100); S540(100)]	0.972	-0.04	0.838671	0.99989	112.7	95.2	92.5	85.3	92.6	121.8	1.73511e+07	1.46568e+07	1.42365e+07	1.31263e+07	1.42523e+07	1.87497e+07				protein binding
High	A4QTV1	Vacuolar protein sorting-associated protein 27 OS=Magnaporthe oryzae (strain 70-15 / ATCC MYA-4617 / FGSC 8958) OX=242507 GN=VPS27 PE=3 SV=1	78	6.71	318	21.647	6	3	26	3	0	Phospho [S247(93.6)]	1.097	0.13	0.91182	0.99989	83.2	98.6	101.3	67.7	141	108.2	3.92844e+06	4.65376e+06	4.78225e+06	3.19561e+06	6.65553e+06	5.10497e+06		transport		metal ion binding
High	A4QUC1	Leucine aminopeptidase 2 OS=Magnaporthe oryzae (strain 70-15 / ATCC MYA-4617 / FGSC 8958) OX=242507 GN=MGG_09481 PE=3 SV=2	69.1	5.31	3399	145.644	35	19	171	19	0	Phospho [S84(97.6)]	2.068	1.05	0.0795942	0.480711	40.9	75.4	67.8	140.2	100.8	174.8	101660	187426	168439	348341	250334	434302		metabolic process	cytoplasm;nucleus	catalytic activity;metal ion binding	Metabolic pathways; Arachidonic acid metabolism
High	A4QUF0	Polyadenylate-binding protein, cytoplasmic and nuclear OS=Magnaporthe oryzae (strain 70-15 / ATCC MYA-4617 / FGSC 8958) OX=242507 GN=PAB1 PE=3 SV=1	81.9	5.72	1899	130.932	29	17	152	17	0	Phospho [S391(100)]	1.288	0.36	0.596829	0.973018	89.2	82.2	93.8	116.6	103.4	114.9	2.37237e+06	2184581	2.49409e+06	3.09906e+06	2.74799e+06	3.05502e+06		metabolic process;regulation of biological process;transport	cytoplasm;nucleus	RNA binding	RNA transport; mRNA surveillance pathway; RNA degradation
High	A4QVZ8	Lysophospholipase NTE1 OS=Magnaporthe oryzae (strain 70-15 / ATCC MYA-4617 / FGSC 8958) OX=242507 GN=NTE1 PE=3 SV=2	164.9	8.07	2166	112.016	10	8	89	8	0	Phospho [S204(82.9); S207(100); S210(100); S263(97.7); S288(99.8); T292(98.5); S300(79.7); S491(86.9); T493(97.7); T602(96); S613(100)]	1.05	0.07	0.997625	0.99989	105.8	88.7	97.5	99.7	105.9	102.4	1.7237e+07	1.44489e+07	1.58798e+07	1.62349e+07	1.72503e+07	1.66762e+07		metabolic process		catalytic activity
High	A4R0Q1	Ribosome biogenesis protein ERB1 OS=Magnaporthe oryzae (strain 70-15 / ATCC MYA-4617 / FGSC 8958) OX=242507 GN=ERB1 PE=3 SV=1	87.6	5.06	837	35.851	6	2	19	2	0	Phospho [S139(100); S142(100)]	1.061	0.09	0.981057	0.99989	103.4	115.9	59.2	118	93.6	109.8	3.37391e+06	3.78038e+06	1.93206e+06	3.84978e+06	3.05317e+06	3.5796e+06		metabolic process		protein binding
High	A4R1G4	rRNA biogenesis protein RRP36 OS=Magnaporthe oryzae (strain 70-15 / ATCC MYA-4617 / FGSC 8958) OX=242507 GN=RRP36 PE=3 SV=1	36.7	9.55	38	3.681	5	1	1	1	0	Phospho [S35(100)]	100	6.64	1e-17	2.13824e-16				211.2	178.6	210.2				430866	364218	428803		metabolic process
High	A4R227	Chromatin-remodeling ATPase INO80 OS=Magnaporthe oryzae (strain 70-15 / ATCC MYA-4617 / FGSC 8958) OX=242507 GN=INO80 PE=3 SV=1	218.2	8.87	1108	88.261	7	9	60	9	0	Phospho [S151(100); T205(95.8); S345(100); T794(100); T1906(91.1)]	0.882	-0.18	0.647043	0.982921	85.6	111.2	101.1	89.2	129.7	83.2	7.88489e+06	1.02478e+07	9.31289e+06	8.2146e+06	1.19537e+07	7.66634e+06		cell organization and biogenesis;metabolic process;regulation of biological process;response to stimulus	nucleus	catalytic activity;DNA binding;nucleotide binding
High	A4R254	Vacuolar membrane protease OS=Magnaporthe oryzae (strain 70-15 / ATCC MYA-4617 / FGSC 8958) OX=242507 GN=MGG_06752 PE=3 SV=2	111.3	6.37	2876	98.826	12	6	76	6	0	Phospho [S421(99.7); T597(99.3); S598(90.8); S608(95.8); S646(99.9); S648(99.9)]	1.244	0.32	0.660133	0.983098	91.9	95.9	90.1	114.4	115.1	92.6	1.71842e+07	1.79212e+07	1.6846e+07	2.13846e+07	2.15137e+07	1.73025e+07		metabolic process	membrane;vacuole	catalytic activity;metal ion binding
High	A4R2Q6	Ribosome biogenesis protein YTM1 OS=Magnaporthe oryzae (strain 70-15 / ATCC MYA-4617 / FGSC 8958) OX=242507 GN=YTM1 PE=3 SV=2	52.2	8.12	452	15.587	5	3	18	3	0	Phospho [S271(99.4)]	0.773	-0.37	0.42217	0.918199	101.8	107.6	116.4	123	83.1	68.1	2.32331e+06	2.45431e+06	2.65682e+06	2.80669e+06	1.89678e+06	1.55305e+06		cell organization and biogenesis;metabolic process	nucleus	protein binding
High	A4R2R1	Stress response protein NST1 OS=Magnaporthe oryzae (strain 70-15 / ATCC MYA-4617 / FGSC 8958) OX=242507 GN=NST1 PE=3 SV=2	143.6	6.61	1235	82.263	16	9	80	9	0	Phospho [S84(100); S136(99.8); S141(87); S199(100); S205(100); S355(100); S366(100); S806(100); S825(92.6); S848(83.4); T878(97.7); S883(86.4); S1116(100); S1309(92)]	0.91	-0.14	0.70697	0.993385	107.8	92.3	106.7	111.6	97.1	84.5	1.57662e+07	1.34994e+07	1.56133e+07	1.63221e+07	1.42116e+07	1.23641e+07			cytoplasm
High	A4R2Z0	Uncharacterized protein OS=Magnaporthe oryzae (strain 70-15 / ATCC MYA-4617 / FGSC 8958) OX=242507 GN=MGG_02391 PE=4 SV=1	44.4	6.07	6686	177.603	42	10	265	10	0	Phospho [T118(100); S120(100); T163(100); S165(100); S266(99.3); S363(99.7); S365(86.9); S371(86.7)]	1.31	0.39	0.56683	0.965054	88.4	91.4	87.6	115.7	86.8	130	3.6324e+07	3.75654e+07	3.60039e+07	4.75678e+07	3.56826e+07	5.34283e+07
High	A4R4R3	Topoisomerase 1-associated factor 1 OS=Magnaporthe oryzae (strain 70-15 / ATCC MYA-4617 / FGSC 8958) OX=242507 GN=TOF1 PE=3 SV=1	137.2	5.64	2735	82.382	9	7	50	7	0	Phospho [S590(100); S970(100); S1006(100); S1007(100); S1011(100); S1061(100); S1064(100); S1069(100); S1130(100); S1131(100); S1136(100)]	1.095	0.13	0.915935	0.99989	65.6	67.9	59.8	265.7	71.9	69.1	8.5547e+06	8.84613e+06	7.79353e+06	3.4625e+07	9.36548e+06	9.00188e+06
High	A4R596	Vacuolar membrane-associated protein IML1 OS=Magnaporthe oryzae (strain 70-15 / ATCC MYA-4617 / FGSC 8958) OX=242507 GN=IML1 PE=3 SV=2	209.8	8.16	136	24.16	7	6	17	6	0	Phospho [S33(100); S842(99.8); S1428(100); T1711(94.2); S1715(80.4)]	1.023	0.03	0.942629	0.99989	93.3	104.1	97.9	104.7	100.2	99.8	2.69565e+06	3.00893e+06	2.83018e+06	3.02624e+06	2.89454e+06	2.88544e+06		regulation of biological process;response to stimulus	membrane;vacuole
High	A4R5S9	Catalase-peroxidase 1 OS=Magnaporthe oryzae (strain 70-15 / ATCC MYA-4617 / FGSC 8958) OX=242507 GN=katG1 PE=1 SV=1	82.8	6.21	8650	307.786	47	30	344	30	0	Phospho [S355(100); S582(83.2)]	1.664	0.73	0.231033	0.761763	82.1	99	63.2	136.6	142.5	76.6	399835	481960	307749	665384	694160	372849		metabolic process;response to stimulus	cytoplasm	antioxidant activity;catalytic activity;metal ion binding	Biosynthesis of secondary metabolites; Tryptophan metabolism; Metabolic pathways; Phenylalanine metabolism
High	A4R6K8	Phosphatidylinositol transfer protein SFH5 OS=Magnaporthe oryzae (strain 70-15 / ATCC MYA-4617 / FGSC 8958) OX=242507 GN=SFH5 PE=3 SV=1	42.9	5.17	1675	79.774	33	8	64	8	0	Phospho [S67(88.2)]	0.491	-1.03	0.047185	0.339199	139.3	114.8	130.6	58.2	92.9	64.1	419509	345629	393031	175275	279798	193059		transport	cytoplasm;cytosol;endoplasmic reticulum;membrane	transporter activity
High	A4R8B5	ATP-dependent RNA helicase HAS1 OS=Magnaporthe oryzae (strain 70-15 / ATCC MYA-4617 / FGSC 8958) OX=242507 GN=HAS1 PE=3 SV=2	65.3	8.68	122	11.563	7	1	3	1	0	Phospho [S60(100); S74(99); S75(99.5); S77(98)]	1.565	0.65	0.299418	0.840074	81.6	107.3	75.8	127.7	78.2	129.4	953518	1.25398e+06	885399	1.49236e+06	913511	1.51208e+06		metabolic process	nucleus	catalytic activity;nucleotide binding;RNA binding
High	A4R8N4	Actin cytoskeleton-regulatory complex protein PAN1 OS=Magnaporthe oryzae (strain 70-15 / ATCC MYA-4617 / FGSC 8958) OX=242507 GN=PAN1 PE=3 SV=2	157.3	6.98	8522	327.224	21	22	332	22	0	Phospho [S574(100); S631(100); S636(81.6); S638(78.3); S639(84); S642(100); S924(100); T934(98.9); S1163(95.8); S1164(95.8); S1165(89.1); T1174(97.9); T1179(76.7); S1192(100); S1229(80.8)]	1.019	0.03	0.935878	0.99989	83.9	97.9	120.4	115.7	82.2	99.8	6.89272e+07	8.04572e+07	9.89046e+07	9.50898e+07	6.75425e+07	8.20192e+07		transport	cytoplasm;cytoskeleton;endosome;membrane	metal ion binding;protein binding
High	A4R8V2	Patatin-like phospholipase domain-containing protein MGG_12849 OS=Magnaporthe oryzae (strain 70-15 / ATCC MYA-4617 / FGSC 8958) OX=242507 GN=MGG_12849 PE=3 SV=1	88.4	8.88	2063	79.202	7	4	57	4	0	Phospho [S723(100); S726(100); S729(100); T767(100); S783(100)]	0.962	-0.06	0.817383	0.99989	100.4	105.7	91.9	94.3	111.2	96.6	8.25119e+06	8.68741e+06	7.55439e+06	7.75582e+06	9.14392e+06	7.93986e+06		metabolic process	cytoplasm;membrane	catalytic activity
High	A4R962	Clustered mitochondria protein homolog OS=Magnaporthe oryzae (strain 70-15 / ATCC MYA-4617 / FGSC 8958) OX=242507 GN=CLU1 PE=3 SV=1	145.1	5.44	864	63.196	12	10	60	10	0	Phospho [T961(79.7); T969(94.9)]	0.768	-0.38	0.412142	0.917724	94.3	135.9	111.8	86.9	85.8	85.3	1.70306e+06	2.45346e+06	2.01806e+06	1.56962e+06	1.54922e+06	1.54119e+06		cell organization and biogenesis		protein binding
High	A4RBS3	ATP-dependent RNA helicase SUB2 OS=Magnaporthe oryzae (strain 70-15 / ATCC MYA-4617 / FGSC 8958) OX=242507 GN=SUB2 PE=3 SV=1	49.1	5.8	5690	123.788	42	15	243	15	0	Phospho [S2(94.5); S11(86.9)]	2.219	1.15	0.0513746	0.352613	68.8	51.5	59.4	169.9	118.7	131.7	473613	354586	408386	1.16887e+06	816551	906272		metabolic process;transport	nucleus;spliceosomal complex	catalytic activity;nucleotide binding;RNA binding	RNA transport; mRNA surveillance pathway; Spliceosome
High	A4RC89	Nascent polypeptide-associated complex subunit alpha OS=Magnaporthe oryzae (strain 70-15 / ATCC MYA-4617 / FGSC 8958) OX=242507 GN=EGD2 PE=3 SV=1	21.8	4.82	15018	245.305	72	10	416	10	0	Phospho [S26(99.4); S27(99.4); S28(99.4); S30(100); S95(100); S142(100)]	0.802	-0.32	0.480084	0.9389	101.9	114.7	103.5	118.9	78	83	4.47164e+08	5.03064e+08	4.54135e+08	5.21805e+08	3.42033e+08	3.64201e+08
High	A4RD35	Protein transport protein SEC31 OS=Magnaporthe oryzae (strain 70-15 / ATCC MYA-4617 / FGSC 8958) OX=242507 GN=SEC31 PE=3 SV=1	135.2	6.04	8225	257.099	22	18	363	18	0	Phospho [S115(96.6); S481(100); S484(81.1); T909(100); S939(87.2); T940(85.2); S963(100); T973(100); S990(96.5); T993(91.4); S1038(99); T1137(100); T1139(100)]	1	0	0.896414	0.99989	97.8	108	98.8	125.6	98.8	71	7.60438e+07	8.39159e+07	7.67715e+07	9.76269e+07	7.67836e+07	5.52251e+07				protein binding
High	A4RD36	Type 1 phosphatases regulator YPI1 OS=Magnaporthe oryzae (strain 70-15 / ATCC MYA-4617 / FGSC 8958) OX=242507 GN=YPI1 PE=3 SV=2	20	9.8	36	2.623	5	1	1	1	0	Phospho [S167(100)]	0.01	-6.64	1e-17	2.13824e-16	176.5	235.3	188.2				498078	663905	530900					regulation of biological process	nucleus	enzyme regulator activity
High	A4RDI6	Methionine aminopeptidase 2 OS=Magnaporthe oryzae (strain 70-15 / ATCC MYA-4617 / FGSC 8958) OX=242507 GN=MGG_00966 PE=3 SV=1	48.4	6.34	3325	83.605	24	6	72	6	0	Phospho [S36(99.7); S39(99.7)]	0.65	-0.62	0.20944	0.744686	101.4	98.3	114.3	161.9	65.9	58.2	5.90747e+06	5.72278e+06	6.65855e+06	9.42875e+06	3.83837e+06	3.39187e+06		metabolic process	cytoplasm	catalytic activity;metal ion binding
High	A4RE46	Fe-S cluster assembly protein DRE2 OS=Magnaporthe oryzae (strain 70-15 / ATCC MYA-4617 / FGSC 8958) OX=242507 GN=DRE2 PE=3 SV=1	34.2	4.84	228	22.194	9	2	12	2	0	Phospho [S163(100)]	0.409	-1.29	0.0137763	0.134134	150.1	124	140.8	52.4	57.6	75.1	824696	680962	773376	288033	316220	412690		cell organization and biogenesis;metabolic process	cytoplasm
High	A4RE47	Pheromone-processing carboxypeptidase KEX1 OS=Magnaporthe oryzae (strain 70-15 / ATCC MYA-4617 / FGSC 8958) OX=242507 GN=KEX1 PE=3 SV=2	70.5	6.27	2858	110.247	17	9	76	9	0	Phospho [S549(100); S551(80); S592(100); S608(100); S613(100)]	0.889	-0.17	0.66143	0.98335	104	103.5	115.9	92.4	93	91.3	1.72941e+07	1.72075e+07	1.92797e+07	1.53716e+07	1.54621e+07	1.51831e+07		cell death;metabolic process	Golgi;membrane	catalytic activity
High	A4RE77	Myosin-1 OS=Magnaporthe oryzae (strain 70-15 / ATCC MYA-4617 / FGSC 8958) OX=242507 GN=MYO1 PE=3 SV=1	134.2	9.48	581	52.305	8	8	50	8	0	Phospho [S777(100); S1176(98.3)]	0.802	-0.32	0.480436	0.9389	134.2	95.1	117.4	52.2	106.8	94.2	1.3786e+07	9.76788e+06	1.20615e+07	5.3651e+06	1.0969e+07	9.67498e+06			cytoplasm;cytoskeleton	catalytic activity;motor activity;nucleotide binding;protein binding
High	A4REU9	ATP-dependent RNA helicase MAK5 OS=Magnaporthe oryzae (strain 70-15 / ATCC MYA-4617 / FGSC 8958) OX=242507 GN=MAK5 PE=3 SV=2	82.7	8.75	39	4.572	2	1	6	1	0	Phospho [S671(100)]	1.23	0.3	0.682194	0.987895	74.7	86.9	84.4	97.1	153.2	103.8	534256	621745	603568	694661	1.09614e+06	742437		metabolic process	nucleus	catalytic activity;nucleotide binding;RNA binding
High	A4RF05	Vacuolar protein sorting/targeting protein 10 OS=Magnaporthe oryzae (strain 70-15 / ATCC MYA-4617 / FGSC 8958) OX=242507 GN=VPS10 PE=3 SV=2	169.5	5.74	839	23.661	5	5	26	5	0	Phospho [S1511(100)]	1.293	0.37	0.589248	0.973018	97.1	91.4	84.4	121.3	87.8	118.1	4.02189e+06	3.78487e+06	3.49602e+06	5.02481e+06	3.6364e+06	4.8945e+06		transport	Golgi;membrane	protein binding
High	A4RF23	Mitochondrial thiamine pyrophosphate carrier 1 OS=Magnaporthe oryzae (strain 70-15 / ATCC MYA-4617 / FGSC 8958) OX=242507 GN=TPC1 PE=3 SV=2	35.7	10.23	0	2.994	5	1	1	1	0	Phospho [S49(91.1)]	0.874	-0.19	0.630958	0.982921	107.4	73.4	136.8	93.9	82.7	105.8	336587	230163	428951	294341	259432	331734		transport
High	A4RF61	Class E vacuolar protein-sorting machinery protein HSE1 OS=Magnaporthe oryzae (strain 70-15 / ATCC MYA-4617 / FGSC 8958) OX=242507 GN=HSE1 PE=3 SV=2	76.8	5.88	1561	98.54	19	7	78	7	0	Phospho [S644(100); S656(81); S677(85.6); S678(94.3)]	0.703	-0.51	0.294171	0.835399	116	107.1	129.7	81.6	76.6	89	2.41651e+07	2.23096e+07	2.70072e+07	1.69923e+07	1.59661e+07	1.85446e+07		transport		protein binding
High	A4RGE6	Protein SIP5 OS=Magnaporthe oryzae (strain 70-15 / ATCC MYA-4617 / FGSC 8958) OX=242507 GN=SIP5 PE=3 SV=1	86.8	7.62	2114	99.206	22	9	79	9	0	Phospho [S212(76.8); S245(91); S410(99); S490(77.1); S492(94.1); T510(90); S583(84.3); S776(100); T786(100)]	1.554	0.64	0.308202	0.847654	73.7	71.7	88.8	144.6	106.7	114.5	1.00153e+07	9.74413e+06	1.20767e+07	1.96539e+07	1.45111e+07	1.55632e+07			cytoplasm
High	A4RGU2	ATP-dependent RNA helicase DBP4 OS=Magnaporthe oryzae (strain 70-15 / ATCC MYA-4617 / FGSC 8958) OX=242507 GN=DBP4 PE=3 SV=1	89.6	8.29	42	4.206	5	2	4	2	0	Phospho [S520(100); S521(100); S523(100); S527(100); S743(97.4); S748(99.7)]	0.929	-0.11	0.747839	0.99989	85.7	106.6	104.7	97.3	112.7	92.9	897862	1.11619e+06	1.09643e+06	1.01904e+06	1.18044e+06	973322		metabolic process	nucleus	catalytic activity;nucleotide binding;RNA binding
High	A4RGU7	WD repeat-containing protein JIP5 OS=Magnaporthe oryzae (strain 70-15 / ATCC MYA-4617 / FGSC 8958) OX=242507 GN=JIP5 PE=3 SV=2	43.3	5.57	899	22.824	12	2	12	2	0	Phospho [S344(100)]	1.528	0.61	0.329815	0.863727	59.8	99.7	76.9	155.4	90.9	117.4	1.16895e+06	1.9502e+06	1.50321e+06	3.03924e+06	1.7777e+06	2.29636e+06			nucleus	protein binding
High	A4RHN5	Phosphatidylethanolamine N-methyltransferase OS=Magnaporthe oryzae (strain 70-15 / ATCC MYA-4617 / FGSC 8958) OX=242507 GN=CHO2 PE=3 SV=1	108.3	7.06	369	29.105	7	3	17	3	0	Phospho [S948(99.3); T951(88.9); T952(90)]	1.485	0.57	0.367897	0.893476	77.6	88.4	88.2	133.6	81.2	130.9	8.25193e+06	9.39869e+06	9.37157e+06	1.41989e+07	8.62739e+06	1.39155e+07		metabolic process		catalytic activity
High	A4RIF1	ATP-dependent RNA helicase DBP5 OS=Magnaporthe oryzae (strain 70-15 / ATCC MYA-4617 / FGSC 8958) OX=242507 GN=DBP5 PE=3 SV=2	51.5	5.99	415	52.624	21	8	35	8	0	Phospho [S395(99.9)]	1.028	0.04	0.952666	0.99989	71.7	101.7	106.5	104.5	82.3	133.2	298516	423241	443351	434962	342593	554068		transport	cytoplasm;membrane;nucleus	catalytic activity;nucleotide binding;RNA binding
High	A4RJH4	Pro-apoptotic serine protease NMA111 OS=Magnaporthe oryzae (strain 70-15 / ATCC MYA-4617 / FGSC 8958) OX=242507 GN=NMA111 PE=3 SV=1	113.4	5.49	630	53.367	11	6	28	6	0	Phospho [S15(99.6); S18(90.4); S1004(100)]	1.175	0.23	0.771182	0.99989	86.2	100.6	82.8	139.5	89.5	101.3	1.75463e+06	2.04718e+06	1.68508e+06	2.83933e+06	1.82081e+06	2.06235e+06		cell death;metabolic process	nucleus	catalytic activity;protein binding
High	A4RJV3	Mitochondrial division protein 1 OS=Magnaporthe oryzae (strain 70-15 / ATCC MYA-4617 / FGSC 8958) OX=242507 GN=MDV1 PE=3 SV=3	73.1	5.33	1646	69.876	11	4	56	4	0	Phospho [T158(100); S248(80.9); T249(82.1); S254(91.3); S298(100)]	1.307	0.39	0.569757	0.965054	94.8	71.6	86	112	112.5	123.1	9.75016e+06	7.36785e+06	8.84673e+06	1.15141e+07	1.1566e+07	1.26586e+07			membrane;mitochondrion	protein binding
High	A4RLA1	C2H2-type domain-containing protein OS=Magnaporthe oryzae (strain 70-15 / ATCC MYA-4617 / FGSC 8958) OX=242507 GN=MGG_11252 PE=4 SV=1	42	5.47	608	28.775	21	4	25	4	0	Phospho [S10(95.7); S13(78.3); S14(81.6); S18(98.5); S252(99.9)]	1.834	0.87	0.146855	0.650584	83.1	54.8	67.8	124.4	94.6	175.2	1.82704e+06	1.2037e+06	1.49044e+06	2.733e+06	2.07974e+06	3.84998e+06				metal ion binding
High	A4RM00	Mitochondrial distribution and morphology protein 12 OS=Magnaporthe oryzae (strain 70-15 / ATCC MYA-4617 / FGSC 8958) OX=242507 GN=MDM12 PE=3 SV=1	58.1	5.14	33	3.655	4	1	1	1	0	Phospho [S236(100)]	0.881	-0.18	0.64469	0.982921	118.9	120.3	104.1	43.2	108.7	104.8	1.07491e+07	10868789	9.41308e+06	3.90696e+06	9.82135e+06	9.46952e+06		cell organization and biogenesis;transport	endoplasmic reticulum;membrane;mitochondrion		Mitophagy - yeast
High	A4RM13	GDP-mannose transporter OS=Magnaporthe oryzae (strain 70-15 / ATCC MYA-4617 / FGSC 8958) OX=242507 GN=VRG4 PE=3 SV=1	42.4	9.01	538	15.036	4	2	13	2	0	Phospho [T35(98.8)]	0.544	-0.88	0.0860478	0.49686	69.6	149.9	140	71.7	76.2	92.6	825595	1.7771e+06	1.66019e+06	850063	903753	1.09828e+06		transport	Golgi	transporter activity
High	A4RM69	Eukaryotic translation initiation factor 3 subunit A OS=Magnaporthe oryzae (strain 70-15 / ATCC MYA-4617 / FGSC 8958) OX=242507 GN=TIF32 PE=3 SV=1	122.1	9.45	5583	223.704	28	30	395	30	0	Phospho [S552(100); S688(100); T1033(98.9); S1035(97.5); S1045(100)]	0.494	-1.02	0.0487386	0.344277	123.6	165.6	126.8	68	53.5	62.6	4.82602e+07	6.46329e+07	4.9486e+07	2.65366e+07	2.08722e+07	2.44364e+07				protein binding
High	A4RMV8	ATP-dependent RNA helicase ROK1 OS=Magnaporthe oryzae (strain 70-15 / ATCC MYA-4617 / FGSC 8958) OX=242507 GN=ROK1 PE=3 SV=1	83.7	9.26	248	8.627	3	1	6	1	0	Phospho [S367(100); S372(100); S374(100)]	1.8	0.85	0.160713	0.671774	72.9	114.8	46.7	131.3	102.4	131.9	324680	511020	208048	584493	455877	587278		metabolic process	nucleus	catalytic activity;nucleotide binding;RNA binding
High	A4RN08	ATP-dependent DNA helicase MPH1 OS=Magnaporthe oryzae (strain 70-15 / ATCC MYA-4617 / FGSC 8958) OX=242507 GN=MPH1 PE=3 SV=1	122.3	7.11	93	8.169	2	1	4	1	0	Phospho [S1068(100); S1069(100)]	0.01	-6.64	1e-17	2.13824e-16	206.3	162.1	231.6				497803	391215	558711					metabolic process;response to stimulus	nucleus	catalytic activity;DNA binding;nucleotide binding
High	A4RN46	Pre-mRNA-processing ATP-dependent RNA helicase PRP5 OS=Magnaporthe oryzae (strain 70-15 / ATCC MYA-4617 / FGSC 8958) OX=242507 GN=PRP5 PE=3 SV=1	108.5	5.47	1222	45.669	10	5	36	5	0	Phospho [S34(85.7); T37(97.5); S78(100); S294(100); T859(96.6)]	0.979	-0.03	0.852973	0.99989	97.7	111.6	96.2	85.9	112.9	95.7	5.06268e+06	5.77811e+06	4.98361e+06	4.44849e+06	5.84657e+06	4.95756e+06				nucleotide binding
Medium	A4RPM5	Adenylyltransferase and sulfurtransferase uba4 OS=Magnaporthe oryzae (strain 70-15 / ATCC MYA-4617 / FGSC 8958) OX=242507 GN=UBA4 PE=3 SV=1	52.3	6.4	0	2.106	4	1	1	1	0	Phospho [T37(99.9)]	1.475	0.56	0.376993	0.89674	120.1	80.2	63.5	89	128.9	118.3	799930	533930	423036	592579	858470	787672		metabolic process	cytosol	catalytic activity
High	A4RQ29	U6 snRNA-associated Sm-like protein LSm6 OS=Magnaporthe oryzae (strain 70-15 / ATCC MYA-4617 / FGSC 8958) OX=242507 GN=LSM6 PE=3 SV=1	9	5.01	34	7.433	33	2	2	2	0	Phospho [S82(100)]	1.667	0.74	0.229512	0.761763	43.6	82.9	80.1	142.6	133.4	117.4	153870	292814	282754	503612	471250	414602		metabolic process
High	D4NXE7	40S ribosomal protein S1 OS=Magnaporthe oryzae (strain 70-15 / ATCC MYA-4617 / FGSC 8958) OX=242507 GN=RPS1 PE=2 SV=2	29.3	10.04	3404	113.59	57	17	251	17	0	Phospho [T237(98.7)]	3.564	1.83	0.001454	0.0199445	125.4	11.8	37.6	134.1	129	162.1	886495	83163.8	266108	948337	912467	1.14634e+06		metabolic process	cytoplasm;ribosome	structural molecule activity	Ribosome
High	G4MK82	SCY1 protein kinase OS=Magnaporthe oryzae (strain 70-15 / ATCC MYA-4617 / FGSC 8958) OX=242507 GN=MGG_11895 PE=4 SV=1	106.2	8.53	230	28.852	6	2	13	2	0	Phospho [S748(95.5)]	0.751	-0.41	0.380807	0.899828	100.8	113.1	136.2	85	106.9	58	855097	959888	1.15596e+06	721153	906960	491881		metabolic process		catalytic activity;nucleotide binding
High	G4MK87	Uncharacterized protein OS=Magnaporthe oryzae (strain 70-15 / ATCC MYA-4617 / FGSC 8958) OX=242507 GN=MGG_02493 PE=4 SV=1	111.7	6.93	2560	81.542	15	9	61	9	0	Phospho [S190(99.7); S194(100); S196(99.9); T256(100); S310(91.9); S322(100); S961(99.2)]	1.019	0.03	0.934712	0.99989	101.8	85.3	97.2	133.7	82.9	99	1.70576e+07	1.4299e+07	1.62882e+07	2.24062e+07	1.38875e+07	1.65951e+07		regulation of biological process	nucleus	DNA binding
High	G4MK96	DUF1752 domain-containing protein OS=Magnaporthe oryzae (strain 70-15 / ATCC MYA-4617 / FGSC 8958) OX=242507 GN=MGG_02499 PE=4 SV=1	64.6	6.99	990	48.675	19	6	35	6	0	Phospho [S160(97.7); S318(100); S319(100); S324(100); S435(99.3); S454(100); S458(95.6); S502(100); S569(99.9)]	1.973	0.98	0.10065	0.531481	77.3	68.4	55.6	134.9	139.9	124	5.75035e+06	5.08445e+06	4.13192e+06	1.00317e+07	1.03989e+07	9.21691e+06
High	G4MKA6	Elongation factor Tu GTP binding domain-containing protein OS=Magnaporthe oryzae (strain 70-15 / ATCC MYA-4617 / FGSC 8958) OX=242507 GN=MGG_02504 PE=4 SV=1	61.3	5.85	1389	64.558	12	5	37	5	0	Phospho [S119(96.3); S123(99.8); S126(100)]	0.793	-0.33	0.462487	0.928687	107.5	139.4	100.7	60.6	106.6	85.3	4.88331e+06	6332015	4.57521e+06	2.75102e+06	4.84037e+06	3.87355e+06		metabolic process		catalytic activity;nucleotide binding;RNA binding	mRNA surveillance pathway
High	G4MKA8	Pre-60S factor REI1 OS=Magnaporthe oryzae (strain 70-15 / ATCC MYA-4617 / FGSC 8958) OX=242507 GN=MGG_02505 PE=4 SV=1	64	6.65	3842	124.792	17	6	93	6	0	Phospho [S164(100); S190(99); S215(100); T217(100); T219(100); S335(100); S340(100); T342(100); S490(100)]	0.716	-0.48	0.316012	0.855701	116.3	124.4	109.1	90.1	83.2	76.9	3.75586e+07	4.01912e+07	3.52337e+07	2.90889e+07	2.68837e+07	2.48536e+07				metal ion binding
High	G4MKB0	SH3 domain-containing protein OS=Magnaporthe oryzae (strain 70-15 / ATCC MYA-4617 / FGSC 8958) OX=242507 GN=MGG_02506 PE=3 SV=1	42	9.42	1329	51.335	18	6	32	6	0	Phospho [S251(100); T277(99.2); S300(100)]	1.383	0.47	0.474216	0.935987	73.3	92.2	79.5	110	134.9	110	9.62242e+06	1.20989e+07	1.04353e+07	1.44282e+07	1.76935e+07	1.44351e+07				protein binding
High	G4MKB8	Uncharacterized protein OS=Magnaporthe oryzae (strain 70-15 / ATCC MYA-4617 / FGSC 8958) OX=242507 GN=MGG_02513 PE=4 SV=1	26.3	7.96	60	14.923	22	2	6	2	0	Phospho [S132(100)]	0.191	-2.39	1.23035e-05	0.000231328	248.7	144.7	126.8	22.9	29.4	27.6	133053	77394.8	67864.1	12239.7	15711.5	14755.8			membrane
High	G4MKB9	Ankyrin repeat protein nuc-2 OS=Magnaporthe oryzae (strain 70-15 / ATCC MYA-4617 / FGSC 8958) OX=242507 GN=MGG_02514 PE=4 SV=1	114	6.29	501	15.633	2	1	11	1	0	Phospho [S252(98.1)]	1.364	0.45	0.496765	0.945762	85.6	89.6	86.1	126.7	117.5	94.5	5.93294e+06	6.21426e+06	5.9705e+06	8.78175e+06	8.14563e+06	6.55312e+06		metabolic process		catalytic activity;protein binding	Cell cycle - yeast
High	G4MKC1	CUE domain-containing protein OS=Magnaporthe oryzae (strain 70-15 / ATCC MYA-4617 / FGSC 8958) OX=242507 GN=MGG_02516 PE=4 SV=1	50	5.02	6060	178.454	41	9	155	9	0	Phospho [T187(100); S286(100); S331(96); S333(85.6); S359(99.8); S362(96); S366(95); S407(90.9)]	0.687	-0.54	0.267064	0.80814	121.2	122.2	112.1	69.5	91.7	83.3	4.46095e+07	4.49663e+07	4.12354e+07	2.55896e+07	3.37355e+07	3.06452e+07				protein binding
Medium	G4MKC4	Uncharacterized protein OS=Magnaporthe oryzae (strain 70-15 / ATCC MYA-4617 / FGSC 8958) OX=242507 GN=MGG_02519 PE=4 SV=1	81.4	9.06	0	1.533	4	1	1	1	0	Phospho [S594(98.6); S596(99.9)]	100	6.64	1e-17	2.13824e-16				254.6	181.6	163.9				663870	473515	427411			membrane
High	G4MKC5	Uncharacterized protein OS=Magnaporthe oryzae (strain 70-15 / ATCC MYA-4617 / FGSC 8958) OX=242507 GN=MGG_02520 PE=4 SV=1	40.8	6.23	1054	82.287	21	4	44	4	0	Phospho [S224(84.9); S230(100); T231(99); S234(82.7); S259(94.4); S260(94.4); S273(82.4); S375(99.3)]	1.179	0.24	0.764755	0.99989	86.5	93.1	90.9	115.9	106.4	107.2	7.75803e+06	8.3475e+06	8.14976e+06	1.03926e+07	9.54456e+06	9.60999e+06			membrane
High	G4MKC9	DASH complex subunit DAD2 OS=Magnaporthe oryzae (strain 70-15 / ATCC MYA-4617 / FGSC 8958) OX=242507 GN=MGG_02522 PE=3 SV=1	15.4	5.5	119	11.101	26	3	20	3	0	Phospho [S113(100)]	0.753	-0.41	0.383418	0.902758	120.9	107.6	115.1	86.6	92.6	77.3	2.54976e+06	2.26925e+06	2.42767e+06	1.82724e+06	1.95443e+06	1.63009e+06		cell organization and biogenesis
High	G4MKE0	GATA-type domain-containing protein OS=Magnaporthe oryzae (strain 70-15 / ATCC MYA-4617 / FGSC 8958) OX=242507 GN=MGG_10538 PE=3 SV=1	64.6	6.74	3750	125.558	20	11	127	11	0	Phospho [S84(100); S247(100); S248(82.6); T249(99.8); S497(100); S499(100); S504(100); T506(100); T512(100)]	1.088	0.12	0.928529	0.99989	93.5	94.5	89.7	123.6	101.8	96.8	6.04914e+07	6.11159e+07	5.80278e+07	7.99073e+07	6.58231e+07	6.26276e+07		cell organization and biogenesis;regulation of biological process	chromosome	DNA binding;metal ion binding
High	G4MKE2	Zinc binuclear cluster-type protein OS=Magnaporthe oryzae (strain 70-15 / ATCC MYA-4617 / FGSC 8958) OX=242507 GN=MGG_10528 PE=4 SV=1	114.6	7.09	751	29.832	6	4	30	4	0	Phospho [T131(100); S207(100); S210(100); S214(99.3); S224(100); S737(87.6)]	1.069	0.1	0.964491	0.99989	95.2	97.6	81.9	127.6	95.9	101.8	4.07911e+06	4.1783e+06	3.50745e+06	5.46384e+06	4.10794e+06	4.36241e+06		metabolic process;regulation of biological process	nucleus	DNA binding;metal ion binding
High	G4MKE4	Fungal specific transcription factor domain-containing protein OS=Magnaporthe oryzae (strain 70-15 / ATCC MYA-4617 / FGSC 8958) OX=242507 GN=MGG_10529 PE=4 SV=1	88.7	7.24	679	25.884	5	4	25	4	0	Phospho [S6(91.3); S90(100)]	0.959	-0.06	0.810994	0.99989	109.2	94.1	99.9	95.8	108.7	92.4	1.37295e+07	1.18301e+07	1.2561e+07	1.20489e+07	1.36704e+07	1.16163e+07		metabolic process;regulation of biological process	nucleus	DNA binding;metal ion binding
High	G4MKG1	Uncharacterized protein OS=Magnaporthe oryzae (strain 70-15 / ATCC MYA-4617 / FGSC 8958) OX=242507 GN=MGG_10548 PE=4 SV=1	38.4	6.3	741	55.584	25	4	37	4	0	Phospho [S321(96.8)]	1.248	0.32	0.654232	0.983098	92	49.7	128.5	87.3	114.8	127.7	1.57667e+06	851485	2.20359e+06	1.49683e+06	1.96821e+06	2.18897e+06		metabolic process		catalytic activity
High	G4MKH1	Uncharacterized protein OS=Magnaporthe oryzae (strain 70-15 / ATCC MYA-4617 / FGSC 8958) OX=242507 GN=MGG_05336 PE=4 SV=1	57.4	6.61	362	10.444	3	1	5	1	0	Phospho [S508(86.4)]	1.03	0.04	0.956329	0.99989	103.9	87.6	87.8	153.5	76.9	90.3	899907	758626	759768	1.32882e+06	665626	782186			membrane
High	G4MKH7	Uncharacterized protein OS=Magnaporthe oryzae (strain 70-15 / ATCC MYA-4617 / FGSC 8958) OX=242507 GN=MGG_05341 PE=3 SV=1	112.4	5.35	471	32.724	8	5	19	5	0	Phospho [S802(100); S863(96.8); T865(99.7); T866(99.9); S946(100); S949(88.4); S955(89.7)]	0.753	-0.41	0.38393	0.902758	109.3	118.5	120.1	63.5	99.3	89.2	6.5279e+06	7.07831e+06	7.17519e+06	3.79339e+06	5.93254e+06	5.32956e+06
High	G4MKI5	Fimbrin OS=Magnaporthe oryzae (strain 70-15 / ATCC MYA-4617 / FGSC 8958) OX=242507 GN=MGG_04478 PE=4 SV=1	72.6	6.1	4135	200.898	41	22	228	22	0	Phospho [S94(100); T112(100)]	0.912	-0.13	0.710883	0.993869	105.9	77.8	113.6	127.3	96.6	78.8	6.38654e+07	4.69035e+07	6.85394e+07	7.67994e+07	5.82491e+07	4.75192e+07				protein binding
High	G4MKI7	DDHD domain-containing protein OS=Magnaporthe oryzae (strain 70-15 / ATCC MYA-4617 / FGSC 8958) OX=242507 GN=MGG_13817 PE=4 SV=1	122.3	8.66	504	49.78	7	4	37	4	0	Phospho [S165(90.7); T166(90.7); T168(98.7); S367(80); T373(100); S377(100)]	0.553	-0.85	0.0939523	0.517478	155.3	125.8	92.8	66.6	90	69.6	5.72621e+06	4.63971e+06	3.42166e+06	2.45519e+06	3.32039e+06	2.56644e+06				metal ion binding
High	G4MKI9	FK506-binding protein OS=Magnaporthe oryzae (strain 70-15 / ATCC MYA-4617 / FGSC 8958) OX=242507 GN=MGG_04476 PE=3 SV=1	52.2	4.56	4288	78.63	20	8	87	8	0	Phospho [S132(100); T275(100)]	1.135	0.18	0.841672	0.99989	73.6	87.8	91.8	156.1	99.7	91	6.99662e+07	8.34604e+07	8.72018e+07	1.48319e+08	9.47309e+07	8.64374e+07		cell organization and biogenesis;metabolic process		catalytic activity
High	G4MKJ2	WD repeat containing protein 5 OS=Magnaporthe oryzae (strain 70-15 / ATCC MYA-4617 / FGSC 8958) OX=242507 GN=MGG_04473 PE=4 SV=1	64.9	8.75	1191	65.667	11	5	41	5	0	Phospho [S5(88.7); S29(100); S38(100); S149(94.8); S152(81.4); S153(98.8); T155(100)]	1.073	0.1	0.957733	0.99989	95.4	91.4	106.7	105.3	102.4	98.8	6.72644e+06	6.44268e+06	7.52018e+06	7.42257e+06	7.21704e+06	6.96813e+06				protein binding
High	G4MKJ3	CAP-Gly domain-containing protein OS=Magnaporthe oryzae (strain 70-15 / ATCC MYA-4617 / FGSC 8958) OX=242507 GN=MGG_04472 PE=4 SV=1	96.2	6.98	1417	58.312	12	5	29	5	0	Phospho [S65(88.8); S343(100); T348(100); S840(100); T848(98.2)]	1.508	0.59	0.34648	0.877669	97.3	70.8	77.2	108.7	129.4	116.5	2.81409e+06	2.04891e+06	2.23412e+06	3.14424e+06	3.7425e+06	3.36995e+06				metal ion binding
High	G4MKJ6	Uncharacterized protein OS=Magnaporthe oryzae (strain 70-15 / ATCC MYA-4617 / FGSC 8958) OX=242507 GN=MGG_04470 PE=3 SV=1	101.4	6.13	404	10.178	2	1	6	1	0	Phospho [S208(100)]	1.046	0.06	0.989092	0.99989	107.5	79.6	103.3	113.4	88.1	108.1	736150	545244	707419	776094	603346	739857
High	G4MKJ8	tRNA (guanine-N(7)-)-methyltransferase non-catalytic subunit TRM82 OS=Magnaporthe oryzae (strain 70-15 / ATCC MYA-4617 / FGSC 8958) OX=242507 GN=TRM82 PE=3 SV=1	59.3	5.97	877	51.712	7	3	33	3	0	Phospho [S65(100); S71(100); S228(100)]	0.847	-0.24	0.573484	0.965474	109.2	109.8	91.5	92.6	108.6	88.3	3.82787e+06	3.84767e+06	3.20586e+06	3.24314e+06	3.8047e+06	3.09512e+06		metabolic process	nucleus	protein binding
High	G4MKJ9	60S acidic ribosomal protein P0 OS=Magnaporthe oryzae (strain 70-15 / ATCC MYA-4617 / FGSC 8958) OX=242507 GN=MGG_04467 PE=3 SV=1	33.6	4.91	6462	94.528	47	12	205	12	0	Phospho [S275(100); S298(100); S303(100)]	1.167	0.22	0.786112	0.99989	105	123.6	77.7	43.3	122.5	127.8	8.47712e+07	9.97849e+07	6.26776e+07	3.49832e+07	9.88972e+07	1.03101e+08			ribosome		Ribosome
High	G4MKK4	Chaperone dnaJ 2 OS=Magnaporthe oryzae (strain 70-15 / ATCC MYA-4617 / FGSC 8958) OX=242507 GN=MGG_04462 PE=3 SV=1	45.3	6.38	1730	58.463	17	4	74	4	0	Phospho [S393(100); S397(100)]	0.465	-1.11	0.0332553	0.259964	134.7	189.9	121.3	17.8	73.8	62.6	4.80848e+06	6.7763e+06	4.32772e+06	634102	2.6329e+06	2.23478e+06		metabolic process;response to stimulus		metal ion binding;nucleotide binding;protein binding	Protein processing in endoplasmic reticulum
High	G4MKK5	Uncharacterized protein OS=Magnaporthe oryzae (strain 70-15 / ATCC MYA-4617 / FGSC 8958) OX=242507 GN=MGG_04421 PE=4 SV=1	196.1	8.54	1759	87.804	11	10	60	10	0	Phospho [S64(99.9); T148(99.9); S672(100); S830(100); S1681(100)]	1.205	0.27	0.721731	0.998272	86.4	89.7	100.1	117.4	108.1	98.4	1.74533e+07	1.81096e+07	2.0208e+07	2.37069e+07	2.18254e+07	1.98751e+07				metal ion binding;protein binding
High	G4MKL0	Uncharacterized protein OS=Magnaporthe oryzae (strain 70-15 / ATCC MYA-4617 / FGSC 8958) OX=242507 GN=MGG_04418 PE=4 SV=1	59.2	6.61	141	10.332	3	2	8	2	0	Phospho [S454(100); S456(100)]	0.619	-0.69	0.167227	0.684282	131.5	90.2	134.9	71.7	81.4	90.4	3.87026e+06	2.65693e+06	3.97064e+06	2.11095e+06	2.39604e+06	2.66081e+06
High	G4MKL7	ANK_REP_REGION domain-containing protein OS=Magnaporthe oryzae (strain 70-15 / ATCC MYA-4617 / FGSC 8958) OX=242507 GN=MGG_04406 PE=4 SV=1	288.6	6.4	104	10.111	2	3	3	3	0	Phospho [S2154(100); S2274(100); S2370(100); S2383(100)]	100	6.64	1e-17	2.13824e-16				217.7	127.9	254.4				944497	554750	1.1039e+06				protein binding
High	G4MKL8	CCCH zinc finger and SMR domain-containing protein OS=Magnaporthe oryzae (strain 70-15 / ATCC MYA-4617 / FGSC 8958) OX=242507 GN=MGG_04405 PE=4 SV=1	79.9	8.13	300	31.09	6	4	26	4	0	Phospho [S63(100); T86(100); S91(91.6); S119(100); S123(100); S127(100)]	0.743	-0.43	0.365286	0.893476	133.6	111.7	85.4	83	132.3	54	8.32009e+06	6955773	5.32002e+06	5.16815e+06	8.23628e+06	3.36406e+06				metal ion binding
High	G4MKM1	RRM domain-containing protein OS=Magnaporthe oryzae (strain 70-15 / ATCC MYA-4617 / FGSC 8958) OX=242507 GN=MGG_04399 PE=4 SV=1	36.2	9.1	307	15.2	8	3	23	3	0	Phospho [S212(100); S214(100)]	1.009	0.01	0.914838	0.99989	84.6	103.2	96.5	133.7	97.4	84.7	3.45448e+07	42115763	3.93861e+07	5.45803e+07	3.97451e+07	3.45555e+07				RNA binding	Spliceosome; RNA transport; mRNA surveillance pathway
High	G4MKM5	Valyl-tRNA synthetase OS=Magnaporthe oryzae (strain 70-15 / ATCC MYA-4617 / FGSC 8958) OX=242507 GN=MGG_04396 PE=3 SV=1	123.2	6.7	2902	144.216	24	22	149	22	0	Phospho [T21(100)]	0.525	-0.93	0.0697726	0.441955	125.4	121.9	126	101.7	59.3	65.8	9.30343e+06	9.04324e+06	9.35088e+06	7.55077e+06	4.40023e+06	4.88005e+06		metabolic process;regulation of biological process	cytoplasm	catalytic activity;nucleotide binding	Aminoacyl-tRNA biosynthesis
High	G4MKM6	F-box domain-containing protein OS=Magnaporthe oryzae (strain 70-15 / ATCC MYA-4617 / FGSC 8958) OX=242507 GN=MGG_04395 PE=4 SV=1	136.4	7.81	1443	62.255	16	10	68	10	0	Phospho [S655(98); S775(100); S815(100); S840(98.6); T844(75.7); S853(91.3); T958(99.3); T1010(88.8)]	0.771	-0.38	0.41816	0.918199	126.5	108.6	111.2	85.7	85.7	82.3	1.10856e+07	9.51657e+06	9.74847e+06	7.51391e+06	7.51479e+06	7.21838e+06		metabolic process		protein binding
High	G4MKP0	Uncharacterized protein OS=Magnaporthe oryzae (strain 70-15 / ATCC MYA-4617 / FGSC 8958) OX=242507 GN=MGG_06640 PE=4 SV=1	23.6	9.13	195	21.571	32	3	8	3	0	Phospho [T27(99.6); S201(90); T206(97.6)]	1.912	0.94	0.118794	0.582223	57.5	159.4	55.3	116.8	109.9	101.1	267649	742392	257274	543677	511756	470958				protein binding
High	G4MKP2	Phosphoglycerate mutase family domain-containing protein OS=Magnaporthe oryzae (strain 70-15 / ATCC MYA-4617 / FGSC 8958) OX=242507 GN=MGG_06642 PE=4 SV=1	70.2	6.37	2498	88.343	19	6	68	6	0	Phospho [T309(95.1); T319(78.3); S320(75.6); S323(99.9); S327(100); S381(77.4); S411(98.7); S412(98.7); S432(100); S455(96.1); S459(100); S460(100)]	0.892	-0.17	0.667453	0.986084	89.4	103.9	121.1	123.9	69	92.7	1.06244e+07	1.23555e+07	1.4398e+07	1.47311e+07	8.19693e+06	1.1017e+07				catalytic activity
High	G4MKP6	Sensor protein zRas OS=Magnaporthe oryzae (strain 70-15 / ATCC MYA-4617 / FGSC 8958) OX=242507 GN=MGG_11882 PE=4 SV=1	216.4	6.89	110	16.637	2	2	6	2	0	Phospho [S562(95.3); S567(99.9); S571(100); T664(99.9); S671(78.6); S672(80)]	0.849	-0.24	0.57809	0.965474	91.8	143.8	101.7	86.4	98.7	77.7	824042	1.29049e+06	912337	774975	885932	697010		metabolic process;regulation of biological process;response to stimulus		catalytic activity;protein binding;receptor activity;signal transducer activity
High	G4MKP7	Bromo domain-containing protein OS=Magnaporthe oryzae (strain 70-15 / ATCC MYA-4617 / FGSC 8958) OX=242507 GN=MGG_16145 PE=4 SV=1	45.5	8.69	575	17.347	10	2	13	2	0	Phospho [S107(100); T383(100); T386(100)]	0.96	-0.06	0.813541	0.99989	95.1	114	98.9	95	125	72.1	2.83158e+06	3.39263e+06	2.94274e+06	2.82634e+06	3.7218e+06	2.14484e+06				protein binding
High	G4MKQ0	Uncharacterized protein OS=Magnaporthe oryzae (strain 70-15 / ATCC MYA-4617 / FGSC 8958) OX=242507 GN=MGG_06646 PE=4 SV=1	20.6	5.9	1113	39.196	37	6	55	6	0	Phospho [S109(99.9); S115(81.6); T174(100); S178(99.1)]	1.393	0.48	0.463158	0.928687	99.3	77	70.5	146.2	99.9	107.2	6.65295e+06	5.15649e+06	4.72295e+06	9.79796e+06	6.69323e+06	7.18244e+06
High	G4MKQ3	EF hand domain-containing protein OS=Magnaporthe oryzae (strain 70-15 / ATCC MYA-4617 / FGSC 8958) OX=242507 GN=MGG_06649 PE=4 SV=1	135.3	5	6627	288.194	37	27	266	27	0	Phospho [S247(100); S263(100); T279(99.9); T699(83.5); S703(82.4); T707(83.5); T731(98.5); T807(100); S836(99.1); S837(99.8); S838(100); S842(100); S869(81.2); S875(95.2); S878(100); T896(95.5); S1088(100); S1106(100); S1116(100); S1118(100); S1130(99.7); S1239(85.6)]	1.167	0.22	0.78606	0.99989	108	91	79.1	112.8	102.9	106.2	5.89172e+07	4.96458e+07	4.31264e+07	6.15256e+07	5.61008e+07	5.79201e+07		cell organization and biogenesis;cellular component movement;metabolic process;regulation of biological process;transport	cytoskeleton;Golgi	catalytic activity;metal ion binding;motor activity;protein binding;structural molecule activity	Endocytosis
Low	G4MKQ6	Uncharacterized protein OS=Magnaporthe oryzae (strain 70-15 / ATCC MYA-4617 / FGSC 8958) OX=242507 GN=MGG_06652 PE=4 SV=1	78.6	8.5	0	1.361	3	1	1	1	0	Phospho [T42(95.9); T44(100)]	0.543	-0.88	0.0847749	0.494369	118.3	151.3	126	57.5	68.4	78.6	1.06922e+06	1.36654e+06	1.13817e+06	519178	617923	709736
High	G4MKQ9	Uncharacterized protein OS=Magnaporthe oryzae (strain 70-15 / ATCC MYA-4617 / FGSC 8958) OX=242507 GN=MGG_16148 PE=3 SV=1	30.7	9.13	1555	52.042	18	3	36	3	0	Phospho [S174(100); S175(100); S196(100)]	0.946	-0.08	0.78229	0.99989	100.3	107.9	97.8	110.7	94.8	88.4	9.36678e+06	1.00781e+07	9.13271e+06	1.03419e+07	8.85772e+06	8.26011e+06		cell organization and biogenesis;metabolic process;response to stimulus
High	G4MKR3	40S ribosomal protein S5 OS=Magnaporthe oryzae (strain 70-15 / ATCC MYA-4617 / FGSC 8958) OX=242507 GN=MGG_06658 PE=3 SV=1	23.8	9.19	3479	76.521	58	12	225	12	0	Phospho [S2(100); S28(100)]	0.698	-0.52	0.285314	0.826989	103.6	143.2	114.7	80.1	93.3	65.2	1.58207e+06	2.18707e+06	1.75235e+06	1.22306e+06	1.42439e+06	995251		metabolic process	ribosome	RNA binding;structural molecule activity	Ribosome
High	G4MKS1	RRM domain-containing protein OS=Magnaporthe oryzae (strain 70-15 / ATCC MYA-4617 / FGSC 8958) OX=242507 GN=MGG_06668 PE=4 SV=1	26.1	10.05	1026	55.117	29	5	69	5	0	Phospho [T32(90.2)]	0.767	-0.38	0.410887	0.917724	115.2	98.2	142.6	66	89.6	88.4	1.77456e+06	1.51203e+06	2.19583e+06	1.0166e+06	1.38025e+06	1.36114e+06				RNA binding	Spliceosome; RNA transport; mRNA surveillance pathway
High	G4MKS7	Uncharacterized protein OS=Magnaporthe oryzae (strain 70-15 / ATCC MYA-4617 / FGSC 8958) OX=242507 GN=MGG_06673 PE=4 SV=1	181	9.88	5040	280.104	27	33	234	33	0	Phospho [S511(100); T789(90.8); T796(96.9); S801(94.8); S804(85.4); S843(100); S862(99.3); S877(100); T896(100); S898(99.9); T962(82.1); S1045(100); S1049(100); S1071(100); S1074(100); S1117(98); S1159(100); S1162(100); S1167(100); S1174(100); S1176(100); S1223(100); S1226(100); T1284(100); T1333(100); S1418(100); S1447(100); S1588(99); S1621(100); S1629(94.9)]	1.22	0.29	0.698744	0.987895	88.3	91.8	87.6	117.2	107.3	107.7	6.66555e+07	6.92425e+07	6.61239e+07	8.8406e+07	8.09778e+07	8.12887e+07		regulation of biological process		protein binding
High	G4MKS9	tRNA-pseudouridine synthase OS=Magnaporthe oryzae (strain 70-15 / ATCC MYA-4617 / FGSC 8958) OX=242507 GN=MGG_16154 PE=3 SV=1	77.1	8.69	0	6.328	7	2	10	2	0	Phospho [T113(100); S126(95.3)]	0.483	-1.05	0.0425523	0.311432	141.3	133	129.1	59.3	73	64.3	7.02086e+06	6.61204e+06	6.41744e+06	2.94743e+06	3.62806e+06	3.19422e+06		metabolic process		catalytic activity;RNA binding
High	G4MKT2	Ribose-phosphate pyrophosphokinase 5 OS=Magnaporthe oryzae (strain 70-15 / ATCC MYA-4617 / FGSC 8958) OX=242507 GN=MGG_06678 PE=3 SV=1	47.8	8.35	574	32.179	12	3	28	3	0	Phospho [T122(99.8); S125(98.7); T129(100); S163(100)]	0.892	-0.16	0.669145	0.986084	109.2	125.8	86.9	97.5	101	79.5	6.11388e+06	7.04201e+06	4.86364e+06	5.4564e+06	5.65448e+06	4.44829e+06		metabolic process		catalytic activity;metal ion binding	Biosynthesis of amino acids; Biosynthesis of secondary metabolites; Carbon metabolism; Biosynthesis of antibiotics; Purine metabolism; Metabolic pathways; Pentose phosphate pathway
High	G4MKT6	Arginyltransferase OS=Magnaporthe oryzae (strain 70-15 / ATCC MYA-4617 / FGSC 8958) OX=242507 GN=MGG_06681 PE=3 SV=1	52.6	6.23	300	7.11	5	1	6	1	0	Phospho [T368(100); T369(100)]	0.792	-0.34	0.459176	0.928687	112.1	110.7	135.7	88.8	63.9	88.8	478983	472643	579648	379172	273055	379147		metabolic process		catalytic activity
High	G4MKU9	Uncharacterized protein OS=Magnaporthe oryzae (strain 70-15 / ATCC MYA-4617 / FGSC 8958) OX=242507 GN=MGG_16334 PE=4 SV=1	118.2	8.41	63	5.324	1	2	4	2	0	Phospho [S42(99.9)]	0.638	-0.65	0.192567	0.717989	89	165.2	119.1	66.8	83.8	76	545670	1.01263e+06	730425	409799	513993	465953			membrane
High	G4MKV3	SAM binding domain-containing protein containing protein OS=Magnaporthe oryzae (strain 70-15 / ATCC MYA-4617 / FGSC 8958) OX=242507 GN=MGG_05359 PE=4 SV=1	87.7	8.05	179	14.934	5	2	5	2	0	Phospho [T116(76.5); S174(99)]	0.571	-0.81	0.11147	0.556328	127.3	125	131.4	72.7	73.1	70.5	1.08054e+06	1.0613e+06	1.1154e+06	617093	620180	598482		metabolic process		catalytic activity
High	G4MKX3	Uncharacterized protein OS=Magnaporthe oryzae (strain 70-15 / ATCC MYA-4617 / FGSC 8958) OX=242507 GN=MGG_13026 PE=4 SV=1	27	6.09	67	4.61	4	1	3	1	0	Phospho [S118(100)]	0.66	-0.6	0.224433	0.761763	69.3	147.8	129.2	91.2	85.2	77.2	232915	496345	433847	306480	286279	259414			membrane
High	G4MKX6	AGC/NDR protein kinase OS=Magnaporthe oryzae (strain 70-15 / ATCC MYA-4617 / FGSC 8958) OX=242507 GN=MGG_05376 PE=4 SV=1	73.8	8.63	1949	64.347	10	5	78	5	0	Phospho [T114(88.6); S129(100)]	0.775	-0.37	0.427269	0.918199	131.3	105.1	108.2	49.4	122.2	83.9	2.79828e+07	2.24043e+07	2.30653e+07	1.05199e+07	2.60407e+07	1.78858e+07		metabolic process		catalytic activity;nucleotide binding
High	G4MKX8	FAM192A_Fyv6_N domain-containing protein OS=Magnaporthe oryzae (strain 70-15 / ATCC MYA-4617 / FGSC 8958) OX=242507 GN=MGG_13029 PE=4 SV=1	27.5	4.97	384	19.507	12	2	10	2	0	Phospho [S140(100)]	0.839	-0.25	0.557136	0.962215	83.9	116.1	116.4	65.5	97.5	120.6	759624	1.05078e+06	1.05322e+06	592808	882053	1.09088e+06
High	G4MKY0	Chromatin structure-remodeling complex protein RSC7 OS=Magnaporthe oryzae (strain 70-15 / ATCC MYA-4617 / FGSC 8958) OX=242507 GN=MGG_05378 PE=4 SV=1	62.8	5.29	956	55.505	24	7	40	7	0	Phospho [T20(90.8); S68(100); S93(100); S95(100)]	1.267	0.34	0.62611	0.982921	82	99.3	79.9	142.2	103.9	92.7	5.25541e+06	6.36301e+06	5.1192e+06	9.11229e+06	6.66018e+06	5.9419e+06
High	G4MKY1	Vacuolar protein sorting-associated protein 9 OS=Magnaporthe oryzae (strain 70-15 / ATCC MYA-4617 / FGSC 8958) OX=242507 GN=MGG_05379 PE=4 SV=1	82.2	5.38	3226	125.407	19	11	113	11	0	Phospho [S108(93.5); T111(88.4); S112(81.4); S116(100); S128(100); S186(84.9); T609(93.7); S615(98.7); S652(98)]	0.881	-0.18	0.644601	0.982921	103.9	96.9	107	109.1	91.5	91.5	2.65353e+07	2.47426e+07	2.73309e+07	2.78591e+07	2.33754e+07	2.33571e+07				protein binding
High	G4MKY4	PHD-type domain-containing protein OS=Magnaporthe oryzae (strain 70-15 / ATCC MYA-4617 / FGSC 8958) OX=242507 GN=MGG_13031 PE=4 SV=1	83.7	9.04	46	6.344	7	2	4	2	0	Phospho [T76(85.5); S275(85.6)]	1.164	0.22	0.790984	0.99989	111.9	76.1	81.2	94.5	145.4	90.9	2.266e+06	1541432	1.64357e+06	1.9128e+06	2.9425e+06	1.83909e+06				metal ion binding;protein binding
High	G4MKY8	Ankyrin repeat domain-containing protein 29 OS=Magnaporthe oryzae (strain 70-15 / ATCC MYA-4617 / FGSC 8958) OX=242507 GN=MGG_05384 PE=4 SV=1	158.1	8.35	103	12.03	3	3	20	3	0	Phospho [T216(100); S219(92.8); S221(99.4); S225(100); S228(100)]	1.332	0.41	0.536825	0.960593	93.2	83.5	73.1	145	111.2	93.9	2.05785e+06	1.84384e+06	1.61526e+06	3.20237e+06	2.4565e+06	2.07324e+06		metabolic process		catalytic activity;protein binding
High	G4ML01	Poly [ADP-ribose] polymerase OS=Magnaporthe oryzae (strain 70-15 / ATCC MYA-4617 / FGSC 8958) OX=242507 GN=MGG_08613 PE=4 SV=1	80.9	7.24	8308	228.806	29	17	234	17	0	Phospho [S100(100); S147(100); S150(100); S154(100); S188(100); S192(100); S293(78.5); S339(77.2); S344(100)]	0.778	-0.36	0.433178	0.918199	105.7	111.6	113.3	107.8	86.9	74.8	9.85293e+07	1.04021e+08	1.05641e+08	1.00457e+08	8.09755e+07	6.96911e+07		metabolic process		catalytic activity	Base excision repair
High	G4ML07	Zn(2)-C6 fungal-type domain-containing protein OS=Magnaporthe oryzae (strain 70-15 / ATCC MYA-4617 / FGSC 8958) OX=242507 GN=MGG_08618 PE=4 SV=1	88.7	7.55	427	32.05	10	3	24	3	0	Phospho [S36(99.9); S40(98.6); S56(93.9); S196(97.9)]	1.089	0.12	0.926075	0.99989	117.7	87	94.3	110.1	88.2	102.7	9.06601e+06	6.70203e+06	7.2645e+06	8.48387e+06	6.79596e+06	7.91415e+06		metabolic process;regulation of biological process	nucleus	DNA binding;metal ion binding
High	G4ML11	Nucleoside diphosphate kinase OS=Magnaporthe oryzae (strain 70-15 / ATCC MYA-4617 / FGSC 8958) OX=242507 GN=MGG_08622 PE=3 SV=1	25.9	9.28	11614	135.657	54	10	651	10	0	Phospho [S153(100); T177(100)]	2.026	1.02	0.0871328	0.498784	62.8	62.9	54.1	127.2	176.2	116.9	464099	465397	399852	940222	1.30255e+06	864341		metabolic process	membrane	catalytic activity;nucleotide binding	Purine metabolism; Biosynthesis of antibiotics; Pyrimidine metabolism; Metabolic pathways; Biosynthesis of secondary metabolites
High	G4ML16	tRNA pseudouridine synthase B, variant OS=Magnaporthe oryzae (strain 70-15 / ATCC MYA-4617 / FGSC 8958) OX=242507 GN=MGG_08626 PE=3 SV=1	54.9	6.65	587	15.241	6	2	21	2	0	Phospho [T241(100); T329(99.8)]	0.839	-0.25	0.555702	0.961894	95.5	101.8	107.7	125.4	84.2	85.4	9.65303e+06	1.02982e+07	1.08919e+07	1.26795e+07	8.51562e+06	8.63749e+06		metabolic process		catalytic activity;RNA binding
High	G4ML23	Uncharacterized protein OS=Magnaporthe oryzae (strain 70-15 / ATCC MYA-4617 / FGSC 8958) OX=242507 GN=MGG_08632 PE=4 SV=1	90.7	5.08	45	2.931	3	1	1	1	0	Phospho [S741(82.6)]	1.95	0.96	0.107272	0.548061	80.1	56.2	63.4	117.5	123.6	159.2	242524	170106	191850	355548	374030	481673
High	G4ML27	6-phosphofructo-2-kinase/fructose-2, 6-bisphosphatase OS=Magnaporthe oryzae (strain 70-15 / ATCC MYA-4617 / FGSC 8958) OX=242507 GN=MGG_08636 PE=4 SV=1	64.6	6.79	113	3.286	2	1	9	1	0	Phospho [T487(100)]	0.853	-0.23	0.584727	0.971406	83.3	108.6	101.5	147.7	72.3	86.5	1.66929e+06	2.17706e+06	2.03426e+06	2.96084e+06	1.44925e+06	1.7344e+06		metabolic process		catalytic activity;nucleotide binding	Fructose and mannose metabolism
High	G4ML29	Ubiquitin C-terminal hydrolase OS=Magnaporthe oryzae (strain 70-15 / ATCC MYA-4617 / FGSC 8958) OX=242507 GN=MGG_08638 PE=4 SV=1	99.5	5.6	129	8.512	4	1	4	1	0	Phospho [S719(99.2)]	0.918	-0.12	0.722483	0.998565	110.9	78.7	114.6	101.8	115.8	78.1	665900	472686	688264	610967	695337	468920		metabolic process		catalytic activity
High	G4ML35	Non-specific serine/threonine protein kinase OS=Magnaporthe oryzae (strain 70-15 / ATCC MYA-4617 / FGSC 8958) OX=242507 GN=MGG_08643 PE=4 SV=1	187.5	6.61	853	30.609	3	4	23	4	0	Phospho [T18(100); S875(100); S887(100)]	0.724	-0.47	0.329789	0.863727	104.3	110.6	141.4	88.4	75.3	80	6.25244e+06	6.63e+06	8.47894e+06	5.3023e+06	4.51707e+06	4.79711e+06		metabolic process;regulation of biological process;response to stimulus		catalytic activity;nucleotide binding;protein binding	Protein processing in endoplasmic reticulum
High	G4ML37	Vps54 domain-containing protein OS=Magnaporthe oryzae (strain 70-15 / ATCC MYA-4617 / FGSC 8958) OX=242507 GN=MGG_08645 PE=3 SV=1	124.3	7.28	591	60.105	11	7	33	7	0	Phospho [S10(100); S18(98); S563(94.1); S564(81.6); T654(89.9)]	1.17	0.23	0.780721	0.99989	91	108.2	87.9	106.4	108.4	98	5.45697e+06	6.48735e+06	5.27392e+06	6.38345e+06	6.50242e+06	5.87764e+06		transport	cytosol
High	G4ML42	Anaphase-promoting complex subunit 8 OS=Magnaporthe oryzae (strain 70-15 / ATCC MYA-4617 / FGSC 8958) OX=242507 GN=MGG_08648 PE=4 SV=1	77.4	5.4	649	23.126	6	2	18	2	0	Phospho [S590(100); S594(100)]	0.811	-0.3	0.499265	0.945762	95.9	135.1	114.1	92.6	100.5	61.9	4.18016e+06	5.89073e+06	4.97429e+06	4.03617e+06	4.38092e+06	2.69762e+06		regulation of biological process		catalytic activity;protein binding	Meiosis - yeast; Ubiquitin mediated proteolysis; Cell cycle - yeast
High	G4ML45	Uncharacterized protein OS=Magnaporthe oryzae (strain 70-15 / ATCC MYA-4617 / FGSC 8958) OX=242507 GN=MGG_06686 PE=4 SV=1	84.1	5.85	433	16.339	7	2	8	2	0	Phospho [S84(100)]	1.052	0.07	0.998901	0.99989	87.3	98.1	95.8	129.7	88.3	100.8	5.09752e+06	5.72969e+06	5.59434e+06	7.57786e+06	5.15836e+06	5.88472e+06				catalytic activity;nucleotide binding	Ribosome biogenesis in eukaryotes
High	G4ML55	TPT domain-containing protein OS=Magnaporthe oryzae (strain 70-15 / ATCC MYA-4617 / FGSC 8958) OX=242507 GN=MGG_06694 PE=4 SV=1	43.8	9.41	115	5.462	6	2	9	2	0	Phospho [S10(100)]	0.812	-0.3	0.499887	0.945762	96.8	111.3	107.8	113.2	87.5	83.5	4.51725e+06	5.19413e+06	5.02891e+06	5.28341e+06	4.08202e+06	3.8973e+06			membrane
High	G4ML57	Ethylene receptor OS=Magnaporthe oryzae (strain 70-15 / ATCC MYA-4617 / FGSC 8958) OX=242507 GN=MGG_06696 PE=4 SV=1	285	6.62	838	33.519	3	5	37	5	0	Phospho [S572(100); S579(100); S586(100); S2535(99); S2560(100); S2563(99.5)]	1.183	0.24	0.758381	0.99989	82.4	94.8	91.1	130.6	93.4	107.7	4.94841e+06	5.69329e+06	5.46866e+06	7.84177e+06	5.61157e+06	6.46923e+06		metabolic process;regulation of biological process;response to stimulus		catalytic activity;nucleotide binding;protein binding;receptor activity;signal transducer activity
High	G4ML61	Uncharacterized protein OS=Magnaporthe oryzae (strain 70-15 / ATCC MYA-4617 / FGSC 8958) OX=242507 GN=MGG_06699 PE=4 SV=1	51.2	9.92	1592	85.466	35	10	104	10	0	Phospho [S177(100); S212(94.4); S220(100); T313(100); S330(100); S361(98.4); S387(99.9); S401(100); S446(100); S456(87.2)]	1.397	0.48	0.45815	0.928649	82.6	83.8	75.5	129.7	115.4	113	2.66274e+07	2.69991e+07	2.43251e+07	4.1815e+07	3.72065e+07	3.64267e+07
High	G4ML62	TBC domain-containing protein OS=Magnaporthe oryzae (strain 70-15 / ATCC MYA-4617 / FGSC 8958) OX=242507 GN=MGG_06700 PE=4 SV=1	108.1	8.73	478	21.215	2	2	17	2	0	Phospho [S466(100)]	1.118	0.16	0.873016	0.99989	120.5	23.7	113.3	81.7	126.6	134.2	2.9297e+06	577092	2.75451e+06	1.98743e+06	3.07899e+06	3.26294e+06		cell differentiation;reproduction
High	G4ML67	Glycerophosphodiesterase GDE1 OS=Magnaporthe oryzae (strain 70-15 / ATCC MYA-4617 / FGSC 8958) OX=242507 GN=MGG_06704 PE=4 SV=1	130.2	6.65	1388	51.478	7	5	39	5	0	Phospho [S184(100); S187(100); S930(100)]	2.597	1.38	0.0183588	0.170385	91.2	42	54.9	121.6	147.9	142.5	6.90212e+06	3.17939e+06	4.1536e+06	9.20216e+06	1.11969e+07	1.07865e+07		metabolic process		catalytic activity;protein binding	Glycerophospholipid metabolism
High	G4ML68	Uncharacterized protein OS=Magnaporthe oryzae (strain 70-15 / ATCC MYA-4617 / FGSC 8958) OX=242507 GN=MGG_06705 PE=4 SV=1	18	4.7	49	4.201	12	2	8	2	0	Phospho [S149(100)]	1.064	0.09	0.975298	0.99989	95.2	94.3	103.3	115.5	101.2	90.4	505554	501014	548654	613766	537863	480488
High	G4ML71	WW domain-containing protein OS=Magnaporthe oryzae (strain 70-15 / ATCC MYA-4617 / FGSC 8958) OX=242507 GN=MGG_06709 PE=4 SV=1	34.5	7.94	435	38.67	15	2	35	2	0	Phospho [T50(83.7); T59(100)]	0.93	-0.1	0.749612	0.99989	113.9	55.4	118.2	116.9	106	89.6	5.45853e+06	2.65208e+06	5.66121e+06	5.60181e+06	5.07783e+06	4.29473e+06				protein binding
High	G4ML75	5-methyltetrahydropteroyltriglutamate--homocysteine S-methyltransferase OS=Magnaporthe oryzae (strain 70-15 / ATCC MYA-4617 / FGSC 8958) OX=242507 GN=MGG_06712 PE=3 SV=1	85.9	6.44	8397	231.303	52	36	367	36	0	Phospho [S705(100)]	1.397	0.48	0.457998	0.928649	142.2	79.2	56.9	83.2	110.7	127.9	732176	407814	292880	428310	569893	658526		metabolic process		catalytic activity;metal ion binding	Biosynthesis of secondary metabolites; Biosynthesis of amino acids; Cysteine and methionine metabolism; Selenocompound metabolism; Metabolic pathways
High	G4ML79	Chromatin modification-related protein EAF3 OS=Magnaporthe oryzae (strain 70-15 / ATCC MYA-4617 / FGSC 8958) OX=242507 GN=MGG_06716 PE=3 SV=1	22.7	8.72	342	11.312	8	1	17	1	0	Phospho [S112(100)]	1.154	0.21	0.808048	0.99989	76	107	78.2	165.2	83.4	90.2	3.67044e+06	5.17189e+06	3.77748e+06	7.98279e+06	4.03236e+06	4.35919e+06		cell organization and biogenesis;regulation of biological process	nucleus
High	G4ML82	ATP citrate synthase OS=Magnaporthe oryzae (strain 70-15 / ATCC MYA-4617 / FGSC 8958) OX=242507 GN=MGG_06719 PE=4 SV=1	72.4	8.31	9289	257.486	40	22	526	22	0	Phospho [S14(99.8); S33(100); S37(100)]	1.552	0.63	0.309526	0.850223	147.8	39	74	80.7	143.6	114.9	1.174e+08	3.09391e+07	5.88106e+07	6.41101e+07	1.1404e+08	9.12904e+07		metabolic process		catalytic activity	Citrate cycle (TCA cycle); Metabolic pathways; Biosynthesis of secondary metabolites; Biosynthesis of antibiotics
High	G4ML86	DUF2470 domain-containing protein OS=Magnaporthe oryzae (strain 70-15 / ATCC MYA-4617 / FGSC 8958) OX=242507 GN=MGG_06723 PE=4 SV=1	27	9.31	74	7.504	10	1	9	1	0	Phospho [S100(84.1)]	0.829	-0.27	0.534739	0.960593	141.3	102.2	92.3	84.7	101.5	78.1	2.04129e+06	1.47747e+06	1.33346e+06	1.22431e+06	1.46613e+06	1.12802e+06			membrane
High	G4ML89	Septin like spn2 OS=Magnaporthe oryzae (strain 70-15 / ATCC MYA-4617 / FGSC 8958) OX=242507 GN=MGG_06726 PE=3 SV=1	38.6	7.65	3907	150.865	53	14	357	14	0	Phospho [S313(87.6); S314(85.7); S318(88.6)]	1.329	0.41	0.541521	0.960593	84.4	80.6	109.4	112.1	94	119.5	9.02524e+07	8.62447e+07	1.17e+08	1.19914e+08	1.00571e+08	1.27821e+08				catalytic activity;nucleotide binding
High	G4ML92	Uncharacterized protein OS=Magnaporthe oryzae (strain 70-15 / ATCC MYA-4617 / FGSC 8958) OX=242507 GN=MGG_06729 PE=4 SV=1	48.4	5.27	4246	109.833	10	2	151	2	0	Phospho [S30(82.6); S35(100); T38(82.6); T40(94.5); S44(93); S45(86.1)]	0.663	-0.59	0.229603	0.761763	118.4	136.6	113.1	74	78.5	79.4	6.0784e+07	7.01312e+07	5.80679e+07	3.80134e+07	4.03163e+07	4.07886e+07
High	G4MLD1	MFS transporter OS=Magnaporthe oryzae (strain 70-15 / ATCC MYA-4617 / FGSC 8958) OX=242507 GN=MGG_05413 PE=4 SV=1	53.5	8.03	31	3.537	3	1	1	1	0	Phospho [T19(100)]	4.888	2.29	6.12979e-05	0.00107815	40.7	34.4	26.4	168.2	37.8	292.6	345566	291883	223579	1.42671e+06	320493	2.48245e+06		transport	membrane	transporter activity
High	G4MLE9	Farnesyl pyrophosphate synthase OS=Magnaporthe oryzae (strain 70-15 / ATCC MYA-4617 / FGSC 8958) OX=242507 GN=MGG_08649 PE=3 SV=1	40.1	5.11	729	47.651	23	8	38	8	0	Phospho [T45(99.8)]	0.75	-0.42	0.377551	0.89674	128.6	21.8	127.7	183.3	95.7	42.9	1.04419e+06	177108	1.0368e+06	1.4883e+06	777143	348304		metabolic process		catalytic activity	Biosynthesis of secondary metabolites; Metabolic pathways; Terpenoid backbone biosynthesis; Biosynthesis of antibiotics
High	G4MLF3	Uncharacterized protein OS=Magnaporthe oryzae (strain 70-15 / ATCC MYA-4617 / FGSC 8958) OX=242507 GN=MGG_08654 PE=4 SV=1	68.7	6.06	195	12.599	5	1	8	1	0	Phospho [S225(99.9); T230(75.1)]	1.579	0.66	0.288665	0.826989	84.4	94.1	75	133.3	70.3	142.9	1.83028e+06	2.04085e+06	1.62634e+06	2.89038e+06	1.52417e+06	3.09968e+06
High	G4MLG2	Uncharacterized protein OS=Magnaporthe oryzae (strain 70-15 / ATCC MYA-4617 / FGSC 8958) OX=242507 GN=MGG_14270 PE=4 SV=1	37.3	11.12	312	26.178	23	3	8	3	0	Phospho [S314(98.9); S316(96.4); T317(100)]	1.322	0.4	0.550365	0.961486	124.9	82.5	66.3	109	123.6	93.8	1.54875e+06	1.02299e+06	822397	1.35228e+06	1.53269e+06	1.16319e+06			membrane
High	G4MLJ9	Zn(2)-C6 fungal-type domain-containing protein OS=Magnaporthe oryzae (strain 70-15 / ATCC MYA-4617 / FGSC 8958) OX=242507 GN=MGG_16161 PE=4 SV=1	98.2	7.99	77	16.624	3	2	21	2	0	Phospho [S59(91.2); T63(99.7); S66(95.7); S155(100)]	0.905	-0.14	0.695266	0.987895	94.2	89.4	100.7	146.5	85.2	84	6.61804e+06	6.28069e+06	7.07537e+06	1.02948e+07	5.98754e+06	5.89888e+06		metabolic process;regulation of biological process	nucleus	DNA binding;metal ion binding
High	G4MLK4	Protein CASP OS=Magnaporthe oryzae (strain 70-15 / ATCC MYA-4617 / FGSC 8958) OX=242507 GN=MGG_06735 PE=3 SV=1	83.6	5.57	260	29.058	10	4	15	4	0	Phospho [S483(95.8); T509(97.6); S510(97.6)]	1.914	0.94	0.118085	0.580051	66.4	66	69.2	146.8	127	124.6	883784	879144	921497	1.9544e+06	1.69178e+06	1.65966e+06		transport	membrane
High	G4MLK5	CNH domain-containing protein OS=Magnaporthe oryzae (strain 70-15 / ATCC MYA-4617 / FGSC 8958) OX=242507 GN=MGG_06736 PE=4 SV=1	138.6	5.36	236	10.638	3	2	11	2	0	Phospho [S266(99.6); S563(100)]	0.694	-0.53	0.278647	0.82348	117.8	109.5	117.1	75.4	81.3	98.9	2.6385e+06	2.45282e+06	2.62246e+06	1.68971e+06	1.81992e+06	2.21442e+06		transport		protein binding
Medium	G4MLL0	Mediator of RNA polymerase II transcription subunit 11 OS=Magnaporthe oryzae (strain 70-15 / ATCC MYA-4617 / FGSC 8958) OX=242507 GN=MED11 PE=3 SV=1	20.7	4.75	0	1.657	9	1	2	1	0	Phospho [S31(100)]	1.4	0.49	0.454606	0.926631	144.5	28.1	71.2	99.7	72.7	183.9	3.70291e+06	718780	1.82365e+06	2.55392e+06	1.86188e+06	4.71352e+06		regulation of biological process
High	G4MLL1	Uncharacterized protein OS=Magnaporthe oryzae (strain 70-15 / ATCC MYA-4617 / FGSC 8958) OX=242507 GN=MGG_06742 PE=3 SV=1	84.4	6.79	234	26.061	8	7	24	7	0	Phospho [S328(100)]	1.042	0.06	0.980833	0.99989	81.8	100.3	104.9	110	104.4	98.7	2.44158e+06	2.99234e+06	3.13036e+06	3.28186e+06	3.11716e+06	2.94528e+06		cell organization and biogenesis;metabolic process	cytosol;nucleus	protein binding;structural molecule activity	Basal transcription factors
High	G4MLL7	Branchpoint-bridging protein OS=Magnaporthe oryzae (strain 70-15 / ATCC MYA-4617 / FGSC 8958) OX=242507 GN=MGG_06748 PE=3 SV=1	68.3	8.43	521	40.568	10	5	56	5	0	Phospho [S139(100); S141(100)]	1.166	0.22	0.787526	0.99989	88	85.8	92.3	128.9	102.6	102.5	3.92715e+07	3.82823e+07	4.11791e+07	5.7535e+07	4.57833e+07	4.57643e+07		metabolic process		metal ion binding;RNA binding
High	G4MLM8	Heat shock protein 90 OS=Magnaporthe oryzae (strain 70-15 / ATCC MYA-4617 / FGSC 8958) OX=242507 GN=MGG_06759 PE=3 SV=1	79.5	4.98	10913	270.978	51	37	543	37	0	Phospho [S443(100); T605(100)]	0.598	-0.74	0.141237	0.634741	106.2	125.4	139.5	64.7	75	89.3	465566	549390	611215	283339	328580	391262		metabolic process;response to stimulus		nucleotide binding;protein binding	Protein processing in endoplasmic reticulum
High	G4MLM9	CAMK protein kinase OS=Magnaporthe oryzae (strain 70-15 / ATCC MYA-4617 / FGSC 8958) OX=242507 GN=MGG_06760 PE=4 SV=1	82	7.72	860	72.676	18	10	72	10	0	Phospho [S108(100); S132(99.1); S147(100); S152(100); S169(81.5); S298(100); S439(100)]	1.029	0.04	0.956136	0.99989	95	121.1	86.1	111.7	88.4	97.8	2.31944e+07	2.95721e+07	2.10391e+07	2.72805e+07	2.15815e+07	2.38766e+07		metabolic process		catalytic activity;nucleotide binding
High	G4MLN5	O-acyltransferase OS=Magnaporthe oryzae (strain 70-15 / ATCC MYA-4617 / FGSC 8958) OX=242507 GN=MGG_06765 PE=3 SV=1	67.7	7.74	276	10.136	5	2	9	2	0	Phospho [S306(99.9)]	0.574	-0.8	0.114388	0.568291	110	140.4	126.3	72.5	61.6	89.3	2.04645e+06	2.61298e+06	2.35022e+06	1.34883e+06	1.14647e+06	1.66255e+06			endoplasmic reticulum;membrane	catalytic activity	Steroid biosynthesis
High	G4MLN6	MDJ1 OS=Magnaporthe oryzae (strain 70-15 / ATCC MYA-4617 / FGSC 8958) OX=242507 GN=MGG_06766 PE=4 SV=1	65.1	9.63	222	15.17	10	4	20	4	0	Phospho [S139(100); S162(93); T457(98.9); T496(91)]	0.741	-0.43	0.362148	0.893476	112.6	108.7	120.8	66.8	107.5	83.5	4.64329e+06	4.48143e+06	4.98043e+06	2.75441e+06	4.43056e+06	3.44212e+06
High	G4MLN8	Uncharacterized protein OS=Magnaporthe oryzae (strain 70-15 / ATCC MYA-4617 / FGSC 8958) OX=242507 GN=MGG_06768 PE=4 SV=1	62.2	9.52	680	53.264	19	8	37	8	0	Phospho [S126(100); S130(97.8); S302(100); S523(96.1); S525(95.9); S551(100)]	1.622	0.7	0.258151	0.789659	69.4	123	60.2	140	112.5	95	1.54036e+07	2.73062e+07	1.33709e+07	3.10835e+07	2.49844e+07	2.10882e+07
High	G4MLP0	Uncharacterized protein OS=Magnaporthe oryzae (strain 70-15 / ATCC MYA-4617 / FGSC 8958) OX=242507 GN=MGG_06769 PE=4 SV=1	9.4	8.5	77	13.573	41	2	5	2	0	Phospho [S33(100)]	3.365	1.75	0.0029674	0.0374098	62.8	41.6	28.3	130	197.4	139.9	109200	72310.2	49236.6	226189	343384	243350
High	G4MLP7	ABC transporter ATP-binding protein ARB1 OS=Magnaporthe oryzae (strain 70-15 / ATCC MYA-4617 / FGSC 8958) OX=242507 GN=MGG_11862 PE=4 SV=1	70.4	7.05	10253	223.992	23	12	260	12	0	Phospho [S40(86); T42(92.2); S68(98.4)]	0.624	-0.68	0.173066	0.695131	105.2	125.1	119.2	116.4	59.7	74.4	5.54224e+07	6.59268e+07	6.28345e+07	6.1341e+07	3.14812e+07	3.91809e+07				catalytic activity;nucleotide binding
High	G4MLR5	H/K ATPase alpha subunit OS=Magnaporthe oryzae (strain 70-15 / ATCC MYA-4617 / FGSC 8958) OX=242507 GN=MGG_16361 PE=4 SV=1	120.8	6.62	3150	94.506	11	9	129	9	0	Phospho [S46(100); S48(100); S54(100); S56(100); S71(100); S472(83.7); S475(100)]	3.136	1.65	0.00437072	0.0523766	74.3	42.9	44.8	140.6	132.4	164.9	1.65021e+07	9.53071e+06	9.95281e+06	3.12101e+07	2.9393e+07	3.6609e+07			membrane	catalytic activity;metal ion binding;nucleotide binding
High	G4MLR6	SCF E3 ubiquitin ligase complex F-box protein grrA OS=Magnaporthe oryzae (strain 70-15 / ATCC MYA-4617 / FGSC 8958) OX=242507 GN=MGG_13065 PE=4 SV=1	85.2	6.76	565	16.912	3	1	19	1	0	Phospho [S771(100); S774(100); S775(100); T779(100)]	1.904	0.93	0.121448	0.587312	55.9	93.6	71.7	192.6	49.7	136.5	828011	1.38701e+06	1.06279e+06	2.85371e+06	736785	2.02344e+06				catalytic activity;protein binding	Cell cycle - yeast; Ubiquitin mediated proteolysis
High	G4MLR8	Glutaredoxin-C2 OS=Magnaporthe oryzae (strain 70-15 / ATCC MYA-4617 / FGSC 8958) OX=242507 GN=MGG_05447 PE=4 SV=1	12.8	7.96	813	31.481	35	3	33	3	0	Phospho [S84(100)]	0.856	-0.22	0.591391	0.973018	101.6	124.7	105.6	94.9	82.8	90.4	640180	785645	665117	597868	521639	569185		cellular homeostasis;metabolic process;regulation of biological process		catalytic activity
High	G4MLR9	BAG domain-containing protein OS=Magnaporthe oryzae (strain 70-15 / ATCC MYA-4617 / FGSC 8958) OX=242507 GN=MGG_05448 PE=4 SV=1	39.7	7.44	72	13.317	19	3	10	3	0	Phospho [S71(84.8); S237(100)]	1.056	0.08	0.989866	0.99989	104.7	98.7	90	104.3	105.9	96.4	2.89254e+06	2.7269e+06	2.48453e+06	2.88093e+06	2.92379e+06	2.66276e+06				protein binding
Medium	G4MLS7	Uncharacterized protein OS=Magnaporthe oryzae (strain 70-15 / ATCC MYA-4617 / FGSC 8958) OX=242507 GN=MGG_05454 PE=4 SV=1	13.1	10.07	0	1.857	13	1	2	1	0	Phospho [S4(100)]	4.02	2.01	0.000468605	0.00735271	37.4	42.8	48.8	171.9	252.7	46.4	463328	529077	604245	2.12703e+06	3.12774e+06	574071
High	G4MLU3	Sodium/nucleoside cotransporter 1 OS=Magnaporthe oryzae (strain 70-15 / ATCC MYA-4617 / FGSC 8958) OX=242507 GN=MGG_05467 PE=3 SV=1	71.3	8.05	852	52.579	4	2	39	2	0	Phospho [S101(88); T103(99.7)]	1.513	0.6	0.342004	0.872062	78.4	71.6	78.2	118.3	139	114.5	1.23111e+07	1.12365e+07	1.22665e+07	1.85652e+07	2.1812e+07	1.79783e+07		transport	membrane	transporter activity
High	G4MLV2	26S protease regulatory subunit 4 OS=Magnaporthe oryzae (strain 70-15 / ATCC MYA-4617 / FGSC 8958) OX=242507 GN=MGG_05477 PE=3 SV=1	50.9	5.88	2323	75.68	21	7	82	7	0	Phospho [S103(100)]	1.234	0.3	0.676181	0.987895	83.9	81.4	96.4	134.3	100.5	103.6	383144	371553	439913	613331	458629	472784		metabolic process;regulation of biological process	cytoplasm	catalytic activity;nucleotide binding;RNA binding	Proteasome
High	G4MM03	N amino acid transport system protein OS=Magnaporthe oryzae (strain 70-15 / ATCC MYA-4617 / FGSC 8958) OX=242507 GN=MGG_06782 PE=3 SV=1	58.5	7.33	171	13.589	10	2	8	2	0	Phospho [S10(90.5); S63(87.6)]	0.869	-0.2	0.620263	0.980996	90.5	121	110.9	101.2	79.8	96.5	583738	780474	715297	652498	514615	621909			membrane
High	G4MM09	Uncharacterized protein OS=Magnaporthe oryzae (strain 70-15 / ATCC MYA-4617 / FGSC 8958) OX=242507 GN=MGG_06787 PE=3 SV=1	44.7	4.94	487	21.375	11	3	14	3	0	Phospho [T278(100); T280(100)]	0.676	-0.56	0.249829	0.779835	124.9	116.3	93.1	78.7	113.2	73.9	459400	427722	342328	289256	416163	271593					Endocytosis
High	G4MM38	Uncharacterized protein OS=Magnaporthe oryzae (strain 70-15 / ATCC MYA-4617 / FGSC 8958) OX=242507 GN=MGG_16180 PE=4 SV=1	44.7	9.7	188	14.65	6	2	10	1	0	Phospho [S187(100); S189(100)]	10.51	3.39	1.92148e-09	3.88032e-08	23.1	19.4	16.2	91.5	245.6	204.1	326988	274944	229494	1.29537e+06	3.47649e+06	2.88961e+06
High	G4MM47	MFS domain-containing protein OS=Magnaporthe oryzae (strain 70-15 / ATCC MYA-4617 / FGSC 8958) OX=242507 GN=MGG_06828 PE=4 SV=1	55.5	8.21	67	4.625	3	1	3	1	0	Phospho [S23(100)]	1.949	0.96	0.107388	0.548061	57.1	62	62.1	205.5	120.8	92.4	185482	201212	201563	666938	392202	300046		transport	membrane
High	G4MM76	Nickel/cobalt efflux system OS=Magnaporthe oryzae (strain 70-15 / ATCC MYA-4617 / FGSC 8958) OX=242507 GN=MGG_05503 PE=3 SV=1	42.2	7.43	283	8.985	7	1	13	1	0	Phospho [S384(100); S388(99.8); S393(100)]	0.751	-0.41	0.379869	0.898931	101.7	123	113.7	91.7	85.4	84.5	995521	1.20399e+06	1.11364e+06	898127	836110	827093		transport	membrane	metal ion binding;transporter activity
High	G4MM78	Autophagy-related protein OS=Magnaporthe oryzae (strain 70-15 / ATCC MYA-4617 / FGSC 8958) OX=242507 GN=MGG_05505 PE=3 SV=1	61.8	8.62	732	29.587	4	1	20	1	0	Phospho [S48(100); S56(100)]	1.341	0.42	0.525777	0.95401	82.7	105	71.1	110.9	134	96.3	4.65402e+06	5.90693e+06	3.99848e+06	6.24063e+06	7.53836e+06	5.41965e+06		metabolic process;transport	membrane;vacuole
High	G4MM96	Uncharacterized protein OS=Magnaporthe oryzae (strain 70-15 / ATCC MYA-4617 / FGSC 8958) OX=242507 GN=MGG_05522 PE=3 SV=1	26.8	7.02	948	37.414	17	3	35	3	0	Phospho [S22(100); S39(99.8); S43(100); S232(100)]	1.004	0.01	0.904763	0.99989	133.3	102.6	68.9	103.1	105.2	86.8	8.27464e+06	6.37213e+06	4.28005e+06	6.39895e+06	6.53275e+06	5.38757e+06		metabolic process;regulation of biological process		enzyme regulator activity
High	G4MM97	IPPc domain-containing protein OS=Magnaporthe oryzae (strain 70-15 / ATCC MYA-4617 / FGSC 8958) OX=242507 GN=MGG_16389 PE=4 SV=1	117.4	4.89	1038	30.069	3	1	18	1	0	Phospho [S4(88.3); S15(100)]	1.207	0.27	0.718266	0.996702	97.9	101.1	92.9	59	130.9	118.2	4.80354e+06	4.95811e+06	4.55798e+06	2.89535e+06	6.42493e+06	5.79944e+06		metabolic process		catalytic activity	Phosphatidylinositol signaling system; Metabolic pathways; Inositol phosphate metabolism
High	G4MM99	Uncharacterized protein OS=Magnaporthe oryzae (strain 70-15 / ATCC MYA-4617 / FGSC 8958) OX=242507 GN=MGG_05525 PE=4 SV=1	56.5	8.46	340	36.139	11	4	23	4	0	Phospho [T43(100); S46(100); T51(95.8); T61(100); S62(100); S502(100)]	0.581	-0.78	0.121408	0.587312	123.8	120.8	102	120.5	70.1	62.8	3.5452e+06	3.46126e+06	2.92096e+06	3.45291e+06	2.00936e+06	1.79771e+06			membrane
High	G4MMA1	Ammonium transporter OS=Magnaporthe oryzae (strain 70-15 / ATCC MYA-4617 / FGSC 8958) OX=242507 GN=MGG_16392 PE=3 SV=1	51.6	5.08	114	6.309	5	1	6	1	0	Phospho [T455(78.3); S465(91.5)]	1.207	0.27	0.718564	0.996702	96.8	83.4	95.9	115.7	119.8	88.3	589289	507522	583515	704386	729022	537623		metabolic process;transport	Golgi;membrane	transporter activity
High	G4MMB0	CAMK/CAMKL protein kinase OS=Magnaporthe oryzae (strain 70-15 / ATCC MYA-4617 / FGSC 8958) OX=242507 GN=MGG_14620 PE=4 SV=1	101.3	9.61	190	14.154	7	3	9	3	0	Phospho [S554(100); T596(99.1)]	0.741	-0.43	0.361397	0.893476	115.5	114.9	97.8	67.5	85.1	119.2	1.68993e+06	1.68105e+06	1.43151e+06	987537	1.2455e+06	1.74343e+06		metabolic process		catalytic activity;nucleotide binding
Medium	G4MMB6	TBC1 domain family member 14 OS=Magnaporthe oryzae (strain 70-15 / ATCC MYA-4617 / FGSC 8958) OX=242507 GN=MGG_01976 PE=4 SV=1	84.7	9.57	0	1.738	1	1	1	1	0	Phospho [S205(97.8)]	2.91	1.54	0.00792055	0.0868077	51.6	50.9	53.1	165.7	128.6	150.1	264023	260761	271688	848268	658605	768381
High	G4MMC7	Peptide transporter PTR2 OS=Magnaporthe oryzae (strain 70-15 / ATCC MYA-4617 / FGSC 8958) OX=242507 GN=MGG_13669 PE=3 SV=1	68.7	7.83	15743	352.997	18	9	503	9	0	Phospho [S35(100); S43(100); S45(99); T49(99.3); T58(100); S59(100)]	1.686	0.75	0.217934	0.761763	93.4	78.2	74.1	90.3	132.1	131.9	1.06295e+08	8.90132e+07	8.43317e+07	1.02821e+08	1.50425e+08	1.50094e+08		cell organization and biogenesis;regulation of biological process;transport	membrane	transporter activity
High	G4MMC9	RING-type E3 ubiquitin transferase OS=Magnaporthe oryzae (strain 70-15 / ATCC MYA-4617 / FGSC 8958) OX=242507 GN=MGG_01987 PE=4 SV=1	90	9.07	1192	70.889	10	5	48	5	0	Phospho [S654(89.4)]	1.002	0	0.900592	0.99989	130.6	93.7	85.1	93.9	113.1	83.5	4.8899e+06	3.50997e+06	3.18793e+06	3.51764e+06	4.23516e+06	3.12773e+06				metal ion binding;protein binding
High	G4MMD0	SWIB domain-containing protein OS=Magnaporthe oryzae (strain 70-15 / ATCC MYA-4617 / FGSC 8958) OX=242507 GN=MGG_01988 PE=4 SV=1	31.6	5.36	678	30.89	32	4	16	4	0	Phospho [T77(100); S81(99.5); S100(95.7); S192(100)]	1.112	0.15	0.883987	0.99989	72.9	91.7	101.1	136.4	101.9	96.1	1.33771e+07	1.68341e+07	1.8561e+07	2.50404e+07	1.8717e+07	1.76419e+07				protein binding
High	G4MME0	Uncharacterized protein OS=Magnaporthe oryzae (strain 70-15 / ATCC MYA-4617 / FGSC 8958) OX=242507 GN=MGG_01996 PE=4 SV=1	112	8.34	123	14.989	4	3	7	3	0	Phospho [S4(99.9); S958(99.1); S980(99.7)]	1.337	0.42	0.530273	0.958976	70.2	100.1	89	135	86.6	119.1	821953	1.17283e+06	1.04265e+06	1.58068e+06	1.01463e+06	1.39442e+06			membrane	protein binding
High	G4MME3	Non-specific serine/threonine protein kinase OS=Magnaporthe oryzae (strain 70-15 / ATCC MYA-4617 / FGSC 8958) OX=242507 GN=MGG_15988 PE=4 SV=1	143.3	6.47	276	9.125	3	2	10	2	0	Phospho [S712(93.3); S794(99.4); S796(99.8)]	0.775	-0.37	0.426396	0.918199	100.1	108.8	108.3	116.5	82.3	84	1.83017e+06	1.9878e+06	1.98007e+06	2.12948e+06	1.50406e+06	1.53455e+06		metabolic process		catalytic activity;nucleotide binding	Protein processing in endoplasmic reticulum
High	G4MMH8	Uncharacterized protein OS=Magnaporthe oryzae (strain 70-15 / ATCC MYA-4617 / FGSC 8958) OX=242507 GN=MGG_06848 PE=4 SV=1	80.5	6.9	764	40.433	10	5	35	5	0	Phospho [S90(85.1); S125(100); T440(100); T443(100); S612(100); S615(100)]	1.258	0.33	0.639937	0.982921	103.3	87.7	88.7	90.5	111.5	118.2	8.55313e+06	7.26052e+06	7.34038e+06	7.49387e+06	9.23343e+06	9.78572e+06				metal ion binding
High	G4MMI0	Uncharacterized protein OS=Magnaporthe oryzae (strain 70-15 / ATCC MYA-4617 / FGSC 8958) OX=242507 GN=MGG_06850 PE=4 SV=1	81.3	9.44	584	35.288	11	4	31	4	0	Phospho [S123(86.5); S133(100); S136(99.7); S137(99.7); S154(100); S627(100)]	0.891	-0.17	0.666945	0.986084	97.1	122.7	102.1	75.8	91	111.3	1.35865e+06	1.7167e+06	1.42834e+06	1.0608e+06	1.27326e+06	1.55759e+06
High	G4MMI4	UBD domain-containing protein OS=Magnaporthe oryzae (strain 70-15 / ATCC MYA-4617 / FGSC 8958) OX=242507 GN=MGG_06853 PE=4 SV=1	36.1	5.73	423	19.907	13	2	13	2	0	Phospho [S222(100); S223(100)]	0.771	-0.38	0.418667	0.918199	83.1	112.4	136.6	120.5	86.7	60.7	1.19297e+06	1.61496e+06	1.96152e+06	1.73048e+06	1.2452e+06	872033				protein binding
High	G4MMJ6	Uncharacterized protein OS=Magnaporthe oryzae (strain 70-15 / ATCC MYA-4617 / FGSC 8958) OX=242507 GN=MGG_06863 PE=4 SV=1	41	5.16	450	27.854	18	3	12	3	0	Phospho [S44(100); S54(99.9); T237(98.4); S247(100)]	0.926	-0.11	0.739958	0.99989	101.6	112.1	89.9	94	87.2	115.2	3.56304e+06	3.93271e+06	3.15369e+06	3.29837e+06	3.05738e+06	4.0397e+06
High	G4MMK3	Uncharacterized protein OS=Magnaporthe oryzae (strain 70-15 / ATCC MYA-4617 / FGSC 8958) OX=242507 GN=MGG_16195 PE=4 SV=1	50.3	7.27	11904	306.165	33	16	417	16	0	Phospho [T173(100); T190(100); S194(99.3); S202(100); S212(100); S216(100); S221(100); S225(100); S333(100); S368(100); S385(83.7); S387(89.6); S404(90.6); T407(94.1); S408(86.1); T464(97.4); S466(91.1); S474(86.1); S478(96.2); S484(100)]	1.877	0.91	0.130596	0.607311	76.9	68.4	64	148.9	128.4	113.5	7.87115e+07	7.00482e+07	6.5517e+07	1.52444e+08	1.31488e+08	1.16243e+08
High	G4MMK7	Uncharacterized protein OS=Magnaporthe oryzae (strain 70-15 / ATCC MYA-4617 / FGSC 8958) OX=242507 GN=MGG_06871 PE=4 SV=1	37.5	9.19	1165	69.96	22	5	58	5	0	Phospho [S69(100); T89(98.8); S104(100); S107(93.6); T108(79.5); T109(92.3); S110(87.5); T115(82.8); S121(100)]	1.765	0.82	0.176581	0.701181	85.9	75.6	66.1	144.6	133.5	94.3	1.98028e+07	1.74458e+07	1.52473e+07	3.33465e+07	3.07941e+07	2.17551e+07			membrane
High	G4MMK8	Uncharacterized protein OS=Magnaporthe oryzae (strain 70-15 / ATCC MYA-4617 / FGSC 8958) OX=242507 GN=MGG_06872 PE=3 SV=1	74.6	6.55	696	34.877	7	2	14	2	0	Phospho [T540(100)]	3.301	1.72	0.00284721	0.0363144	82.7	46.5	45.1	160.5	153.3	111.9	4.36045e+06	2.44805e+06	2.37429e+06	8.46125e+06	8.08035e+06	5.89682e+06		metabolic process	membrane	catalytic activity;metal ion binding
High	G4MML8	BAR domain-containing protein OS=Magnaporthe oryzae (strain 70-15 / ATCC MYA-4617 / FGSC 8958) OX=242507 GN=MGG_05534 PE=4 SV=1	51.4	8.53	17	3.005	3	1	1	1	0	Phospho [T336(86.8)]	0.915	-0.13	0.717355	0.996702	75.9	112.9	124.8	117	103.3	66	242535	360952	399034	373957	330307	211124		transport	cytoplasm	protein binding
High	G4MMM1	Cyclin-H OS=Magnaporthe oryzae (strain 70-15 / ATCC MYA-4617 / FGSC 8958) OX=242507 GN=MGG_15176 PE=4 SV=1	44.3	8.78	1152	43.736	12	4	38	4	0	Phospho [T54(95.7); S351(100); S389(100)]	0.756	-0.4	0.389937	0.906087	103.6	147.3	106.2	80.3	83.6	79	8.55662e+06	1.21733e+07	8.77821e+06	6.63728e+06	6.90737e+06	6.52394e+06		metabolic process		enzyme regulator activity	Nucleotide excision repair; Basal transcription factors
High	G4MMW9	Clathrin light chain OS=Magnaporthe oryzae (strain 70-15 / ATCC MYA-4617 / FGSC 8958) OX=242507 GN=MGG_06876 PE=3 SV=1	25.5	4.54	2196	70.425	26	6	101	6	0	Phospho [S23(99.8); S27(100)]	1.196	0.26	0.736873	0.99989	98.6	83.6	87.8	127.7	104.9	97.4	2.50627e+06	2.12628e+06	2.23121e+06	3.24586e+06	2.66832e+06	2.47704e+06		transport	membrane	structural molecule activity
High	G4MMX8	t-SNARE OS=Magnaporthe oryzae (strain 70-15 / ATCC MYA-4617 / FGSC 8958) OX=242507 GN=MGG_06883 PE=3 SV=1	39.4	6.76	123	18.853	15	3	6	3	0	Phospho [S209(100); T217(86.2)]	0.769	-0.38	0.414407	0.918199	81.4	130.4	118.8	79.4	98.7	91.4	313906	502671	458203	306180	380458	352288		cell organization and biogenesis;transport	membrane	protein binding	SNARE interactions in vesicular transport
High	G4MMY6	WD repeat-containing protein srw1 OS=Magnaporthe oryzae (strain 70-15 / ATCC MYA-4617 / FGSC 8958) OX=242507 GN=MGG_06892 PE=3 SV=1	66.4	9.98	349	14.754	4	1	13	1	0	Phospho [T201(100)]	0.946	-0.08	0.783658	0.99989	93.9	103.8	107.2	112.8	84.1	98.3	1.90065e+06	2.1024e+06	2.1705e+06	2.28392e+06	1.70191e+06	1.9895e+06				enzyme regulator activity;protein binding	Cell cycle - yeast; Ubiquitin mediated proteolysis
High	G4MMY7	Glycerophosphocholine acyltransferase 1 OS=Magnaporthe oryzae (strain 70-15 / ATCC MYA-4617 / FGSC 8958) OX=242507 GN=MGG_06893 PE=3 SV=1	62.6	8.65	1375	95.919	21	4	49	4	0	Phospho [T61(82.6); S79(99.7); S482(76.7); S488(77.2); S495(98.1)]	1.387	0.47	0.469876	0.933055	85.2	101.6	52.4	115.4	127.3	118.1	4.65423e+06	5.55134e+06	2.86412e+06	6.30715e+06	6.95714e+06	6.45562e+06			membrane
High	G4MN00	Uncharacterized protein OS=Magnaporthe oryzae (strain 70-15 / ATCC MYA-4617 / FGSC 8958) OX=242507 GN=MGG_06901 PE=4 SV=1	48.8	7.17	32	3.602	4	1	4	1	0	Phospho [S295(100); S297(100); S301(92.5)]	0.875	-0.19	0.632579	0.982921	77.9	60.7	85.6	243.1	68.2	64.4	661888	515334	727298	2.06447e+06	579320	546899				RNA binding
High	G4MN01	Uncharacterized protein OS=Magnaporthe oryzae (strain 70-15 / ATCC MYA-4617 / FGSC 8958) OX=242507 GN=MGG_06902 PE=4 SV=1	55.8	6.71	43	2.94	2	1	3	1	0	Phospho [S223(100)]	1.623	0.7	0.257288	0.789659	81.3	65.8	77.8	150.3	126.3	98.5	1.3752e+06	1.11183e+06	1.3154e+06	2.54116e+06	2.13523e+06	1.66454e+06
High	G4MN04	Signal recognition particle subunit SRP72 OS=Magnaporthe oryzae (strain 70-15 / ATCC MYA-4617 / FGSC 8958) OX=242507 GN=MGG_06904 PE=3 SV=1	72.7	8.16	574	40.542	11	7	38	7	0	Phospho [S36(94.7); S37(98.5); S40(100); S570(100)]	0.607	-0.72	0.151492	0.657068	103.3	139.6	125.5	59.1	96.4	76.1	3.20447e+06	4.33009e+06	3.89118e+06	1.8328e+06	2.98882e+06	2.36043e+06		cell organization and biogenesis;transport	cytoplasm	protein binding;RNA binding	Protein export
High	G4MN05	Protein transporter sec73 OS=Magnaporthe oryzae (strain 70-15 / ATCC MYA-4617 / FGSC 8958) OX=242507 GN=MGG_06905 PE=4 SV=1	167.9	8.88	2211	174.398	18	20	132	20	0	Phospho [S12(100); S99(100); S121(100); T209(100); S412(96.8); S417(99.9); S436(100); S473(100); S1072(99.9); S1094(99.6); T1102(89.1); T1108(92.7); S1113(99.9); S1127(99.5); T1283(97.6); S1292(99.9); S1345(88.3); S1348(93.1); S1402(84.3); S1408(100); S1429(100); S1475(100); S1501(95.9); T1503(89); S1504(89)]	1.476	0.56	0.37627	0.89674	82.1	84	83.5	129.4	97.7	123.3	1.88313e+07	1.92625e+07	1.91473e+07	2.96574e+07	2.24055e+07	2.82613e+07		regulation of biological process
High	G4MN09	HTH TFE/IIEalpha-type domain-containing protein OS=Magnaporthe oryzae (strain 70-15 / ATCC MYA-4617 / FGSC 8958) OX=242507 GN=MGG_06909 PE=4 SV=1	46	5.08	645	38.158	22	5	24	5	0	Phospho [T362(100); T367(100); S409(100)]	1.581	0.66	0.287146	0.826989	70.6	76.9	48.6	198.7	111.7	93.6	1.5579e+06	1.69599e+06	1.0715e+06	4.38401e+06	2.46339e+06	2.06527e+06		metabolic process;regulation of biological process		DNA binding	Basal transcription factors
High	G4MN15	WAPL domain-containing protein OS=Magnaporthe oryzae (strain 70-15 / ATCC MYA-4617 / FGSC 8958) OX=242507 GN=MGG_11796 PE=4 SV=1	97.6	8.84	306	17.131	4	2	10	2	0	Phospho [S59(99.1); S67(86.4)]	1.244	0.32	0.660227	0.983098	86.7	91	90.8	128.3	90.2	113	580588	609515	608340	859686	604256	757002
High	G4MN18	GTP cyclohydrolase II OS=Magnaporthe oryzae (strain 70-15 / ATCC MYA-4617 / FGSC 8958) OX=242507 GN=MGG_06917 PE=3 SV=1	55.9	6.24	1166	63.09	25	7	63	7	0	Phospho [S498(100)]	1.887	0.92	0.127284	0.602184	64	65.9	102.6	147.4	124.4	95.7	634508	653672	1.017e+06	1.46157e+06	1.23321e+06	948285		metabolic process		catalytic activity
High	G4MN51	Hydrolase OS=Magnaporthe oryzae (strain 70-15 / ATCC MYA-4617 / FGSC 8958) OX=242507 GN=MGG_05596 PE=4 SV=1	104.5	8.12	423	34.622	8	6	33	6	0	Phospho [S326(100); S707(87.2); S709(90.4); S713(90.9); S736(100); S747(100); S849(100)]	0.786	-0.35	0.447179	0.921832	132.8	87.7	110.8	55.8	87	125.9	1.01394e+07	6.69539e+06	8.45767e+06	4.26034e+06	6.64388e+06	9.61188e+06		metabolic process		catalytic activity
High	G4MN53	Uncharacterized protein OS=Magnaporthe oryzae (strain 70-15 / ATCC MYA-4617 / FGSC 8958) OX=242507 GN=MGG_05598 PE=4 SV=1	130.7	9.28	1061	36.733	6	5	28	5	0	Phospho [S337(100); S463(99.9); S466(100); S800(90.2); S911(96.8); S1134(100)]	1.409	0.49	0.445355	0.920681	81.7	94.8	76	115.1	109.4	122.9	4.74426e+06	5.50619e+06	4.41536e+06	6.68347e+06	6.35492e+06	7.13344e+06
High	G4MN56	Uncharacterized protein OS=Magnaporthe oryzae (strain 70-15 / ATCC MYA-4617 / FGSC 8958) OX=242507 GN=MGG_05601 PE=4 SV=1	40.7	5	952	28.773	7	1	18	1	0	Phospho [S211(99.9); S218(100)]	0.706	-0.5	0.298267	0.838299	113.2	96.5	112.2	120.5	78.4	79.2	2.26272e+06	1.92861e+06	2.24171e+06	2.40738e+06	1.5668e+06	1.58168e+06		regulation of biological process
High	G4MN59	Serine/threonine-protein kinase TOR OS=Magnaporthe oryzae (strain 70-15 / ATCC MYA-4617 / FGSC 8958) OX=242507 GN=MGG_15156 PE=3 SV=1	277.3	6.93	300	39.855	5	7	20	7	0	Phospho [S2343(100)]	2.012	1.01	0.0905198	0.508824	95.7	64.1	40.9	128.9	161.2	109.2	520650	348727	222599	701614	877366	594481		metabolic process;transport		catalytic activity;nucleotide binding;protein binding	Mitophagy - yeast
High	G4MNA3	Amino-acid permease inda1 OS=Magnaporthe oryzae (strain 70-15 / ATCC MYA-4617 / FGSC 8958) OX=242507 GN=MGG_02072 PE=4 SV=1	63.1	6.92	10076	266.758	12	6	272	6	0	Phospho [T13(81.9); T18(84.2); S25(100); S29(100)]	2.375	1.25	0.0335964	0.26155	76.9	56.6	53.7	120.1	134.5	158.2	7.63034e+07	5.62106e+07	5.33502e+07	1.19244e+08	1.33476e+08	1.57031e+08		transport	membrane	transporter activity
High	G4MNA5	Potassium/sodium efflux P-type ATPase OS=Magnaporthe oryzae (strain 70-15 / ATCC MYA-4617 / FGSC 8958) OX=242507 GN=MGG_02074 PE=4 SV=1	120.2	6.37	478	56.62	9	7	21	7	0	Phospho [S1079(100)]	0.912	-0.13	0.710788	0.993869	10.5	106.7	184.4	141.1	97.3	60.2	594636	6.06604e+06	1.04852e+07	8.02415e+06	5.53232e+06	3.42163e+06		transport	membrane	catalytic activity;metal ion binding;nucleotide binding;transporter activity
High	G4MNC3	Uncharacterized protein OS=Magnaporthe oryzae (strain 70-15 / ATCC MYA-4617 / FGSC 8958) OX=242507 GN=MGG_02088 PE=4 SV=1	65.6	5.43	496	12.116	6	1	7	1	0	Phospho [S477(99.9)]	1.463	0.55	0.388766	0.906087	101.6	64.7	80.9	82	152.4	118.3	3.53011e+06	2.24857e+06	2.80968e+06	2.84975e+06	5.29336e+06	4.11076e+06		regulation of biological process		enzyme regulator activity;protein binding
High	G4MND6	Nucleosome assembly protein OS=Magnaporthe oryzae (strain 70-15 / ATCC MYA-4617 / FGSC 8958) OX=242507 GN=MGG_06924 PE=3 SV=1	45.8	4.49	35014	511.086	48	16	851	16	0	Phospho [T18(100); T22(99.9); S140(99.7); S148(100); S168(100); S171(100); T310(100); S318(100)]	0.86	-0.22	0.60005	0.973018	104.8	116.4	100.9	90.1	102.5	85.4	2.66843e+08	2.96357e+08	2.56981e+08	2.29452e+08	2.61101e+08	2.17467e+08		cell organization and biogenesis;regulation of biological process;transport	cytoplasm;nucleus	enzyme regulator activity;protein binding
Medium	G4MND7	Uncharacterized protein OS=Magnaporthe oryzae (strain 70-15 / ATCC MYA-4617 / FGSC 8958) OX=242507 GN=MGG_16215 PE=4 SV=1	7.2	10.83	0	1.513	19	1	1	1	0	Phospho [T18(99.9)]	4.013	2	0.000477133	0.00743305	38.1	39.3	44	85.8	235.2	157.6	302605	312108	349491	681842	1.8688e+06	1.25244e+06
High	G4MND8	Cation-transporting ATPase OS=Magnaporthe oryzae (strain 70-15 / ATCC MYA-4617 / FGSC 8958) OX=242507 GN=MGG_06925 PE=3 SV=1	149.9	5.6	53	4.483	1	1	2	1	0	Phospho [S155(100)]	0.01	-6.64	1e-17	2.13824e-16	185.9	229.7	184.4				415921	513874	412470					transport	membrane	catalytic activity;metal ion binding;nucleotide binding;transporter activity
High	G4MNE1	CMGC/CDK protein kinase OS=Magnaporthe oryzae (strain 70-15 / ATCC MYA-4617 / FGSC 8958) OX=242507 GN=MGG_06928 PE=4 SV=1	62.5	9.73	286	13.777	9	4	20	4	0	Phospho [S16(98.7); T216(99.9); S401(90.4)]	0.742	-0.43	0.362558	0.893476	109.7	106.9	109	80.8	72.7	120.9	1.6097e+07	1.56866e+07	1.59954e+07	1.18611e+07	1.06605e+07	1.77344e+07		metabolic process;regulation of biological process	nucleus	catalytic activity;nucleotide binding
High	G4MNE3	AMPKBI domain-containing protein OS=Magnaporthe oryzae (strain 70-15 / ATCC MYA-4617 / FGSC 8958) OX=242507 GN=MGG_06930 PE=3 SV=1	51.1	6.09	1091	71.39	35	9	52	9	0	Phospho [S80(88.3); S83(87.1); S87(89.1); S214(94.3); S346(100); S353(100); S357(100)]	1.216	0.28	0.704545	0.991363	88.3	97.3	84.1	134.1	107.4	88.7	7.15038e+06	7.87529e+06	6.80814e+06	1.08546e+07	8.69403e+06	7.17998e+06		regulation of biological process;response to stimulus		protein binding
Medium	G4MNF4	Uncharacterized protein OS=Magnaporthe oryzae (strain 70-15 / ATCC MYA-4617 / FGSC 8958) OX=242507 GN=MGG_06940 PE=3 SV=1	49.9	9.52	23	1.626	5	1	2	1	0	Phospho [T288(99.6); S290(99.6)]	0.7	-0.51	0.289262	0.826989	120.2	105.2	118.5	83	92.4	80.7	364913	319479	359744	251925	280512	245138
High	G4MNF9	Helicase OS=Magnaporthe oryzae (strain 70-15 / ATCC MYA-4617 / FGSC 8958) OX=242507 GN=MGG_06945 PE=4 SV=1	125.5	6.1	31	3.884	2	1	4	1	0	Phospho [T104(100)]	1.206	0.27	0.719764	0.996702	118.9	87	68.2	122.5	105	98.4	533100	389990	305637	548963	470484	441190		cell organization and biogenesis;metabolic process		catalytic activity;nucleotide binding
High	G4MNH4	Uncharacterized protein OS=Magnaporthe oryzae (strain 70-15 / ATCC MYA-4617 / FGSC 8958) OX=242507 GN=MGG_06955 PE=4 SV=1	56.3	6.92	182	26.658	12	4	17	4	0	Phospho [S331(100); S349(99.4); S352(84.3); S353(83.8); T374(100); S417(100); S420(100); S423(100)]	0.816	-0.29	0.508509	0.945762	115.9	123.6	93.9	76.2	95.8	94.6	2.85065e+06	3.04005e+06	2.30796e+06	1.87344e+06	2.3564e+06	2.32592e+06			membrane
High	G4MNH8	Hsp70-like protein OS=Magnaporthe oryzae (strain 70-15 / ATCC MYA-4617 / FGSC 8958) OX=242507 GN=MGG_06958 PE=3 SV=1	70.7	5.14	13640	350.017	49	32	688	29	0	Phospho [S77(100); T494(100); T497(100); S547(100)]	0.848	-0.24	0.574453	0.965474	101.2	109.4	113.2	92.7	89.7	93.8	5.35839e+07	5.79192e+07	5.99325e+07	4.90984e+07	4.75206e+07	4.96466e+07		cell organization and biogenesis		nucleotide binding	Endocytosis; Protein processing in endoplasmic reticulum; Spliceosome
High	G4MNI0	Uncharacterized protein OS=Magnaporthe oryzae (strain 70-15 / ATCC MYA-4617 / FGSC 8958) OX=242507 GN=MGG_06960 PE=3 SV=1	73.4	5.3	1212	35.26	12	6	44	6	0	Phospho [S53(100); S112(100); S282(90.7); S323(97.4); S325(92); S327(95.9); T673(100); S675(93.8)]	1.242	0.31	0.663442	0.984332	86.4	98.3	79.9	96.7	131.4	107.3	8.89287e+06	1.01163e+07	8.22192e+06	9.9601e+06	1.35305e+07	1.10473e+07		cell organization and biogenesis	chromosome	DNA binding
High	G4MNI2	Origin recognition complex subunit 1 OS=Magnaporthe oryzae (strain 70-15 / ATCC MYA-4617 / FGSC 8958) OX=242507 GN=MGG_05615 PE=3 SV=1	86.9	8.81	47	6.068	4	2	8	2	0	Phospho [S244(100); S318(99.1)]	1.003	0	0.901634	0.99989	82.9	98.1	101.4	78.4	140.8	98.4	885286	1.04758e+06	1.08308e+06	837024	1.50352e+06	1.0504e+06				nucleotide binding	Meiosis - yeast; Cell cycle - yeast
High	G4MNI5	M protein repeat protein OS=Magnaporthe oryzae (strain 70-15 / ATCC MYA-4617 / FGSC 8958) OX=242507 GN=MGG_05618 PE=4 SV=1	96.9	5.55	984	59.695	17	8	44	8	0	Phospho [T111(86.2); S150(84.4); S153(98.8); S157(100); S165(100); T242(90.1); T661(91.8); S663(99); S667(100); S699(82.3)]	1.081	0.11	0.942536	0.99989	75.8	53.4	86.9	81.9	249.1	53	1.21369e+07	8.55398e+06	1.39169e+07	1.31178e+07	3.99157e+07	8.48716e+06		metabolic process;regulation of biological process
High	G4MNJ0	Uncharacterized protein OS=Magnaporthe oryzae (strain 70-15 / ATCC MYA-4617 / FGSC 8958) OX=242507 GN=MGG_05622 PE=4 SV=1	58.5	9.35	2897	113.046	26	15	152	15	0	Phospho [S28(100); Y52(100); Y66(100); S94(100); S380(100); S471(100); S473(92.3); S475(86.5)]	1.159	0.21	0.799393	0.99989	94.6	93.5	86	127.5	108.3	90.1	9.78303e+07	9.67132e+07	8.90345e+07	1.31969e+08	1.12086e+08	9.31779e+07
High	G4MNJ5	Actin cytoskeleton-regulatory complex protein SLA1 OS=Magnaporthe oryzae (strain 70-15 / ATCC MYA-4617 / FGSC 8958) OX=242507 GN=MGG_05626 PE=3 SV=1	124.4	5.26	2154	98.526	15	10	153	10	0	Phospho [T209(85.9); S243(89.6); S246(99.6); S271(80.7); S727(98.8)]	1.353	0.44	0.510167	0.946641	82.4	82	80.4	145.8	98.5	110.9	8.53255e+06	8.49173e+06	8.3276e+06	1.51072e+07	1.01979e+07	1.14924e+07		cell organization and biogenesis;transport		protein binding
High	G4MNK0	AMP deaminase OS=Magnaporthe oryzae (strain 70-15 / ATCC MYA-4617 / FGSC 8958) OX=242507 GN=MGG_05630 PE=3 SV=1	111.2	6	3575	153.75	13	9	130	9	0	Phospho [T80(99.1); S110(100); S141(98.6); S149(100); S288(88.2); S290(95); S294(99.7); T296(84.1); S298(100); T916(100); S918(100); S975(77.6); S980(86.8); S981(88.4); S985(99.9)]	0.678	-0.56	0.252174	0.782351	121.1	118.9	117.5	84.8	77	80.6	3.49596e+07	3.43291e+07	3.39235e+07	2.44735e+07	2.22313e+07	2.32664e+07		metabolic process	cytosol	catalytic activity	Biosynthesis of secondary metabolites; Metabolic pathways; Purine metabolism; Biosynthesis of antibiotics
High	G4MNL4	PHD domain-containing protein OS=Magnaporthe oryzae (strain 70-15 / ATCC MYA-4617 / FGSC 8958) OX=242507 GN=MGG_05642 PE=4 SV=1	91.1	7.31	450	35.54	9	5	22	5	0	Phospho [S222(100); S245(100); S404(100); S407(100); S699(100); S718(100)]	1.362	0.45	0.499834	0.945762	73.3	106.1	83.4	113.6	137.6	86	3.34768e+06	4.84575e+06	3.81164e+06	5.19063e+06	6.28418e+06	3.92828e+06				metal ion binding;protein binding
High	G4MNM5	PAP2 domain-containing protein OS=Magnaporthe oryzae (strain 70-15 / ATCC MYA-4617 / FGSC 8958) OX=242507 GN=MGG_05650 PE=3 SV=1	52.5	8.79	296	10.813	7	3	9	3	0	Phospho [S285(92.7); S296(91.5)]	1.31	0.39	0.565638	0.965054	97.3	80.8	90.6	126.3	118.7	86.2	1.54443e+06	1.28261e+06	1.43824e+06	2.00416e+06	1.8847e+06	1.36878e+06			membrane
High	G4MNM7	Uncharacterized protein OS=Magnaporthe oryzae (strain 70-15 / ATCC MYA-4617 / FGSC 8958) OX=242507 GN=MGG_05652 PE=4 SV=1	124.4	6.96	586	39.661	12	8	36	8	0	Phospho [T353(97.3); S879(88.2); S895(91.9); S997(97.9); S1022(98.5); S1059(91.9); S1116(100); S1122(97)]	1.387	0.47	0.470084	0.933055	80.6	71	84.2	111.3	141.2	111.8	7.54147e+06	6.64155e+06	7.87586e+06	1.04202e+07	1.32113e+07	1.0459e+07
High	G4MNM9	Uncharacterized protein OS=Magnaporthe oryzae (strain 70-15 / ATCC MYA-4617 / FGSC 8958) OX=242507 GN=MGG_05654 PE=4 SV=1	67.7	6.29	87	3.547	2	1	3	1	0	Phospho [S16(100); S18(100)]	1.138	0.19	0.835679	0.99989	91.5	83.2	128.1	104.2	85.3	107.7	1.29393e+06	1.17683e+06	1.8113e+06	1.47298e+06	1.20618e+06	1.52315e+06		transport
High	G4MNN1	Ankyrin repeat protein OS=Magnaporthe oryzae (strain 70-15 / ATCC MYA-4617 / FGSC 8958) OX=242507 GN=MGG_05656 PE=4 SV=1	203.5	5.82	2138	84.716	6	5	36	5	0	Phospho [T610(100); S635(100); S639(100); S644(100); S648(100); S1174(100); S1177(100); S1767(100)]	0.605	-0.73	0.149096	0.650658	142.2	123.9	123.7	74.9	56.1	79.1	9.71797e+06	8.46787e+06	8.45402e+06	5.12008e+06	3.83538e+06	5.40296e+06				protein binding
High	G4MNP0	C2 domain-containing protein OS=Magnaporthe oryzae (strain 70-15 / ATCC MYA-4617 / FGSC 8958) OX=242507 GN=MGG_02099 PE=4 SV=1	79.8	7.15	349	54.381	10	5	42	5	0	Phospho [S42(84.7); S62(79); T68(85.7); S548(87); S551(97.3)]	0.813	-0.3	0.503209	0.945762	102.3	104.3	120.4	106.6	84.8	81.5	8.87338e+06	9.04567e+06	1.04447e+07	9.24616e+06	7.35717e+06	7.06853e+06		regulation of biological process		protein binding
High	G4MNR0	Uncharacterized protein OS=Magnaporthe oryzae (strain 70-15 / ATCC MYA-4617 / FGSC 8958) OX=242507 GN=MGG_02117 PE=4 SV=1	17	7.58	1640	61.182	39	6	61	6	0	Phospho [S22(97.6); S23(97.4); S24(99.8); S49(99.9); S58(100); S77(100)]	0.899	-0.15	0.68265	0.987895	96.9	106.6	107	95.8	98.5	95.2	2.19433e+07	2.41193e+07	2.42173e+07	2.16786e+07	2.22911e+07	2.15576e+07
High	G4MNU1	Uncharacterized protein OS=Magnaporthe oryzae (strain 70-15 / ATCC MYA-4617 / FGSC 8958) OX=242507 GN=MGG_06964 PE=4 SV=1	31.3	6.07	158	20.753	10	2	23	2	0	Phospho [T7(100); S11(100)]	2.397	1.26	0.0315857	0.255017	131.9	39.8	61.9	30	188	148.4	2.9362e+06	886888	1.37843e+06	667738	4.18562e+06	3.30439e+06
High	G4MNU5	Minichromosome loss protein 1 OS=Magnaporthe oryzae (strain 70-15 / ATCC MYA-4617 / FGSC 8958) OX=242507 GN=MGG_06969 PE=4 SV=1	95	5.43	1112	41.102	10	4	29	4	0	Phospho [S713(99.9)]	1.681	0.75	0.221249	0.761763	75.3	81.4	79.2	133	133.2	97.9	2.1318e+06	2.30335e+06	2.24069e+06	3.76548e+06	3.7704e+06	2.77035e+06				protein binding
High	G4MNV0	Flocculation suppression protein OS=Magnaporthe oryzae (strain 70-15 / ATCC MYA-4617 / FGSC 8958) OX=242507 GN=MGG_06971 PE=3 SV=1	66	9.38	485	42.524	12	3	33	3	0	Phospho [T238(100); T244(100); S364(100); S487(86.4)]	1.178	0.24	0.766733	0.99989	93.6	90.8	91	107.2	123.2	94.1	3.64676e+06	3.53662e+06	3.545e+06	4.17602e+06	4.79721e+06	3.66402e+06		regulation of biological process	nucleus	DNA binding
Medium	G4MNV2	Cytochrome P450 52A1 OS=Magnaporthe oryzae (strain 70-15 / ATCC MYA-4617 / FGSC 8958) OX=242507 GN=MGG_06973 PE=3 SV=1	59.9	7.33	0	1.872	2	1	2	1	0	Phospho [T366(99.7)]	3.12	1.64	0.00455921	0.0540415	8.4	37.5	138.2	4.1	117.1	294.7	318307	1.42529e+06	5.24921e+06	154243	4.44643e+06	1.11936e+07		metabolic process	membrane	catalytic activity;metal ion binding
High	G4MNV4	MFS domain-containing protein OS=Magnaporthe oryzae (strain 70-15 / ATCC MYA-4617 / FGSC 8958) OX=242507 GN=MGG_11786 PE=4 SV=1	62.8	9.6	572	24.243	5	2	16	2	0	Phospho [S45(76.8); T46(76.8); S48(98.1); T50(84.1)]	0.707	-0.5	0.301093	0.840825	110.1	118.7	116.2	104.7	82.2	68.1	3.04573e+06	3.28435e+06	3.21585e+06	2.89821e+06	2.27428e+06	1.88356e+06		transport	membrane	transporter activity
High	G4MNW1	Carnitine O-acetyltransferase OS=Magnaporthe oryzae (strain 70-15 / ATCC MYA-4617 / FGSC 8958) OX=242507 GN=MGG_06981 PE=3 SV=1	92	5.78	477	25.24	8	5	22	5	0	Phospho [S568(90.3)]	1.243	0.31	0.66292	0.984226	83.9	94.4	87.6	146	108.9	79.2	2.09487e+06	2.35499e+06	2.18642e+06	3.64437e+06	2.71685e+06	1.97715e+06				catalytic activity	Peroxisome
High	G4MNW4	RNA-binding protein OS=Magnaporthe oryzae (strain 70-15 / ATCC MYA-4617 / FGSC 8958) OX=242507 GN=MGG_14563 PE=4 SV=1	115.8	7.49	732	57.385	12	9	66	9	0	Phospho [T53(97.6); S70(89.8); S142(100); T146(90); S187(89.8); S221(100); S247(100)]	0.897	-0.16	0.679443	0.987895	96.3	110	101	116.7	90.6	85.3	1.33358e+07	1.52292e+07	1.39839e+07	1.61615e+07	1.25477e+07	1.18143e+07				catalytic activity;RNA binding
High	G4MNX2	Uncharacterized protein OS=Magnaporthe oryzae (strain 70-15 / ATCC MYA-4617 / FGSC 8958) OX=242507 GN=MGG_11784 PE=4 SV=1	133.5	8.16	2360	102.798	13	10	90	10	0	Phospho [S98(100); S145(100); S357(97.8); S383(100); S455(100); S623(100); S646(98.7); T648(89.4); S649(87.7)]	1.182	0.24	0.75924	0.99989	87.4	96	92.2	109	114.7	100.8	1.89952e+07	2.08712e+07	2.00372e+07	2.3693e+07	2.49333e+07	2.19073e+07		regulation of biological process;response to stimulus		nucleotide binding
High	G4MNX4	Uncharacterized protein OS=Magnaporthe oryzae (strain 70-15 / ATCC MYA-4617 / FGSC 8958) OX=242507 GN=MGG_06991 PE=4 SV=1	37.9	10.1	139	9.077	8	2	6	2	0	Phospho [S324(100)]	0.904	-0.15	0.693973	0.987895	100.8	74.4	99.4	40.5	195.1	89.8	3.02691e+06	2.23382e+06	2.98281e+06	1.21496e+06	5.85498e+06	2.69682e+06
High	G4MNX5	HIT-type domain-containing protein OS=Magnaporthe oryzae (strain 70-15 / ATCC MYA-4617 / FGSC 8958) OX=242507 GN=MGG_06992 PE=4 SV=1	30.2	7.44	205	13.238	11	2	4	2	0	Phospho [S32(99.8); S57(98.7)]	0.01	-6.64	1e-17	2.13824e-16	209.3	186.9	203.8				996718	889809	970488							metal ion binding
High	G4MNX8	PSP1 domain-containing protein OS=Magnaporthe oryzae (strain 70-15 / ATCC MYA-4617 / FGSC 8958) OX=242507 GN=MGG_11783 PE=4 SV=1	95.3	7.18	4750	302.305	35	20	261	20	0	Phospho [T38(100); S41(100); S46(100); S47(100); S72(100); S88(100); T128(99.9); S212(85.3); S276(95); S277(88.3); S366(100); S411(100); S415(100)]	1.328	0.41	0.541792	0.960593	104.3	76.7	75.2	100.5	141.5	101.8	6.76137e+07	4.96957e+07	4.87629e+07	6.51205e+07	9.17368e+07	6.60181e+07
High	G4MNY7	Ribonucleoside-diphosphate reductase OS=Magnaporthe oryzae (strain 70-15 / ATCC MYA-4617 / FGSC 8958) OX=242507 GN=MGG_07000 PE=3 SV=1	101.8	6.48	471	54.575	9	6	25	6	0	Phospho [T817(89.8)]	0.539	-0.89	0.0813693	0.482246	131.6	132.2	116	70.9	88.9	60.4	4.96806e+06	4.98934e+06	4.37778e+06	2.67746e+06	3.35371e+06	2.2809e+06		metabolic process		catalytic activity;nucleotide binding	Purine metabolism; Glutathione metabolism; Pyrimidine metabolism; Metabolic pathways
High	G4MNZ0	CAMKK/META protein kinase OS=Magnaporthe oryzae (strain 70-15 / ATCC MYA-4617 / FGSC 8958) OX=242507 GN=MGG_07003 PE=4 SV=1	133.4	7.69	596	65.534	14	10	25	10	0	Phospho [S46(100); T47(100); S50(83.8); T162(100); S311(82.7); S475(89.8); S981(99.8); S1192(100); S1195(88.1)]	1.602	0.68	0.271844	0.814412	81	73.6	76.4	122.4	115.3	131.4	3.12932e+06	2.84318e+06	2.95057e+06	4.7275e+06	4.45655e+06	5.07526e+06		metabolic process		catalytic activity;nucleotide binding
High	G4MNZ9	Shwachman-Bodian-Diamond syndrome protein OS=Magnaporthe oryzae (strain 70-15 / ATCC MYA-4617 / FGSC 8958) OX=242507 GN=MGG_05662 PE=3 SV=1	34.7	8.94	1966	80.117	14	2	28	2	0	Phospho [T172(97.8); T176(96.9)]	0.634	-0.66	0.187016	0.71684	104.5	144.1	119.8	97.1	76	58.6	2.83889e+06	3.91462e+06	3.25572e+06	2.6391e+06	2.06384e+06	1.59091e+06		cell organization and biogenesis			Ribosome biogenesis in eukaryotes
High	G4MP01	Phosphodiesterase OS=Magnaporthe oryzae (strain 70-15 / ATCC MYA-4617 / FGSC 8958) OX=242507 GN=MGG_05664 PE=3 SV=1	98.9	6.39	96	14.208	5	2	8	2	0	Phospho [S121(99.7); S836(100); S838(97.7); S840(82.8)]	1.681	0.75	0.220716	0.761763	70.6	87.6	67.8	118.7	105.2	150.1	1.31691e+06	1.63379e+06	1.26367e+06	2.21427e+06	1.9621e+06	2.80025e+06		regulation of biological process;response to stimulus		catalytic activity;metal ion binding
High	G4MP02	Ubiquitinyl hydrolase 1 OS=Magnaporthe oryzae (strain 70-15 / ATCC MYA-4617 / FGSC 8958) OX=242507 GN=MGG_05666 PE=4 SV=1	166.9	5.07	3029	141.832	16	11	113	11	0	Phospho [S47(99.9); T303(100); S307(100); S409(100); S413(81); S737(100); S849(100); S985(100); S986(100); S1294(100); S1299(84.4); S1498(100)]	0.947	-0.08	0.784704	0.99989	101.9	109.4	92.9	106.9	96.5	92.5	2.55443e+07	2.74395e+07	2.32884e+07	2.67976e+07	2.41852e+07	2.3186e+07		metabolic process		catalytic activity
High	G4MP05	Uncharacterized protein OS=Magnaporthe oryzae (strain 70-15 / ATCC MYA-4617 / FGSC 8958) OX=242507 GN=MGG_05667 PE=4 SV=1	28.6	10.02	166	4.87	4	1	7	1	0	Phospho [S41(100)]	0.987	-0.02	0.868962	0.99989	92.4	97.9	78.5	150.9	91.2	89.1	2.87857e+06	3.04963e+06	2.44375e+06	4.7013e+06	2.84088e+06	2.77535e+06
High	G4MP07	Uncharacterized protein OS=Magnaporthe oryzae (strain 70-15 / ATCC MYA-4617 / FGSC 8958) OX=242507 GN=MGG_16441 PE=4 SV=1	100.8	7.62	5188	180.452	21	9	135	9	0	Phospho [S100(99.9); S555(100); S839(100); S879(90.4)]	0.944	-0.08	0.779217	0.99989	95.3	100.9	95.7	127.4	90.4	90.4	7.37979e+07	7.81132e+07	7.41026e+07	9.8611e+07	6.99668e+07	6.99679e+07
High	G4MP08	Protein-lysine N-methyltransferase EFM4 OS=Magnaporthe oryzae (strain 70-15 / ATCC MYA-4617 / FGSC 8958) OX=242507 GN=EFM4 PE=3 SV=1	30.1	4.73	1720	40.071	12	3	27	3	0	Phospho [S123(100); S126(100)]	0.693	-0.53	0.276631	0.821036	99.9	120.6	132	109.4	54.7	83.5	1.44576e+07	1.7447e+07	1.91014e+07	1.58269e+07	7.91535e+06	1.20867e+07		metabolic process;transport	cytoplasm	catalytic activity
High	G4MP09	Protein phosphatase PP2A regulatory subunit A OS=Magnaporthe oryzae (strain 70-15 / ATCC MYA-4617 / FGSC 8958) OX=242507 GN=MGG_05671 PE=4 SV=1	69.1	5.02	924	58.563	17	10	85	10	0	Phospho [S622(96.5)]	2.214	1.15	0.0520648	0.353708	35.3	173.3	23.2	59.3	230.9	78.1	297031	1.45958e+06	195068	499393	1.94463e+06	657708					Meiosis - yeast; mRNA surveillance pathway; Cell cycle - yeast
High	G4MP10	Protein phosphatase OS=Magnaporthe oryzae (strain 70-15 / ATCC MYA-4617 / FGSC 8958) OX=242507 GN=MGG_16443 PE=4 SV=1	89.2	7.4	1455	48.227	15	7	35	7	0	Phospho [S511(100); T683(100); T687(100); S693(100); S795(98.3)]	0.962	-0.06	0.815912	0.99989	100.3	82.6	116.6	117.9	86.3	96.4	1.18264e+07	9.74129e+06	1.37565e+07	1.39101e+07	1.01748e+07	1.13719e+07		metabolic process		catalytic activity
High	G4MP11	40S ribosomal protein S3 OS=Magnaporthe oryzae (strain 70-15 / ATCC MYA-4617 / FGSC 8958) OX=242507 GN=MGG_05673 PE=3 SV=1	28.6	8.95	7207	121.205	67	18	291	18	0	Phospho [S207(100); S228(99.9)]	1.049	0.07	0.994922	0.99989	112.8	99.6	90.3	110.1	82.7	104.5	675833	597026	541464	660236	495703	626155		metabolic process;transport	ribosome	catalytic activity;protein binding;RNA binding;structural molecule activity	Ribosome
High	G4MP12	Uncharacterized protein OS=Magnaporthe oryzae (strain 70-15 / ATCC MYA-4617 / FGSC 8958) OX=242507 GN=MGG_05674 PE=4 SV=1	44.2	6.68	332	31.318	15	4	11	4	0	Phospho [S338(100); S372(94.4)]	0.781	-0.36	0.438578	0.918339	112	135.5	94.5	87.5	93.5	77	5.6382e+06	6.82218e+06	4.75498e+06	4.40455e+06	4.70601e+06	3.87424e+06		transport	membrane	transporter activity
High	G4MP13	Uncharacterized protein OS=Magnaporthe oryzae (strain 70-15 / ATCC MYA-4617 / FGSC 8958) OX=242507 GN=MGG_05675 PE=4 SV=1	91.8	4.08	43	12.738	9	4	7	4	0	Phospho [T211(82.2); S213(95.7)]	0.636	-0.65	0.1904	0.717989	165.5	99.5	113.3	72.1	92.4	57.2	2.55671e+06	1.53616e+06	1.75022e+06	1.11378e+06	1.42745e+06	883103
High	G4MP14	Coatomer subunit delta OS=Magnaporthe oryzae (strain 70-15 / ATCC MYA-4617 / FGSC 8958) OX=242507 GN=MGG_05676 PE=3 SV=1	57.2	5.25	191	17.097	8	2	11	2	0	Phospho [T192(95.2)]	0.01	-6.64	1e-17	2.13824e-16	203.2	181.5	215.3				513748	458743	544167					transport	cytoplasm;Golgi;membrane
High	G4MP19	Pre-mRNA-splicing factor 18 OS=Magnaporthe oryzae (strain 70-15 / ATCC MYA-4617 / FGSC 8958) OX=242507 GN=MGG_05681 PE=3 SV=1	40.9	9.33	710	17.286	5	2	10	2	0	Phospho [S136(100)]	0.907	-0.14	0.699077	0.987895	98	118.9	98.4	113.3	89.2	82.2	3.03366e+06	3.68181e+06	3.045e+06	3.50691e+06	2.76035e+06	2.54505e+06		metabolic process	spliceosomal complex		Spliceosome
High	G4MP25	Uncharacterized protein OS=Magnaporthe oryzae (strain 70-15 / ATCC MYA-4617 / FGSC 8958) OX=242507 GN=MGG_05687 PE=4 SV=1	120.7	6.24	377	37.644	10	4	27	4	0	Phospho [S487(100); S489(100); T491(100); S526(100); T696(78.5)]	1.427	0.51	0.425733	0.918199	80.4	87.6	101.9	135	70.1	124.9	4.89159e+06	5.32512e+06	6.19674e+06	8.21079e+06	4.26465e+06	7.59826e+06			nucleus
High	G4MP30	Uncharacterized protein OS=Magnaporthe oryzae (strain 70-15 / ATCC MYA-4617 / FGSC 8958) OX=242507 GN=MGG_05692 PE=4 SV=1	25.3	8.59	365	25.985	20	4	32	4	0	Phospho [S12(98.7); S221(99.7); S223(87.9); S228(100)]	1.756	0.81	0.180887	0.707014	37.2	91.2	74.1	157.2	110.2	130.1	4.0012e+06	9.82305e+06	7.97916e+06	1.69221e+07	1.18622e+07	1.40125e+07			membrane
High	G4MP31	MIF domain-containing protein OS=Magnaporthe oryzae (strain 70-15 / ATCC MYA-4617 / FGSC 8958) OX=242507 GN=MGG_05693 PE=3 SV=1	43.9	9.88	0	2.924	5	1	4	1	0	Phospho [T333(100); S338(100)]	0.647	-0.63	0.205665	0.742261	135.1	99.1	124.3	80.5	73	87.9	418743	307086	385281	249333	226360	272527
High	G4MP34	Uncharacterized protein OS=Magnaporthe oryzae (strain 70-15 / ATCC MYA-4617 / FGSC 8958) OX=242507 GN=MGG_05695 PE=4 SV=1	90	8.7	117	5.928	2	1	3	1	0	Phospho [S280(97)]	1.326	0.41	0.544809	0.960593	70	92.1	84.1	169.5	111.6	72.7	238180	313598	286329	577028	379710	247401		metabolic process		catalytic activity
High	G4MP35	C6 transcription factor Prf OS=Magnaporthe oryzae (strain 70-15 / ATCC MYA-4617 / FGSC 8958) OX=242507 GN=MGG_16444 PE=4 SV=1	98.5	6.9	64	3.591	3	1	7	1	0	Phospho [S747(95.6)]	1.145	0.2	0.824084	0.99989	154.2	82.1	61.8	94	94	113.8	850673	453122	341110	518776	518495	627838		metabolic process;regulation of biological process	nucleus	DNA binding;metal ion binding
High	G4MP37	RIC1 domain-containing protein OS=Magnaporthe oryzae (strain 70-15 / ATCC MYA-4617 / FGSC 8958) OX=242507 GN=MGG_05699 PE=4 SV=1	122.5	6.15	90	12.759	5	2	3	2	0	Phospho [S100(96.8)]	0.365	-1.45	0.00582634	0.0672341	148.5	155.3	134	60.1	47.9	54.2	705564	738199	636735	285470	227670	257702				protein binding
High	G4MP41	Uncharacterized protein OS=Magnaporthe oryzae (strain 70-15 / ATCC MYA-4617 / FGSC 8958) OX=242507 GN=MGG_16445 PE=4 SV=1	67.1	9.8	7120	180.034	18	14	209	14	0	Phospho [S52(100); S55(100); S80(100); S120(100); S472(100); S474(100); S498(100); S502(100); S517(100); S546(100); T548(100); S553(100)]	1.654	0.73	0.23738	0.764736	77.7	80.2	74.3	128.6	134	105.1	1.01483e+08	1.04694e+08	9.69683e+07	1.6784e+08	1.74966e+08	1.37197e+08
High	G4MP44	HTH La-type RNA-binding domain-containing protein OS=Magnaporthe oryzae (strain 70-15 / ATCC MYA-4617 / FGSC 8958) OX=242507 GN=MGG_05706 PE=4 SV=1	101.1	9.03	2269	96.095	17	8	72	8	0	Phospho [T33(79.1); T37(77.8); S74(90.7); T83(94.7); S85(96.4); S88(100); S89(100); S93(84.9); S104(100); S108(100)]	1.025	0.04	0.946917	0.99989	85.5	92.5	105.6	136	94.8	85.7	1.07945e+07	1.168e+07	1.33325e+07	1.71692e+07	1.19702e+07	1.08186e+07				RNA binding
High	G4MP59	Plasma membrane iron permease OS=Magnaporthe oryzae (strain 70-15 / ATCC MYA-4617 / FGSC 8958) OX=242507 GN=MGG_02158 PE=3 SV=1	40.2	6.25	96	6.182	5	1	3	1	0	Phospho [S141(85.6); S149(100)]	0.413	-1.28	0.0147318	0.140922	91.6	144.6	171.9	53.4	59.7	78.7	643584	1.01567e+06	1.20707e+06	375333	419151	552784		transport	membrane	transporter activity
High	G4MPA1	Nucleolar protein 58 OS=Magnaporthe oryzae (strain 70-15 / ATCC MYA-4617 / FGSC 8958) OX=242507 GN=MGG_07008 PE=3 SV=1	65.1	8.84	4359	119.53	15	5	101	5	0	Phospho [S478(100); S485(100); T498(100); S546(100); S569(100); T573(100)]	1.071	0.1	0.960789	0.99989	81.9	103.8	95.2	116.4	102	100.7	2.98429e+07	3.77889e+07	3.46825e+07	4.23792e+07	3.71574e+07	3.66632e+07		metabolic process	nucleus	RNA binding	Ribosome biogenesis in eukaryotes
High	G4MPA5	AGC/RSK protein kinase OS=Magnaporthe oryzae (strain 70-15 / ATCC MYA-4617 / FGSC 8958) OX=242507 GN=MGG_07012 PE=4 SV=1	60.5	9.04	3127	145.851	25	9	102	9	0	Phospho [S53(100); S124(99.9); T381(89.5); S383(99.9); S515(100); S517(100)]	1.377	0.46	0.481289	0.9389	84.6	82.6	85.2	104.9	126.2	116.5	2.84863e+07	2.78412e+07	2.86925e+07	3.53474e+07	4.25287e+07	3.92332e+07		metabolic process		catalytic activity;nucleotide binding
High	G4MPB4	LsmAD domain-containing protein OS=Magnaporthe oryzae (strain 70-15 / ATCC MYA-4617 / FGSC 8958) OX=242507 GN=MGG_09170 PE=4 SV=1	118.9	9.74	1074	117.17	21	13	75	13	0	Phospho [T376(100); S432(90.1); T566(100); S873(100)]	1.259	0.33	0.637565	0.982921	85.8	85.5	79.1	107.7	137.2	104.7	7.01274e+06	6.98702e+06	6.46768e+06	8.80014e+06	1.12175e+07	8.55681e+06
High	G4MPB7	Bud site selection protein 6 OS=Magnaporthe oryzae (strain 70-15 / ATCC MYA-4617 / FGSC 8958) OX=242507 GN=MGG_11773 PE=4 SV=1	109.4	7.3	747	32.725	8	6	35	6	0	Phospho [S15(100); S32(100); S81(89.2); T497(99.1)]	1.407	0.49	0.447717	0.922069	92.7	84.2	82	123.9	98.8	118.5	4.41909e+06	4.01574e+06	3.9127e+06	5.90676e+06	4.70925e+06	5.64861e+06		cell organization and biogenesis		protein binding
High	G4MPC0	SANT domain-containing protein OS=Magnaporthe oryzae (strain 70-15 / ATCC MYA-4617 / FGSC 8958) OX=242507 GN=MGG_14558 PE=4 SV=1	252.2	8.9	1073	59.275	7	10	61	10	0	Phospho [S41(100); S54(100); S101(100); T411(100); T416(99.8); S448(100); T1459(100); S1463(100); S1804(97.1); T2191(99.9)]	2.592	1.37	0.0186167	0.172047	92.4	54.6	42.5	163	141.5	105.9	1.52919e+07	9.03786e+06	7.03829e+06	2.6979e+07	2.34239e+07	1.7526e+07			nucleus	DNA binding;protein binding
High	G4MPD0	Long-chain base protein 3 OS=Magnaporthe oryzae (strain 70-15 / ATCC MYA-4617 / FGSC 8958) OX=242507 GN=MGG_09184 PE=4 SV=1	65.9	7.61	1181	58.449	9	5	33	5	0	Phospho [S9(99.5); S422(85.8); S424(99.2); S502(100)]	1.069	0.1	0.965058	0.99989	103.1	102.5	61.3	144	109.6	79.5	1.4257e+07	1.41677e+07	8.47061e+06	1.98963e+07	1.51475e+07	1.09907e+07			membrane
High	G4MPD3	[Histone H3]-trimethyl-L-lysine(9) demethylase OS=Magnaporthe oryzae (strain 70-15 / ATCC MYA-4617 / FGSC 8958) OX=242507 GN=MGG_09186 PE=3 SV=1	165.5	8.07	0	4.156	2	2	3	2	0	Phospho [S322(100); S1141(99.9)]	0.869	-0.2	0.618382	0.979442	130.2	94.8	99.4	83.9	86.3	105.4	1.29153e+06	941005	986070	832929	856454	1.04549e+06			nucleus	metal ion binding
High	G4MPD7	Leukotriene A-4 hydrolase homolog OS=Magnaporthe oryzae (strain 70-15 / ATCC MYA-4617 / FGSC 8958) OX=242507 GN=MGG_09190 PE=3 SV=1	115.2	6.71	2146	118.14	25	20	122	20	0	Phospho [T211(96.4); T214(94.4)]	1.663	0.73	0.231613	0.761763	86.2	77.6	76.3	130.8	100.1	129	4.28574e+07	38581496	3.79574e+07	6.50245e+07	4.97976e+07	6.41685e+07		metabolic process		catalytic activity;metal ion binding
High	G4MPE2	60S ribosomal protein L17 OS=Magnaporthe oryzae (strain 70-15 / ATCC MYA-4617 / FGSC 8958) OX=242507 GN=MGG_09194 PE=3 SV=1	20.9	10.24	2249	50.995	28	6	193	6	0	Phospho [S160(98.8)]	3.598	1.85	0.00133321	0.0185205	27.2	35.5	33.9	267.6	113.8	122.1	384519	501887	479917	3.78459e+06	1.60938e+06	1.72678e+06		metabolic process	ribosome	structural molecule activity	Ribosome
High	G4MPF0	Zinc finger protein OS=Magnaporthe oryzae (strain 70-15 / ATCC MYA-4617 / FGSC 8958) OX=242507 GN=MGG_09200 PE=4 SV=1	67.1	6.68	60	24.078	18	4	15	4	0	Phospho [S218(78.4); S250(100); S267(100); T484(78.3)]	1.891	0.92	0.125936	0.599236	84.7	57.9	67.8	128.2	138.3	123	1.15583e+06	790116	924680	1.74812e+06	1.88653e+06	1.6779e+06		metabolic process	nucleus
High	G4MPF4	BHLH domain-containing protein OS=Magnaporthe oryzae (strain 70-15 / ATCC MYA-4617 / FGSC 8958) OX=242507 GN=MGG_05709 PE=4 SV=1	58	5.78	5481	206.112	31	11	162	11	0	Phospho [S112(100); T114(85.1); S122(100); S139(99.7); S146(96.3); S206(99.9); S209(100); S275(100); S291(100); T332(93.9); S335(97.6); T337(89.4); S363(91.3)]	1.097	0.13	0.911748	0.99989	96	81.3	103.1	102.7	105.3	111.5	2.87119e+07	2.432e+07	3.08339e+07	3.0725e+07	3.14967e+07	3.33293e+07				protein binding
High	G4MPF6	Nitrogen permease regulator 3 OS=Magnaporthe oryzae (strain 70-15 / ATCC MYA-4617 / FGSC 8958) OX=242507 GN=MGG_05712 PE=3 SV=1	95.4	6.58	142	7.796	3	1	4	1	0	Phospho [S616(95.3)]	0.403	-1.31	0.0123996	0.123486	280.4	125.6	48.3	82.8	12.2	50.6	4.61337e+06	2.06716e+06	795233	1.36142e+06	200800	833154
High	G4MPF8	Uncharacterized protein OS=Magnaporthe oryzae (strain 70-15 / ATCC MYA-4617 / FGSC 8958) OX=242507 GN=MGG_05714 PE=4 SV=1	147.5	7.5	196	34.683	9	9	22	9	0	Phospho [S315(100); T388(100); S392(100); S799(100); S926(100); S935(100); S936(100); S961(100); S1064(99.5); S1277(100)]	2.015	1.01	0.0897959	0.506059	68.8	72.1	64.6	149.2	138.7	106.7	6.4012e+06	6.70281e+06	6.0054e+06	1.38737e+07	1.28976e+07	9.92713e+06		metabolic process	nucleus
High	G4MPG5	Heat shock protein 30 OS=Magnaporthe oryzae (strain 70-15 / ATCC MYA-4617 / FGSC 8958) OX=242507 GN=MGG_05719 PE=3 SV=1	27.1	6.44	141	13.167	11	2	5	2	0	Phospho [S151(100)]	0.723	-0.47	0.329381	0.863727	88.5	154.3	102.7	70.8	109.4	74.3	352240	614218	408954	281871	435649	295804
High	G4MPH7	Uncharacterized protein OS=Magnaporthe oryzae (strain 70-15 / ATCC MYA-4617 / FGSC 8958) OX=242507 GN=MGG_13161 PE=4 SV=1	69.8	7.83	83	15.99	9	3	7	3	0	Phospho [S391(86.8); S571(100)]	1.258	0.33	0.639472	0.982921	112.5	86.1	83.7	115.8	108.3	93.5	3.82597e+06	2.9277e+06	2.84752e+06	3.93905e+06	3.68366e+06	3.17916e+06
High	G4MPI2	Ankyrin repeat protein OS=Magnaporthe oryzae (strain 70-15 / ATCC MYA-4617 / FGSC 8958) OX=242507 GN=MGG_05727 PE=4 SV=1	180.7	9.41	2360	140.093	13	14	88	14	0	Phospho [T33(90.6); S59(100); S70(100); T74(84.3); S302(99.9); S313(100); S315(96); S344(100); S347(100); S348(100); S352(100); S831(100); S832(100); S860(100); T1539(82.9)]	1.239	0.31	0.668804	0.986084	92.1	97.9	86.2	118.6	114.1	91.1	2.33832e+07	2.48709e+07	2.18894e+07	3.01283e+07	2.8966e+07	2.31377e+07				protein binding
High	G4MPI4	HTH CENPB-type domain-containing protein OS=Magnaporthe oryzae (strain 70-15 / ATCC MYA-4617 / FGSC 8958) OX=242507 GN=MGG_13165 PE=4 SV=1	64.6	7.99	775	71.691	14	6	49	6	0	Phospho [T170(97.7); T415(87); S475(80.4); S476(100); S479(100); T487(99.9); T493(99.8); S497(100); S501(99.1); T503(89.8)]	1.094	0.13	0.917251	0.99989	100.7	93.9	106.2	70.3	118.7	110.2	1.97619e+07	1.84175e+07	2.08331e+07	1.37823e+07	2.32838e+07	2.16211e+07				DNA binding
High	G4MPI6	Cyclophilin-type peptidyl-prolyl cis-trans isomerase OS=Magnaporthe oryzae (strain 70-15 / ATCC MYA-4617 / FGSC 8958) OX=242507 GN=MGG_05731 PE=4 SV=1	69.9	8.06	1810	58.855	6	3	36	2	0	Phospho [S18(86.2); S27(100); S28(100)]	1.203	0.27	0.724543	0.99941	86.6	104.7	85.5	104.2	117.3	101.7	2.59536e+06	3.13846e+06	2.56156e+06	3.1234e+06	3.51528e+06	3.04677e+06		metabolic process		catalytic activity;protein binding
High	G4MPJ3	Ubiquitin-like domain-containing protein OS=Magnaporthe oryzae (strain 70-15 / ATCC MYA-4617 / FGSC 8958) OX=242507 GN=MGG_05737 PE=4 SV=1	11.6	5.06	1825	50.477	40	2	75	2	0	Phospho [S9(100)]	1.363	0.45	0.498715	0.945762	96.6	87.1	98.4	27.7	158.6	131.6	3.29914e+07	2.9776e+07	3.36367e+07	9.45293e+06	5.41841e+07	4.49576e+07		metabolic process	chromosome;cytoskeleton;nucleus	protein binding	RNA transport
Medium	G4MPJ4	Paxillin OS=Magnaporthe oryzae (strain 70-15 / ATCC MYA-4617 / FGSC 8958) OX=242507 GN=MGG_05738 PE=4 SV=1	100.5	8.82	25	1.892	1	1	1	1	0	Phospho [S277(100)]	5.424	2.44	1.87493e-05	0.000343632	16	39.3	31.6	171.3	195.2	146.6	197238	485857	390558	2.11849e+06	2.41384e+06	1.81226e+06				metal ion binding
High	G4MPJ6	Uncharacterized protein OS=Magnaporthe oryzae (strain 70-15 / ATCC MYA-4617 / FGSC 8958) OX=242507 GN=MGG_05739 PE=4 SV=1	52.8	8.84	49	3.955	4	1	4	1	0	Phospho [S28(100); S32(100)]	1.412	0.5	0.441441	0.918804	96.7	76	85.6	137.7	83.1	120.9	1.15562e+06	908111	1.02222e+06	1.64491e+06	992775	1.44369e+06		transport	membrane
High	G4MPK0	Isochorismatase domain-containing protein 2 OS=Magnaporthe oryzae (strain 70-15 / ATCC MYA-4617 / FGSC 8958) OX=242507 GN=MGG_05741 PE=3 SV=1	23.1	9.2	187	10.588	19	2	12	2	0	Phospho [S13(82.2)]	1.117	0.16	0.874887	0.99989	97.8	99.4	71.7	118	109.2	103.9	747663	759500	547826	902244	834975	794447		metabolic process		catalytic activity
High	G4MPK1	Uncharacterized protein OS=Magnaporthe oryzae (strain 70-15 / ATCC MYA-4617 / FGSC 8958) OX=242507 GN=MGG_13168 PE=4 SV=1	78.7	6.27	176	13.686	10	4	14	4	0	Phospho [T282(100); S401(98.4); S410(77.1); S412(77.1); S413(77.1); S569(100); S576(100); S578(100); S582(100); S706(100)]	2.182	1.13	0.0568142	0.376631	55.2	61.7	63.5	162.5	122.5	134.7	929316	1.03979e+06	1.06909e+06	2.73663e+06	2.06274e+06	2.26921e+06
Medium	G4MPN1	Zn(2)-C6 fungal-type domain-containing protein OS=Magnaporthe oryzae (strain 70-15 / ATCC MYA-4617 / FGSC 8958) OX=242507 GN=MGG_02226 PE=4 SV=1	91.4	7.65	0	1.564	3	1	1	1	0	Phospho [T100(96.9); S106(81.2)]	0.649	-0.62	0.208857	0.74431	128.4	117.5	91.1	70.9	115.9	76.3	500664	458118	355207	276340	452194	297478		metabolic process;regulation of biological process	nucleus	DNA binding;metal ion binding
High	G4MPP9	Uncharacterized protein OS=Magnaporthe oryzae (strain 70-15 / ATCC MYA-4617 / FGSC 8958) OX=242507 GN=MGG_02240 PE=4 SV=1	126.2	9.57	912	61.586	16	11	37	11	0	Phospho [S18(100); S99(98.6); S248(82.2); S252(100); S616(100); S679(100); T682(100); S806(100); S1085(100); S1089(100)]	2.058	1.04	0.0798268	0.480711	61.6	67	73.4	197.6	137.8	62.6	5.1027e+06	5.54825e+06	6.08379e+06	1.63759e+07	1.14182e+07	5.18619e+06		cell differentiation;cell organization and biogenesis;metabolic process
High	G4MPR7	Zn(2)-C6 fungal-type domain-containing protein OS=Magnaporthe oryzae (strain 70-15 / ATCC MYA-4617 / FGSC 8958) OX=242507 GN=MGG_11764 PE=4 SV=1	73.5	6.2	497	13.842	2	1	14	1	0	Phospho [S61(90.3)]	0.866	-0.21	0.613484	0.979442	105.7	129.5	82.3	91.6	99.5	91.3	2.50419e+06	3067571	1.94888e+06	2.16923e+06	2.35648e+06	2.1622e+06		regulation of biological process	nucleus	metal ion binding
High	G4MPR9	Transportin-2 OS=Magnaporthe oryzae (strain 70-15 / ATCC MYA-4617 / FGSC 8958) OX=242507 GN=MGG_09208 PE=3 SV=1	105.3	4.83	2027	52.297	11	6	90	6	0	Phospho [S335(100)]	0.999	0	0.894819	0.99989	143.6	106.4	87	48.4	108.3	106.3	8.07381e+07	5.98311e+07	4.89497e+07	2.72275e+07	6.08815e+07	5.97942e+07		transport		protein binding
High	G4MPS1	Protein SSH4 OS=Magnaporthe oryzae (strain 70-15 / ATCC MYA-4617 / FGSC 8958) OX=242507 GN=MGG_09210 PE=3 SV=1	55	7.24	101	9.995	7	2	21	2	0	Phospho [S324(99.9); T471(92.7)]	1.15	0.2	0.81503	0.99989	106.8	65.1	103.1	87.8	118.7	118.5	3.74133e+06	2.27828e+06	3.60984e+06	3.07399e+06	4.15875e+06	4.15138e+06			membrane	protein binding
High	G4MPS5	Uncharacterized protein OS=Magnaporthe oryzae (strain 70-15 / ATCC MYA-4617 / FGSC 8958) OX=242507 GN=MGG_09214 PE=4 SV=1	72.6	6.32	58	6.268	5	1	2	1	0	Phospho [S133(100)]	0.792	-0.34	0.460585	0.928687	123.8	43.7	149.8	102.9	98.1	81.7	307617	108452	372176	255530	243641	203012			membrane
High	G4MPS6	Uncharacterized protein OS=Magnaporthe oryzae (strain 70-15 / ATCC MYA-4617 / FGSC 8958) OX=242507 GN=MGG_09215 PE=4 SV=1	181.1	9.79	64	5.95	1	1	1	1	0	Phospho [S325(100)]	0.551	-0.86	0.0921611	0.514477	125.1	91.7	143.1	103.8	68.9	67.4	372154	272768	425951	308950	205131	200662		metabolic process		catalytic activity
High	G4MPT0	SAP domain-containing protein OS=Magnaporthe oryzae (strain 70-15 / ATCC MYA-4617 / FGSC 8958) OX=242507 GN=MGG_09219 PE=4 SV=1	31.9	8.16	1473	54.405	31	4	35	4	0	Phospho [T126(100); S130(100)]	1.494	0.58	0.359061	0.893476	59.3	77.2	77.8	162.3	115.3	108.1	4.84022e+06	6.29403e+06	6.34814e+06	1.32392e+07	9.40595e+06	8.81796e+06
High	G4MPT9	Uncharacterized protein OS=Magnaporthe oryzae (strain 70-15 / ATCC MYA-4617 / FGSC 8958) OX=242507 GN=MGG_11761 PE=4 SV=1	67.7	9.79	61	10.461	7	3	4	3	0	Phospho [T360(98.6); S412(100); S491(100)]	3.089	1.63	0.00512747	0.0604487	55.5	46.4	46	143.2	180.3	128.6	385865	322407	320107	995940	1.25356e+06	894595
High	G4MPU8	DnaJ domain-containing protein OS=Magnaporthe oryzae (strain 70-15 / ATCC MYA-4617 / FGSC 8958) OX=242507 GN=MGG_09235 PE=4 SV=1	58	5.39	2100	129.116	25	12	102	12	0	Phospho [S213(99.9); S217(100); S228(99.9); T229(100)]	0.605	-0.73	0.149276	0.650658	116.3	125.9	119	72	99.1	67.8	1.23457e+07	1.33706e+07	1.26303e+07	7.63877e+06	1.05197e+07	7.19528e+06		cell organization and biogenesis;transport	cytosol
High	G4MPV0	Cytochrome b5 heme-binding domain-containing protein OS=Magnaporthe oryzae (strain 70-15 / ATCC MYA-4617 / FGSC 8958) OX=242507 GN=MGG_09237 PE=3 SV=1	39.3	8.13	89	7.076	7	1	4	1	0	Phospho [T105(82.6)]	1.259	0.33	0.638999	0.982921	82.7	94.7	77.3	171.8	104.1	69.3	252863	289551	236199	525243	318360	211937		metabolic process		catalytic activity;metal ion binding
High	G4MPV1	DNA damage response protein RcaA OS=Magnaporthe oryzae (strain 70-15 / ATCC MYA-4617 / FGSC 8958) OX=242507 GN=MGG_11757 PE=4 SV=1	98.1	6.57	931	41.152	9	3	21	3	0	Phospho [S511(86.9); S555(100); S567(100); S762(100); S763(100)]	1.173	0.23	0.774976	0.99989	100.4	125.1	87.4	117.7	46.4	123	1.49851e+06	1.86749e+06	1.30467e+06	1.75797e+06	692625	1.83715e+06				protein binding
High	G4MPV8	SMDR1 OS=Magnaporthe oryzae (strain 70-15 / ATCC MYA-4617 / FGSC 8958) OX=242507 GN=MGG_11754 PE=4 SV=1	79.5	8.16	3276	126.574	30	19	192	19	0	Phospho [S550(100); S579(100)]	0.462	-1.11	0.0321392	0.255376	114.3	114.7	210.8	53	48	59.1	7.32115e+06	7.34632e+06	1.34939e+07	3.39638e+06	3.07169e+06	3.78661e+06		transport	membrane	catalytic activity;nucleotide binding;transporter activity
High	G4MPW1	Uncharacterized protein OS=Magnaporthe oryzae (strain 70-15 / ATCC MYA-4617 / FGSC 8958) OX=242507 GN=MGG_09244 PE=4 SV=1	72.7	8.82	26	2.455	3	1	4	1	0	Phospho [S11(100)]	0.01	-6.64	1e-17	2.13824e-16	229	206.7	164.2				652441	588869	467796
High	G4MPW7	E3 ubiquitin-protein ligase OS=Magnaporthe oryzae (strain 70-15 / ATCC MYA-4617 / FGSC 8958) OX=242507 GN=MGG_13171 PE=3 SV=1	249.8	5.92	761	48.599	6	8	41	8	0	Phospho [T538(99.9); S540(96.6); S542(80.6); S1328(99.9)]	0.428	-1.22	0.0190219	0.17505	117.5	140.5	159.8	60.1	57.8	64.2	3.52516e+06	4.21584e+06	4.79447e+06	1.80353e+06	1.73466e+06	1.92709e+06				catalytic activity;metal ion binding
High	G4MPX7	Dopey_N domain-containing protein OS=Magnaporthe oryzae (strain 70-15 / ATCC MYA-4617 / FGSC 8958) OX=242507 GN=MGG_13176 PE=3 SV=1	205.1	6.11	117	6.819	1	1	10	1	0	Phospho [S590(100)]	0.789	-0.34	0.453848	0.926631	132.7	110.2	110.7	64.3	87.3	94.8	3.15063e+06	2.61492e+06	2.62784e+06	1.52754e+06	2.07309e+06	2.24937e+06
High	G4MPX9	Uncharacterized protein OS=Magnaporthe oryzae (strain 70-15 / ATCC MYA-4617 / FGSC 8958) OX=242507 GN=MGG_05757 PE=4 SV=1	38	5.08	108	10.742	5	2	22	2	0	Phospho [S321(100); T325(100)]	0.733	-0.45	0.347387	0.878947	109.9	135	106.2	80.6	100.9	67.5	6.07734e+06	7.46423e+06	5.87531e+06	4.45643e+06	5.57752e+06	3.73176e+06
High	G4MPY0	Dolichyl-diphosphooligosaccharide--protein glycosyltransferase subunit OST2 OS=Magnaporthe oryzae (strain 70-15 / ATCC MYA-4617 / FGSC 8958) OX=242507 GN=MGG_05758 PE=3 SV=1	15.5	8.78	418	15.87	15	2	16	2	0	Phospho [T8(100)]	0.708	-0.5	0.302439	0.843453	103.2	114	126.1	108.8	80.7	67.2	4.36831e+06	4.82905e+06	5.34034e+06	4.60516e+06	3.41893e+06	2.84545e+06		metabolic process	endoplasmic reticulum;membrane	catalytic activity	Various types of N-glycan biosynthesis; Metabolic pathways; Protein processing in endoplasmic reticulum; N-Glycan biosynthesis
High	G4MPZ2	Uncharacterized protein OS=Magnaporthe oryzae (strain 70-15 / ATCC MYA-4617 / FGSC 8958) OX=242507 GN=MGG_05766 PE=4 SV=1	31.2	7.28	129	13.373	15	4	17	4	0	Phospho [T159(100)]	0.392	-1.35	0.0100572	0.106479	129.1	130.4	189.1	51.1	51.7	48.6	573836	579197	840431	226972	229756	215803
High	G4MQ01	Kelch repeats protein OS=Magnaporthe oryzae (strain 70-15 / ATCC MYA-4617 / FGSC 8958) OX=242507 GN=MGG_10605 PE=4 SV=1	78.7	5.19	607	52.047	5	1	9	1	0	Phospho [S569(100); S575(93)]	0.607	-0.72	0.151538	0.657068	121.6	124.6	137.9	64.2	76.1	75.6	1.14661e+06	1.17508e+06	1.3009e+06	605453	718160	712858				protein binding
High	G4MQ04	BUB protein kinase OS=Magnaporthe oryzae (strain 70-15 / ATCC MYA-4617 / FGSC 8958) OX=242507 GN=MGG_14329 PE=4 SV=1	139.3	5.05	195	26.918	6	3	13	3	0	Phospho [S218(89.8); T398(100); S668(99.8); T683(94.5)]	0.661	-0.6	0.225615	0.761763	129.3	130.3	85.6	77.6	85.4	91.9	3.39435e+06	3.42239e+06	2.24763e+06	2.03719e+06	2.24246e+06	2.4124e+06		metabolic process;regulation of biological process		catalytic activity;nucleotide binding;protein binding	Cell cycle - yeast; Meiosis - yeast
High	G4MQ06	DNA-(Apurinic or apyrimidinic site) lyase 1 OS=Magnaporthe oryzae (strain 70-15 / ATCC MYA-4617 / FGSC 8958) OX=242507 GN=MGG_10609 PE=3 SV=1	52.9	8.29	144	10.72	7	3	6	3	0	Phospho [S72(100)]	2.243	1.17	0.0481677	0.342692	58.1	68.6	64.5	161.3	144.7	102.8	598098	706367	664133	1.66036e+06	1.48947e+06	1.05848e+06		metabolic process;response to stimulus		catalytic activity;DNA binding;metal ion binding	Base excision repair
High	G4MQ79	20S-pre-rRNA D-site endonuclease NOB1 OS=Magnaporthe oryzae (strain 70-15 / ATCC MYA-4617 / FGSC 8958) OX=242507 GN=MGG_09254 PE=3 SV=1	51.1	6.02	54	5.734	7	1	4	1	0	Phospho [S251(88.1); S253(88.1)]	0.01	-6.64	1e-17	2.13824e-16	194.4	232.6	173				340122	407065	302644					metabolic process		catalytic activity;metal ion binding	Ribosome biogenesis in eukaryotes
High	G4MQ81	Uncharacterized protein OS=Magnaporthe oryzae (strain 70-15 / ATCC MYA-4617 / FGSC 8958) OX=242507 GN=MGG_09256 PE=4 SV=1	74.4	5.4	728	38.005	7	3	16	3	0	Phospho [S43(100); S580(100)]	0.995	-0.01	0.884832	0.99989	98.5	99.9	97	92.2	114.5	97.9	2.34569e+06	2.38031e+06	2.31063e+06	2.19771e+06	2.7271e+06	2.33292e+06				metal ion binding	RNA degradation
High	G4MQ86	Uncharacterized protein OS=Magnaporthe oryzae (strain 70-15 / ATCC MYA-4617 / FGSC 8958) OX=242507 GN=MGG_09259 PE=4 SV=1	154.2	7.91	956	72.535	11	12	52	12	0	Phospho [S333(100); S344(100); S346(98.4); S410(100); S444(100); S547(100); T634(100); S637(99.9); S665(99.5); S940(100)]	1.747	0.8	0.185536	0.714935	70.4	68.2	85.6	113.6	123	139	8.20732e+06	7.95028e+06	9.97844e+06	1.32434e+07	1.43353e+07	1.62029e+07
High	G4MQ91	Zn(2)-C6 fungal-type domain-containing protein OS=Magnaporthe oryzae (strain 70-15 / ATCC MYA-4617 / FGSC 8958) OX=242507 GN=MGG_09263 PE=4 SV=1	135.5	7.36	1233	94.426	17	12	85	12	0	Phospho [S101(99.5); S112(100); S116(100); S205(100); S404(97.3); S407(96.5); S415(100); S435(100); T437(100); S740(84.6); S743(100); S770(100); S774(97.4)]	1.464	0.55	0.388265	0.906087	84.2	68.1	78.8	115.4	114.5	139	1.34246e+07	1.08545e+07	1.25616e+07	1.8385e+07	1.82475e+07	2.21498e+07		regulation of biological process	nucleus	metal ion binding
High	G4MQ95	Uncharacterized protein OS=Magnaporthe oryzae (strain 70-15 / ATCC MYA-4617 / FGSC 8958) OX=242507 GN=MGG_09265 PE=4 SV=1	63.5	8.4	636	29.725	5	2	29	2	0	Phospho [S285(100); T289(100)]	1.017	0.02	0.93162	0.99989	81.8	105	103.3	105.1	99.5	105.2	6.10487e+06	7.83531e+06	7.70639e+06	7.8399e+06	7.41772e+06	7.84806e+06		metabolic process		catalytic activity;DNA binding
High	G4MQ98	Glutamine amidotransferase type-2 domain-containing protein OS=Magnaporthe oryzae (strain 70-15 / ATCC MYA-4617 / FGSC 8958) OX=242507 GN=MGG_11745 PE=4 SV=1	52.3	7.37	293	15.501	9	3	18	3	0	Phospho [S405(99.9); S420(100); S437(99.8); S439(95.8); T443(82.9)]	0.498	-1.01	0.0514126	0.352613	119.2	140.2	128.6	87.7	64.1	60.1	4.043e+06	4.75638e+06	4.36298e+06	2.97456e+06	2.17342e+06	2.03951e+06		metabolic process	cytoplasm	catalytic activity
High	G4MQB3	Uncharacterized protein OS=Magnaporthe oryzae (strain 70-15 / ATCC MYA-4617 / FGSC 8958) OX=242507 GN=MGG_11737 PE=4 SV=1	25.5	10.26	13293	319.638	78	14	427	14	0	Phospho [S32(100); S34(88.5); S45(96.2); S47(81.7); S71(99.6); S81(82.6); S95(85.8); S97(100); T98(100); S101(99.7); S103(76.1); T121(100); T125(100); S132(100); S148(91.8); S202(99.9); T213(100)]	1.741	0.8	0.188126	0.717989	75	81.8	75.3	104	132.8	131.1	1.55335e+08	1.69446e+08	1.55862e+08	2.15261e+08	2.74939e+08	2.71428e+08
High	G4MQC7	Uncharacterized protein OS=Magnaporthe oryzae (strain 70-15 / ATCC MYA-4617 / FGSC 8958) OX=242507 GN=MGG_10632 PE=4 SV=1	68	7.21	483	26.562	15	7	28	7	0	Phospho [S117(86.7); T168(90.7); S173(100); S349(100); S377(100)]	1.394	0.48	0.46218	0.928687	86.7	85.6	90.1	123.4	120.8	93.4	3.80795e+06	3.76173e+06	3.95867e+06	5.4242e+06	5.30733e+06	4.10601e+06
High	G4MQC8	AP-1 complex subunit mu-1 OS=Magnaporthe oryzae (strain 70-15 / ATCC MYA-4617 / FGSC 8958) OX=242507 GN=MGG_10633 PE=3 SV=1	50.6	6.96	131	15.615	12	3	6	3	0	Phospho [T153(98.5)]	2.756	1.46	0.0119551	0.121275	103.8	35.6	47.8	165.3	131.8	115.7	454858	156161	209624	724384	577742	507144		transport
High	G4MQD0	Chromate ion transporter OS=Magnaporthe oryzae (strain 70-15 / ATCC MYA-4617 / FGSC 8958) OX=242507 GN=MGG_10634 PE=3 SV=1	54.6	9.36	676	27.552	9	3	24	3	0	Phospho [S230(100); T234(100); S236(100); S251(99.5); S252(99.5); T258(99.6)]	0.971	-0.04	0.836551	0.99989	81.9	127	89.5	83.8	130.9	86.9	5.19616e+06	8.05184e+06	5.67352e+06	5.3116e+06	8.30404e+06	5.5112e+06		transport	membrane	transporter activity
High	G4MQI3	MFS domain-containing protein OS=Magnaporthe oryzae (strain 70-15 / ATCC MYA-4617 / FGSC 8958) OX=242507 GN=MGG_16096 PE=4 SV=1	53.5	7.81	101	16.482	8	2	5	2	0	Phospho [S10(100)]	0.933	-0.1	0.756205	0.99989	101.7	102.3	107.9	95.5	93.9	98.7	5.14875e+06	5.17717e+06	5.46229e+06	4.83215e+06	4.7533e+06	4.99571e+06		transport	membrane
Medium	G4MQJ5	Uncharacterized protein OS=Magnaporthe oryzae (strain 70-15 / ATCC MYA-4617 / FGSC 8958) OX=242507 GN=MGG_02331 PE=4 SV=1	39.4	9.52	0	1.834	2	1	2	1	0	Phospho [S354(100); S356(99.5)]	1.336	0.42	0.531493	0.959295	82.6	102.2	86	114.9	99.2	115	742692	919170	773244	1.03338e+06	891885	1.0341e+06			membrane
High	G4MQN0	DNA-directed RNA polymerases I and III subunit RPAC1 OS=Magnaporthe oryzae (strain 70-15 / ATCC MYA-4617 / FGSC 8958) OX=242507 GN=MGG_09284 PE=3 SV=1	41.6	6.55	70	11.956	9	3	11	3	0	Phospho [T5(100); S6(100); S8(100); S9(84.6)]	0.929	-0.11	0.747905	0.99989	110.5	105.6	113.8	102.9	102.7	64.5	734964	702393	756449	684387	683114	428695		metabolic process		catalytic activity;DNA binding;protein binding	Purine metabolism; RNA polymerase; Pyrimidine metabolism; Metabolic pathways
High	G4MQP1	Vacuolar transporter chaperone 4 OS=Magnaporthe oryzae (strain 70-15 / ATCC MYA-4617 / FGSC 8958) OX=242507 GN=MGG_09291 PE=4 SV=1	88.9	7.05	5204	150.949	10	4	92	4	0	Phospho [S511(99.7); T514(98); S526(100); S584(100)]	1.535	0.62	0.323996	0.863727	88.6	73.7	79.3	77.9	121.7	158.9	2.02968e+07	1.68784e+07	1.81787e+07	1.78418e+07	2.78963e+07	3.641e+07			membrane
High	G4MQP3	DNA helicase OS=Magnaporthe oryzae (strain 70-15 / ATCC MYA-4617 / FGSC 8958) OX=242507 GN=MGG_09293 PE=3 SV=1	112.8	6.58	692	41.777	6	6	55	6	0	Phospho [S76(99.1); S96(92.9); S125(97.1); S131(85.2); S133(82.8)]	1.002	0	0.900029	0.99989	106.9	116.6	90.1	113.2	66.1	107.1	1.49034e+07	1.62481e+07	1.2554e+07	1.57774e+07	9.22068e+06	1.49318e+07		metabolic process;transport	nucleus	catalytic activity;DNA binding;nucleotide binding	DNA replication; Cell cycle - yeast; Meiosis - yeast
High	G4MQP7	PKS_ER domain-containing protein OS=Magnaporthe oryzae (strain 70-15 / ATCC MYA-4617 / FGSC 8958) OX=242507 GN=MGG_09297 PE=4 SV=1	32.9	8.5	238	15.206	8	1	9	1	0	Phospho [S27(99.8)]	1.655	0.73	0.242049	0.770723	175.8	53.8	61.1	89.6	118.7	101.1	527044	161359	183129	268619	355896	303018		metabolic process		catalytic activity
High	G4MQP9	Peroxin-1 OS=Magnaporthe oryzae (strain 70-15 / ATCC MYA-4617 / FGSC 8958) OX=242507 GN=MGG_09299 PE=3 SV=1	133.4	6.32	159	18.128	3	1	6	1	0	Phospho [T729(80.5)]	1.636	0.71	0.248882	0.778783	110.9	68.1	66.2	141.3	102.1	111.5	1.36515e+06	838874	814974	1.73938e+06	1.25681e+06	1.37232e+06		cell organization and biogenesis;transport	membrane	catalytic activity;nucleotide binding	Peroxisome
High	G4MQQ3	Rho-GAP domain-containing protein OS=Magnaporthe oryzae (strain 70-15 / ATCC MYA-4617 / FGSC 8958) OX=242507 GN=MGG_09303 PE=4 SV=1	85	9.22	206	19.141	6	4	12	4	0	Phospho [T239(78.8); S243(99.2); S244(83.6); T304(100); S412(95.1)]	0.928	-0.11	0.745489	0.99989	90.1	104.4	106.7	95.2	96.9	106.7	2.82558e+06	3.27466e+06	3.34669e+06	2.98422e+06	3.03993e+06	3.34648e+06		regulation of biological process;response to stimulus
High	G4MQS7	Ankyrin repeat and protein kinase domain-containing protein 1 OS=Magnaporthe oryzae (strain 70-15 / ATCC MYA-4617 / FGSC 8958) OX=242507 GN=MGG_15313 PE=4 SV=1	126.6	8.5	82	5.845	1	1	5	1	0	Phospho [S1116(100); S1119(100)]	1.408	0.49	0.446041	0.921227	85.9	89.2	62.3	145	121	96.5	779687	809560	564740	1.31563e+06	1.0979e+06	875673		metabolic process;transport	membrane	catalytic activity;protein binding;transporter activity
High	G4MQW9	U4/U6 snRNA-associated-splicing factor PRP24 OS=Magnaporthe oryzae (strain 70-15 / ATCC MYA-4617 / FGSC 8958) OX=242507 GN=MGG_04727 PE=4 SV=1	126.3	7.84	1623	82.893	12	7	110	7	0	Phospho [S28(99.8); S491(100); T493(100); T595(99.3); S892(98.7); S894(100)]	1.247	0.32	0.655793	0.983098	84.5	63.4	107.2	134.6	105.4	104.9	1.98068e+07	1.48536e+07	2.5128e+07	3.15501e+07	2.4705e+07	2.45988e+07				protein binding;RNA binding
High	G4MQX1	Serine/threonine protein kinase OS=Magnaporthe oryzae (strain 70-15 / ATCC MYA-4617 / FGSC 8958) OX=242507 GN=MGG_04725 PE=4 SV=1	49.8	6.34	69	8.217	7	3	3	3	0	Phospho [S200(100)]	1.039	0.05	0.974723	0.99989	30.5	130.3	109.5	113.7	118.7	97.3	188381	805916	677062	703234	733809	601440		metabolic process	membrane	catalytic activity;nucleotide binding;protein binding
High	G4MQX2	Transcription initiation factor TFIID subunit 8 OS=Magnaporthe oryzae (strain 70-15 / ATCC MYA-4617 / FGSC 8958) OX=242507 GN=MGG_04720 PE=3 SV=1	43.5	8.46	269	30.946	14	6	28	6	0	Phospho [S17(100); T31(100); S33(100); S34(100)]	1.286	0.36	0.599646	0.973018	105.5	94.8	87.9	61.2	128.8	121.9	7.78036e+06	6.98956e+06	6.48176e+06	4.51504e+06	9.49726e+06	8.98683e+06				protein binding
High	G4MQX3	Guanine nucleotide-binding protein subunit beta-like protein OS=Magnaporthe oryzae (strain 70-15 / ATCC MYA-4617 / FGSC 8958) OX=242507 GN=MGG_04719 PE=4 SV=1	35	7.21	11115	181.23	53	15	500	15	0	Phospho [S265(100)]	100	6.64	1e-17	2.13824e-16				212.3	204.8	182.9				715064	689589	615837				protein binding
High	G4MQY5	Uncharacterized protein OS=Magnaporthe oryzae (strain 70-15 / ATCC MYA-4617 / FGSC 8958) OX=242507 GN=MGG_14574 PE=4 SV=1	71.3	6.79	712	58.486	26	13	53	13	0	Phospho [S535(92.4)]	1.347	0.43	0.51855	0.951271	63.1	99.3	84.8	105.2	133.4	114.3	458209	721379	616567	764491	969432	830293		metabolic process		catalytic activity;nucleotide binding
High	G4MQZ9	Hormone-sensitive lipase OS=Magnaporthe oryzae (strain 70-15 / ATCC MYA-4617 / FGSC 8958) OX=242507 GN=MGG_02376 PE=4 SV=1	87.8	9.39	94	8.857	5	2	4	2	0	Phospho [S386(77.5); S387(77.5); S761(98.9)]	1.11	0.15	0.88713	0.99989	102.1	50.3	100.6	151.9	83.4	111.6	943401	464747	928859	1.40332e+06	770138	1.03118e+06		metabolic process		catalytic activity
High	G4MR06	Glutamate decarboxylase OS=Magnaporthe oryzae (strain 70-15 / ATCC MYA-4617 / FGSC 8958) OX=242507 GN=MGG_02378 PE=3 SV=1	58.1	6.2	7717	195.647	37	19	427	19	0	Phospho [S9(100); T37(98.6)]	0.557	-0.84	0.0975655	0.52927	110.4	125.9	153	70.1	72.8	67.6	2.17031e+06	2.4756e+06	3.00829e+06	1.37892e+06	1.43147e+06	1.32955e+06		metabolic process		catalytic activity	Metabolic pathways; beta-Alanine metabolism; Biosynthesis of secondary metabolites; Taurine and hypotaurine metabolism; Butanoate metabolism; Alanine, aspartate and glutamate metabolism
High	G4MR14	Uncharacterized protein OS=Magnaporthe oryzae (strain 70-15 / ATCC MYA-4617 / FGSC 8958) OX=242507 GN=MGG_02385 PE=4 SV=1	113.7	9.79	130	18.374	4	2	8	2	0	Phospho [S267(100)]	0.614	-0.7	0.16079	0.671774	118	123	129.5	30.2	75.5	123.8	1.32108e+07	1.37795e+07	1.45025e+07	3.38525e+06	8.46153e+06	1.38618e+07		regulation of biological process
High	G4MR20	NTP_transferase domain-containing protein OS=Magnaporthe oryzae (strain 70-15 / ATCC MYA-4617 / FGSC 8958) OX=242507 GN=MGG_02390 PE=4 SV=1	58.1	5.3	576	39.11	13	4	35	4	0	Phospho [T320(80.6)]	1.102	0.14	0.903045	0.99989	82.4	93.3	125	117.8	78.7	102.8	4.97646e+06	5.63886e+06	7.55031e+06	7.11469e+06	4.75366e+06	6.21189e+06		metabolic process		catalytic activity	RNA transport
High	G4MR22	Uncharacterized protein OS=Magnaporthe oryzae (strain 70-15 / ATCC MYA-4617 / FGSC 8958) OX=242507 GN=MGG_11919 PE=4 SV=1	69.4	8	326	16.685	3	1	4	1	0	Phospho [S384(100)]	0.766	-0.38	0.409107	0.917724	113.8	122.4	106.5	78.3	87.2	91.7	746143	802152	698200	513048	571626	601259		transport	membrane
High	G4MR28	Kinase OS=Magnaporthe oryzae (strain 70-15 / ATCC MYA-4617 / FGSC 8958) OX=242507 GN=MGG_11917 PE=3 SV=1	155.7	7.21	328	15.993	6	4	13	4	0	Phospho [S939(85.8); S977(99.6); S1442(100)]	1.094	0.13	0.918084	0.99989	90.4	98.4	87.1	128.8	96.3	98.9	2.16781e+06	2.35979e+06	2.08751e+06	3.0889e+06	2.30927e+06	2.37081e+06		metabolic process		catalytic activity
High	G4MR31	Uncharacterized protein OS=Magnaporthe oryzae (strain 70-15 / ATCC MYA-4617 / FGSC 8958) OX=242507 GN=MGG_16287 PE=4 SV=1	46.6	4.83	623	33.252	16	4	33	4	0	Phospho [S321(100); S345(93); S350(92)]	1.011	0.02	0.91854	0.99989	89.4	87.1	93.6	90.4	151.2	88.2	1.37036e+07	1.33549e+07	1.43471e+07	1.38533e+07	2.31779e+07	1.35169e+07		cell organization and biogenesis;metabolic process
High	G4MR32	Uncharacterized protein OS=Magnaporthe oryzae (strain 70-15 / ATCC MYA-4617 / FGSC 8958) OX=242507 GN=MGG_09882 PE=4 SV=1	38.5	7.37	761	48.947	22	4	37	4	0	Phospho [S31(78.3); S35(99.6)]	0.811	-0.3	0.498048	0.945762	103.1	127.4	116.5	95.6	94.4	63	2.87859e+06	3.55743e+06	3.25104e+06	2.66855e+06	2.63598e+06	1.75784e+06
High	G4MR33	Manganese resistance protein MNR2 OS=Magnaporthe oryzae (strain 70-15 / ATCC MYA-4617 / FGSC 8958) OX=242507 GN=MGG_09884 PE=3 SV=1	91.6	6.42	709	85.558	18	10	65	10	0	Phospho [S85(99.9); S119(99); S126(100); S137(96.3); S195(100); S199(100); S233(100); S246(100); S392(100); S393(100); S394(100); S396(100); S443(100); T478(98.1)]	1.333	0.41	0.536056	0.960593	81.5	92.2	86.6	115.4	124.6	99.7	2.10333e+07	2.38028e+07	2.23458e+07	2.97842e+07	3.21739e+07	2.57323e+07		transport	membrane	transporter activity
High	G4MR37	Uncharacterized protein OS=Magnaporthe oryzae (strain 70-15 / ATCC MYA-4617 / FGSC 8958) OX=242507 GN=MGG_09888 PE=4 SV=1	42	9.8	145	5.365	7	1	5	1	0	Phospho [S266(100); S273(92.9)]	0.986	-0.02	0.867165	0.99989	90.9	128.4	93.7	92.4	112.5	82.1	2.86946e+06	4.05441e+06	2.95713e+06	2.91585e+06	3.55103e+06	2.59221e+06		regulation of biological process	nucleus
High	G4MR38	Uncharacterized protein OS=Magnaporthe oryzae (strain 70-15 / ATCC MYA-4617 / FGSC 8958) OX=242507 GN=MGG_09889 PE=4 SV=1	42.1	5.03	1495	97.601	41	5	72	5	0	Phospho [T252(100); S259(100); T263(100); T283(100); S288(100); S314(96.6); T321(100); S325(88.5); T355(100)]	1.396	0.48	0.45981	0.928687	92.2	82.9	85.3	101.5	119	119.1	1.44725e+07	1.30213e+07	1.33931e+07	1.59358e+07	1.86945e+07	1.87053e+07		metabolic process
High	G4MR40	Double-strand-break repair protein rad21 OS=Magnaporthe oryzae (strain 70-15 / ATCC MYA-4617 / FGSC 8958) OX=242507 GN=MGG_09891 PE=3 SV=1	69.5	4.6	1958	80.034	15	8	66	8	0	Phospho [S218(100); T228(88.7); S229(98.8); S435(100)]	1.484	0.57	0.368885	0.893476	78.6	92	72.2	125.2	116.6	115.5	9.8636e+06	1.15478e+07	9.06264e+06	1.57238e+07	1.46357e+07	1.45054e+07			chromosome	protein binding	Cell cycle - yeast
High	G4MR41	Calcium-transporting P-type ATPase OS=Magnaporthe oryzae (strain 70-15 / ATCC MYA-4617 / FGSC 8958) OX=242507 GN=MGG_11727 PE=4 SV=1	116.1	6.49	125	12.206	6	2	6	2	0	Phospho [S194(93.2); T197(99.4); T198(99.8)]	4.786	2.26	7.72475e-05	0.00133712	27.7	41	35.8	171.3	152.9	171.4	272694	403890	353066	1.68977e+06	1.50751e+06	1.6902e+06		cell communication;cellular homeostasis;metabolic process;response to stimulus;transport	Golgi;membrane	catalytic activity;metal ion binding;nucleotide binding;transporter activity
High	G4MR42	Component of oligomeric Golgi complex 4 OS=Magnaporthe oryzae (strain 70-15 / ATCC MYA-4617 / FGSC 8958) OX=242507 GN=MGG_11726 PE=3 SV=1	92.6	5.44	234	12.112	3	2	13	2	0	Phospho [S395(100); S408(100)]	0.903	-0.15	0.692337	0.987895	97.9	103.1	108	106.8	93.1	91.1	2.68484e+06	2.82844e+06	2.96228e+06	2.93022e+06	2.55509e+06	2.49985e+06
High	G4MR45	Uncharacterized protein OS=Magnaporthe oryzae (strain 70-15 / ATCC MYA-4617 / FGSC 8958) OX=242507 GN=MGG_09895 PE=4 SV=1	48.7	4.86	1704	43.042	9	3	29	3	0	Phospho [S37(77.2); T115(89.3)]	1.179	0.24	0.76496	0.99989	96.1	89.5	89.7	136.5	82.4	105.8	1.29615e+07	1.20736e+07	1.21042e+07	1.84048e+07	1.11133e+07	1.42715e+07
High	G4MR46	Restriction of telomere capping protein 4 OS=Magnaporthe oryzae (strain 70-15 / ATCC MYA-4617 / FGSC 8958) OX=242507 GN=MGG_09896 PE=3 SV=1	56.7	8.38	775	33.683	7	3	19	3	0	Phospho [S130(100); S136(100)]	1.174	0.23	0.773181	0.99989	62.5	87.6	85.4	165.3	99	100.2	1.49282e+06	2.09255e+06	2.03954e+06	3.95079e+06	2.36633e+06	2.39483e+06
High	G4MR48	ATP pyrophosphate-lyase OS=Magnaporthe oryzae (strain 70-15 / ATCC MYA-4617 / FGSC 8958) OX=242507 GN=MGG_09898 PE=3 SV=1	223	7.84	521	56.901	8	11	33	11	0	Phospho [S43(99.7); S253(98.7); S267(100); S1045(100); S1048(100); S1399(100); S1584(98.5)]	1.589	0.67	0.281466	0.826344	80.3	77.6	76.2	123.3	132.3	110.3	4.68884e+06	4.53084e+06	4.44837e+06	7.19906e+06	7.72597e+06	6.4413e+06		metabolic process;regulation of biological process;response to stimulus		catalytic activity;metal ion binding;protein binding	Meiosis - yeast; Purine metabolism
High	G4MR49	Uncharacterized protein OS=Magnaporthe oryzae (strain 70-15 / ATCC MYA-4617 / FGSC 8958) OX=242507 GN=MGG_09899 PE=4 SV=1	14	7.64	1080	78.718	51	4	79	4	0	Phospho [T7(100); S12(100); S16(95.2); S87(89.4)]	0.664	-0.59	0.229994	0.761763	132.9	120.9	120	29.6	116.3	80.2	2.19376e+07	1.99492e+07	1.98075e+07	4.88263e+06	1.91985e+07	1.32369e+07
High	G4MR54	BAH domain-containing protein OS=Magnaporthe oryzae (strain 70-15 / ATCC MYA-4617 / FGSC 8958) OX=242507 GN=MGG_09903 PE=4 SV=1	49.7	6.57	3085	137.063	25	10	223	10	0	Phospho [S307(98.5); T347(87.2); S348(86); S353(100); S354(88.5); S358(100); T360(100); T369(100); S370(100); T371(100)]	1.61	0.69	0.266195	0.80814	77	72.4	77	138	123.9	111.7	4.31841e+07	4.0649e+07	4.32235e+07	7.74058e+07	6.95379e+07	6.26662e+07				protein binding
High	G4MR60	Ubiquitin carboxyl-terminal hydrolase OS=Magnaporthe oryzae (strain 70-15 / ATCC MYA-4617 / FGSC 8958) OX=242507 GN=MGG_09907 PE=3 SV=1	84.7	6.93	692	56.746	17	9	58	9	0	Phospho [S94(100); T98(99.7); S273(100); S703(100); S744(80.8); S753(100)]	1.49	0.58	0.362881	0.893476	90.6	72.2	78.9	112.8	127.9	117.6	6.80896e+06	5.42183e+06	5.9319e+06	8.47319e+06	9.60925e+06	8.84011e+06		metabolic process		catalytic activity
High	G4MR69	Lysine-specific histone demethylase 1 OS=Magnaporthe oryzae (strain 70-15 / ATCC MYA-4617 / FGSC 8958) OX=242507 GN=MGG_09915 PE=3 SV=1	131.4	6.44	115	20.543	6	4	16	4	0	Phospho [T69(89.6); S93(100); S95(100); S98(100); T99(100); S1169(100)]	1.472	0.56	0.379827	0.898931	85.4	96.1	95.6	27.8	154.3	140.7	8.60823e+06	9.69664e+06	9.64102e+06	2.805e+06	1.55661e+07	1.41943e+07		metabolic process	nucleus	catalytic activity;DNA binding;protein binding
High	G4MR71	DNA topoisomerase I OS=Magnaporthe oryzae (strain 70-15 / ATCC MYA-4617 / FGSC 8958) OX=242507 GN=MGG_09917 PE=3 SV=1	102.5	9.26	5146	143.096	17	17	209	17	0	Phospho [S3(100); S4(100); S5(100); S84(100); S87(100); S107(100); S130(100); S131(100); S167(100); S175(100); S208(100); S210(100); S243(100)]	1.13	0.18	0.850638	0.99989	93.1	97.5	86.9	117.9	105.2	99.3	9.42958e+07	9.87488e+07	8.80628e+07	1.19467e+08	1.06561e+08	1.00605e+08		cell organization and biogenesis;metabolic process;regulation of biological process	chromosome;cytosol;nucleus	catalytic activity;DNA binding
High	G4MR79	Uncharacterized protein OS=Magnaporthe oryzae (strain 70-15 / ATCC MYA-4617 / FGSC 8958) OX=242507 GN=MGG_09923 PE=4 SV=1	55.8	6.74	1383	47.82	4	1	23	1	0	Phospho [S324(99.9); S328(100)]	1.367	0.45	0.493777	0.945762	71.3	89.3	79.9	109.2	144.9	105.4	2.59829e+06	3.2569e+06	2.91419e+06	3.98308e+06	5.28474e+06	3.84193e+06
High	G4MR90	Uncharacterized protein OS=Magnaporthe oryzae (strain 70-15 / ATCC MYA-4617 / FGSC 8958) OX=242507 GN=MGG_13774 PE=4 SV=1	37.3	4.78	344	18.944	8	1	11	1	0	Phospho [T287(84.3); T289(100); T293(100); T294(100)]	0.47	-1.09	0.0356198	0.270832	131.4	147.7	128.5	61.7	72.6	58	844793	949320	826119	396823	466570	372446
High	G4MR96	Uncharacterized protein OS=Magnaporthe oryzae (strain 70-15 / ATCC MYA-4617 / FGSC 8958) OX=242507 GN=MGG_04709 PE=4 SV=1	167.2	7.85	27	2.731	1	1	3	1	0	Phospho [T255(100); T259(100); S263(100); T266(82.1)]	0.605	-0.73	0.149058	0.650658	128.3	147.5	126.9	89.6	30.3	77.6	495124	569156	489650	345705	116788	299360				catalytic activity;nucleotide binding
High	G4MR98	Uncharacterized protein OS=Magnaporthe oryzae (strain 70-15 / ATCC MYA-4617 / FGSC 8958) OX=242507 GN=MGG_04708 PE=4 SV=1	80.4	6.68	8482	260.769	23	8	266	8	0	Phospho [S227(88.1); S228(88.1); S231(98.5); S237(99.7); S239(98.1); S411(98.7); S420(97.2); S441(100); T588(99.8); T589(89.4); S591(97.8); T601(96.3); S603(89.4)]	1.022	0.03	0.94026	0.99989	95.5	101.9	91	117.1	97	97.5	7.54277e+07	8.05463e+07	7.19172e+07	9.2492e+07	7.6617e+07	7.70547e+07
High	G4MRB0	MIT domain-containing protein OS=Magnaporthe oryzae (strain 70-15 / ATCC MYA-4617 / FGSC 8958) OX=242507 GN=MGG_04685 PE=4 SV=1	156.6	8.98	391	30.142	7	4	16	4	0	Phospho [S846(100); S948(80.2)]	2	1	0.0934398	0.517478	125.9	57.3	41.8	146.2	114.1	114.7	3.43536e+06	1.56502e+06	1.14054e+06	3.98905e+06	3.11352e+06	3.13049e+06
High	G4MRB7	Abhydrolase_3 domain-containing protein OS=Magnaporthe oryzae (strain 70-15 / ATCC MYA-4617 / FGSC 8958) OX=242507 GN=MGG_04680 PE=4 SV=1	49.4	6.58	0	3.521	10	2	2	2	0	Phospho [T187(99.5)]	0.01	-6.64	1e-17	2.13824e-16	220.1	205.2	174.7				746400	696066	592600					metabolic process		catalytic activity
High	G4MRC2	Glyco_trans_2-like domain-containing protein OS=Magnaporthe oryzae (strain 70-15 / ATCC MYA-4617 / FGSC 8958) OX=242507 GN=MGG_04677 PE=4 SV=1	72	7.43	102	4.973	1	2	9	2	0	Phospho [S637(99.9)]	1.496	0.58	0.357762	0.893476	87.6	83.2	70.4	124.5	162.1	72.3	1.76748e+06	1.67847e+06	1.4192e+06	2.51074e+06	3.26868e+06	1.45745e+06			membrane
High	G4MRD7	DENN domain-containing protein OS=Magnaporthe oryzae (strain 70-15 / ATCC MYA-4617 / FGSC 8958) OX=242507 GN=MGG_02398 PE=4 SV=1	101.3	7.34	1003	46.254	10	4	19	4	0	Phospho [S37(83.9); S711(99); S777(97.5); S780(96.1); S784(92.8); S864(100); S866(99.7)]	1.254	0.33	0.645465	0.982921	70.8	74.5	96.2	84	181.2	93.4	2.35782e+06	2.47922e+06	3.20126e+06	2.79563e+06	6.03161e+06	3.10939e+06
High	G4MRF0	Uncharacterized protein OS=Magnaporthe oryzae (strain 70-15 / ATCC MYA-4617 / FGSC 8958) OX=242507 GN=MGG_02405 PE=4 SV=1	55.8	9.51	3695	174.804	23	7	178	7	0	Phospho [S238(80.1); T261(99.9); S499(100)]	0.519	-0.95	0.0656534	0.426161	128.1	126.8	132.8	34.5	111.3	66.5	5.38096e+07	5.32573e+07	5.57964e+07	1.44878e+07	4.67729e+07	2.79304e+07
High	G4MRF1	Nulp1-pending protein OS=Magnaporthe oryzae (strain 70-15 / ATCC MYA-4617 / FGSC 8958) OX=242507 GN=MGG_02406 PE=3 SV=1	86.5	5.06	272	26.617	3	2	10	2	0	Phospho [S69(100)]	0.615	-0.7	0.162332	0.671774	87.2	132	152.9	81.2	65.2	81.4	1.44465e+06	2.18726e+06	2.53286e+06	1.34578e+06	1.08042e+06	1.34896e+06				protein binding
High	G4MRF4	Zn(2)-C6 fungal-type domain-containing protein OS=Magnaporthe oryzae (strain 70-15 / ATCC MYA-4617 / FGSC 8958) OX=242507 GN=MGG_02408 PE=4 SV=1	101.4	8.27	64	4.713	3	1	4	1	0	Phospho [S107(98.5); S118(93.2)]	0.01	-6.64	1e-17	2.13824e-16	142.4	247.4	210.3				654196	1.13672e+06	966167					metabolic process;regulation of biological process	nucleus	DNA binding;metal ion binding
High	G4MRF6	Erythrocyte band 7 integral membrane protein OS=Magnaporthe oryzae (strain 70-15 / ATCC MYA-4617 / FGSC 8958) OX=242507 GN=MGG_02410 PE=3 SV=1	39.1	7.01	1682	74.628	31	9	100	9	0	Phospho [T37(100); S40(86.6); S55(100); S280(87.6)]	1.263	0.34	0.633051	0.982921	104.2	76.7	87.5	110.4	128.2	92.9	8.07206e+06	5.94484e+06	6.77772e+06	8.55726e+06	9.93294e+06	7.20112e+06			membrane
High	G4MRG3	Phosphatidate cytidylyltransferase OS=Magnaporthe oryzae (strain 70-15 / ATCC MYA-4617 / FGSC 8958) OX=242507 GN=MGG_02416 PE=4 SV=1	52.7	9.67	58	4.165	4	1	6	1	0	Phospho [T223(100); S225(99.9); S227(97.2)]	1.213	0.28	0.709221	0.993869	122.8	32.1	91.3	94.5	148.5	110.7	1.03526e+06	270880	769370	796912	1.25194e+06	933210			membrane	catalytic activity	Metabolic pathways; Biosynthesis of secondary metabolites; Glycerophospholipid metabolism
High	G4MRH5	Kinesin motor domain-containing protein OS=Magnaporthe oryzae (strain 70-15 / ATCC MYA-4617 / FGSC 8958) OX=242507 GN=MGG_02425 PE=3 SV=1	196.3	5.3	1567	103.489	14	16	86	16	0	Phospho [S54(100); S57(99.9); S335(100); S818(100); S828(99.3); T953(79.3); S1064(100); S1216(89.9); S1596(100)]	1.563	0.64	0.300965	0.840825	78.3	76.6	84.3	122.3	130	108.5	2.15679e+07	2.10996e+07	2.3231e+07	3.37131e+07	3.58187e+07	2.99025e+07		cell differentiation;cell organization and biogenesis;cellular component movement;metabolic process;regulation of biological process	cytoskeleton	catalytic activity;motor activity;nucleotide binding;protein binding
High	G4MRJ4	Uncharacterized protein OS=Magnaporthe oryzae (strain 70-15 / ATCC MYA-4617 / FGSC 8958) OX=242507 GN=MGG_09928 PE=4 SV=1	50.9	9.23	595	43.211	8	2	25	2	0	Phospho [S233(100); T424(100)]	0.923	-0.12	0.734212	0.99989	67.5	138.6	100.1	74.5	127	92.4	2.37087e+06	4.86597e+06	3.51273e+06	2.61406e+06	4.45841e+06	3.2423e+06
High	G4MRJ7	Lipid A export ATP-binding/permease msbA OS=Magnaporthe oryzae (strain 70-15 / ATCC MYA-4617 / FGSC 8958) OX=242507 GN=MGG_09931 PE=4 SV=1	149.3	6.24	388	24.672	6	3	11	3	0	Phospho [S48(80.4); S763(100); S767(100)]	0.881	-0.18	0.64447	0.982921	106.5	92.8	111.6	77.1	118.1	93.8	891965	777269	934462	646020	988780	785693		transport	membrane	catalytic activity;nucleotide binding;transporter activity
High	G4MRJ8	Uncharacterized protein OS=Magnaporthe oryzae (strain 70-15 / ATCC MYA-4617 / FGSC 8958) OX=242507 GN=MGG_09932 PE=4 SV=1	77.8	5.54	151	10.034	5	2	8	2	0	Phospho [S363(82); S524(99.4)]	1.244	0.32	0.660195	0.983098	96.1	87.1	73.2	139.4	108.3	95.9	2.46714e+06	2.23627e+06	1.8809e+06	3.5809e+06	2.7828e+06	2.46339e+06		metabolic process;response to stimulus		metal ion binding;protein binding
High	G4MRK3	RNase_PH domain-containing protein OS=Magnaporthe oryzae (strain 70-15 / ATCC MYA-4617 / FGSC 8958) OX=242507 GN=MGG_16298 PE=3 SV=1	27.8	5.45	115	8.111	16	2	2	2	0	Phospho [T77(99.7)]	0.01	-6.64	1e-17	2.13824e-16	239.7	193.7	166.6				755869	610543	525248								RNA degradation
High	G4MRK6	Uncharacterized protein OS=Magnaporthe oryzae (strain 70-15 / ATCC MYA-4617 / FGSC 8958) OX=242507 GN=MGG_16301 PE=4 SV=1	34.9	10.11	545	34.152	18	3	21	3	0	Phospho [S96(98.5); S233(75.9); S247(99.3)]	1.225	0.29	0.690786	0.987895	92.4	86.1	97.7	123.7	86.8	113.2	3.04374e+06	2.8356e+06	3.21925e+06	4.07474e+06	2.85967e+06	3.72731e+06
High	G4MRK9	Nod factor export ATP-binding protein I OS=Magnaporthe oryzae (strain 70-15 / ATCC MYA-4617 / FGSC 8958) OX=242507 GN=MGG_09941 PE=4 SV=1	177.9	8.68	1984	100.966	11	14	71	14	0	Phospho [S1264(100); S1267(100); S1273(87.6); T1274(98.8); S1277(99.7)]	0.476	-1.07	0.0387536	0.285546	132.1	130.5	148.1	26	100.4	62.9	3.34137e+06	3.30222e+06	3.7477e+06	657004	2.54037e+06	1.5904e+06		transport	membrane	catalytic activity;nucleotide binding;transporter activity
Medium	G4MRL2	Histone acetyltransferase GCN5 OS=Magnaporthe oryzae (strain 70-15 / ATCC MYA-4617 / FGSC 8958) OX=242507 GN=MGG_11716 PE=3 SV=1	47.3	7.81	0	2.109	5	1	2	1	0	Phospho [T34(99.6)]	1.434	0.52	0.418652	0.918199	73	158.9	57.8	121.4	84.2	104.7	215770	469559	170910	358921	248959	309325				catalytic activity;protein binding
High	G4MRL3	ELMO/CED-12 family protein OS=Magnaporthe oryzae (strain 70-15 / ATCC MYA-4617 / FGSC 8958) OX=242507 GN=MGG_09944 PE=4 SV=1	83	6.55	243	24.995	7	3	13	3	0	Phospho [T279(98.4); S283(91.3); T287(97.2); S288(97.6); S290(99.5)]	0.851	-0.23	0.580777	0.966189	100.8	75.7	103.7	151.6	85.8	82.5	818994	615117	842343	1.23171e+06	696734	669997
High	G4MRL5	GRF-type domain-containing protein OS=Magnaporthe oryzae (strain 70-15 / ATCC MYA-4617 / FGSC 8958) OX=242507 GN=MGG_09946 PE=4 SV=1	48.8	9.26	1049	40.722	11	2	23	2	0	Phospho [S223(100)]	1.071	0.1	0.961212	0.99989	89.7	104.9	94.8	114.4	101.5	94.7	9.99216e+06	1.16791e+07	1.05511e+07	1.27381e+07	1.13017e+07	1.05459e+07		metabolic process		catalytic activity;DNA binding;metal ion binding
High	G4MRL6	Tricalbin-1 OS=Magnaporthe oryzae (strain 70-15 / ATCC MYA-4617 / FGSC 8958) OX=242507 GN=MGG_09947 PE=4 SV=1	164.7	6.33	2348	142.894	14	12	101	12	0	Phospho [S99(90.8); T912(96.3); T1212(100); S1213(96.5); T1226(100); S1294(80.6); T1295(79.7); T1298(93.6); S1382(99.8); S1464(100)]	0.896	-0.16	0.677136	0.987895	100.5	105.8	108	87.9	94.8	103.1	2.06793e+07	2.17631e+07	2.22182e+07	1.80773e+07	1.95044e+07	2.12201e+07		regulation of biological process;response to stimulus	membrane	protein binding
High	G4MRL7	Splicing factor U2AF 23 kDa subunit OS=Magnaporthe oryzae (strain 70-15 / ATCC MYA-4617 / FGSC 8958) OX=242507 GN=MGG_09948 PE=4 SV=1	24.3	7.75	664	23.093	17	2	46	2	0	Phospho [S195(100); S197(100); S199(100); T201(99.9)]	0.929	-0.11	0.745984	0.99989	110	105.5	95.6	78.2	98	112.7	1.01228e+07	9715854	8.79766e+06	7.20363e+06	9.02165e+06	1.03763e+07		metabolic process		metal ion binding;RNA binding	Spliceosome
High	G4MRL8	Oxysterol-binding protein OS=Magnaporthe oryzae (strain 70-15 / ATCC MYA-4617 / FGSC 8958) OX=242507 GN=MGG_09949 PE=3 SV=1	61	5.97	1751	84.586	13	7	116	7	0	Phospho [S20(100); S23(86.1); T531(100); S534(100)]	0.444	-1.17	0.0245073	0.213743	110.4	144.4	139.6	62	83.4	60.1	2.24347e+07	2.93473e+07	2.83724e+07	1.25928e+07	1.69516e+07	1.221e+07
High	G4MRM0	Uncharacterized protein OS=Magnaporthe oryzae (strain 70-15 / ATCC MYA-4617 / FGSC 8958) OX=242507 GN=MGG_11715 PE=4 SV=1	126.3	8.05	1490	81.52	13	8	72	8	0	Phospho [S26(100); S51(100); S58(98.8); T185(100); T270(82.3); S332(100); T378(76.6); S380(79)]	1.253	0.33	0.646769	0.982921	92.3	75.3	90.6	113.5	127.9	100.4	9.78673e+06	7.98858e+06	9.60868e+06	1.20426e+07	1.35638e+07	1.06464e+07
High	G4MRP0	Protoplast regeneration and killer toxin resistance OS=Magnaporthe oryzae (strain 70-15 / ATCC MYA-4617 / FGSC 8958) OX=242507 GN=MGG_10646 PE=4 SV=1	88.9	7.69	790	51.522	14	7	32	7	0	Phospho [S8(100); T109(93.7); S179(84.2); S185(100); S317(99.9); T318(100); S342(94.8); S362(100)]	0.955	-0.07	0.801615	0.99989	112.9	96.2	91.2	117	90.8	91.9	8.71864e+06	7.43194e+06	7.04578e+06	9.0378e+06	7.01683e+06	7.09595e+06
High	G4MRP7	Integral membrane protein OS=Magnaporthe oryzae (strain 70-15 / ATCC MYA-4617 / FGSC 8958) OX=242507 GN=MGG_04629 PE=3 SV=1	136.3	8.43	1392	81.404	12	9	63	9	0	Phospho [S788(79.6); S791(83.2); S803(89.4); S901(86.1); S1042(100); S1056(100); T1074(86.4); S1075(79.6); S1076(81.8); S1098(98.8); S1147(97.5); T1174(99.5)]	0.832	-0.27	0.541108	0.960593	121.1	107.5	109.5	91	91.6	79.3	1.23073e+07	1.09256e+07	1.11244e+07	9.25249e+06	9.30944e+06	8.06101e+06		transport	membrane	transporter activity
High	G4MRQ1	Uncharacterized protein OS=Magnaporthe oryzae (strain 70-15 / ATCC MYA-4617 / FGSC 8958) OX=242507 GN=MGG_04625 PE=4 SV=1	100.5	9.14	314	30.113	10	7	24	7	0	Phospho [S158(100); S415(100); S562(100); S874(100)]	1.357	0.44	0.505954	0.945762	73.5	76.4	93.7	154.3	98.4	103.6	2.2881e+06	2.37603e+06	2.91658e+06	4.80113e+06	3.06282e+06	3.22375e+06
High	G4MRQ9	Uncharacterized protein OS=Magnaporthe oryzae (strain 70-15 / ATCC MYA-4617 / FGSC 8958) OX=242507 GN=MGG_04608 PE=4 SV=1	123	8.29	671	45.131	6	4	25	4	0	Phospho [S272(100); S435(100); S645(100); S649(100); S714(100)]	1.188	0.25	0.750407	0.99989	95.8	101.9	90.1	113.8	82.9	115.5	3.2119e+06	3.41822e+06	3.02191e+06	3.81488e+06	2.7805e+06	3.87301e+06
High	G4MRT4	PUM-HD domain-containing protein OS=Magnaporthe oryzae (strain 70-15 / ATCC MYA-4617 / FGSC 8958) OX=242507 GN=MGG_13803 PE=4 SV=1	80.4	8.75	773	27.275	6	3	17	3	0	Phospho [S58(100); S67(100); S68(100); S684(100)]	0.631	-0.66	0.183326	0.711288	118.1	140.6	106.4	93	74.5	67.4	3.82461e+06	4.55341e+06	3.4469e+06	3.01164e+06	2.41415e+06	2.18247e+06				RNA binding
High	G4MRT7	DUF1752 domain-containing protein OS=Magnaporthe oryzae (strain 70-15 / ATCC MYA-4617 / FGSC 8958) OX=242507 GN=MGG_04564 PE=4 SV=1	61	6.64	894	53.5	24	7	33	7	0	Phospho [T127(78); S253(100); S262(90.4); S265(99.3); S305(99.3); S309(100); S364(100); S366(100); S473(99.9); S475(100); S480(100)]	2.074	1.05	0.0764937	0.468632	63.6	69.3	52.2	174.5	132	108.5	4.16207e+06	4.5302e+06	3.41113e+06	1.14144e+07	8.63047e+06	7.09554e+06
High	G4MRU8	14-3-3 family protein OS=Magnaporthe oryzae (strain 70-15 / ATCC MYA-4617 / FGSC 8958) OX=242507 GN=MGG_13806 PE=3 SV=1	30.8	5.05	31743	201.399	59	16	735	13	0	Phospho [S235(96.5); S278(100)]	1.313	0.39	0.562684	0.965054	92.1	99.7	57.8	101.6	128.1	120.8	4.69647e+06	5.08571e+06	2.94658e+06	5.18488e+06	6.53393e+06	6.16471e+06				protein binding	MAPK signaling pathway - yeast
High	G4MRV2	Phosphoinositide phospholipase C OS=Magnaporthe oryzae (strain 70-15 / ATCC MYA-4617 / FGSC 8958) OX=242507 GN=MGG_02444 PE=4 SV=1	128	9.22	140	26.193	6	3	13	3	0	Phospho [S125(88.9); T128(82.2); S132(95.8); S194(76.4); S196(76.4)]	1.254	0.33	0.646276	0.982921	89.2	83.8	76.1	89.9	156	105.1	2.25894e+06	2.1234e+06	1.92688e+06	2.27671e+06	3.95292e+06	2.66197e+06		metabolic process;regulation of biological process;response to stimulus		catalytic activity;protein binding;signal transducer activity	Metabolic pathways; AGE-RAGE signaling pathway in diabetic complications; Inositol phosphate metabolism; Phosphatidylinositol signaling system
High	G4MRW1	rRNA processing protein Ebp2 OS=Magnaporthe oryzae (strain 70-15 / ATCC MYA-4617 / FGSC 8958) OX=242507 GN=MGG_02453 PE=3 SV=1	49.7	6.07	812	53.485	13	2	34	2	0	Phospho [S102(100); T104(100); S106(100); S108(100); S162(100)]	1.572	0.65	0.294027	0.835399	91.3	84.5	67.7	78.5	145.1	132.9	4.69681e+06	4.34574e+06	3.48094e+06	4.03551e+06	7.46194e+06	6.83199e+06
High	G4MRW5	Cation efflux family protein family OS=Magnaporthe oryzae (strain 70-15 / ATCC MYA-4617 / FGSC 8958) OX=242507 GN=MGG_11903 PE=4 SV=1	54.9	8.94	118	10.865	5	2	8	2	0	Phospho [S14(80.8)]	3.293	1.72	0.00290182	0.0367958	48.3	89.6	47.8	70.3	184.9	159.1	756042	1.40156e+06	748269	1.10023e+06	2.89385e+06	2.48993e+06		transport	membrane	transporter activity
High	G4MRX7	Vacuolar amino acid transporter 3 OS=Magnaporthe oryzae (strain 70-15 / ATCC MYA-4617 / FGSC 8958) OX=242507 GN=MGG_02464 PE=3 SV=1	83.3	7.17	3547	172.788	23	10	193	10	0	Phospho [S18(84.4); S22(100); S27(100); S31(100); S43(100); S51(96.6); S59(83.1); S61(98.5); S118(85); S122(75.7); S131(100); T132(93.9); S139(100); S149(100); S151(84.8); S152(84.8); S174(89.8); S202(83); S232(99.9); S234(100); S267(100); S269(100); S273(100); S274(100)]	1.696	0.76	0.212446	0.749748	87.9	72.6	70.4	141.6	123.1	104.5	4.64256e+07	3.83411e+07	3.71888e+07	7.47777e+07	6.50194e+07	5.51753e+07		transport	membrane	transporter activity
High	G4MRX8	Delta(24(24(1)))-sterol reductase OS=Magnaporthe oryzae (strain 70-15 / ATCC MYA-4617 / FGSC 8958) OX=242507 GN=MGG_02465 PE=3 SV=1	67.1	7.47	2044	98.55	12	6	55	6	0	Phospho [S75(96.4); S79(99.6); S82(96.1); S85(88.8); S103(100); T120(100)]	0.815	-0.3	0.506595	0.945762	108.3	132.7	98.3	88.2	95	77.5	1.06501e+07	1.30494e+07	9.66685e+06	8.67975e+06	9.34523e+06	7.62674e+06		metabolic process	membrane	catalytic activity	Steroid biosynthesis; Biosynthesis of antibiotics; Metabolic pathways
High	G4MRY1	Uncharacterized protein OS=Magnaporthe oryzae (strain 70-15 / ATCC MYA-4617 / FGSC 8958) OX=242507 GN=MGG_02468 PE=4 SV=1	105.4	6.24	242	23.727	10	5	20	5	0	Phospho [S51(99.9); S128(96.9); S294(98); S357(100); S378(100)]	0.774	-0.37	0.424379	0.918199	135	107.8	112.2	62.1	96.1	86.9	6.42403e+06	5129873	5.34201e+06	2.95497e+06	4.57484e+06	4.13454e+06				catalytic activity
High	G4MRY6	Uncharacterized protein OS=Magnaporthe oryzae (strain 70-15 / ATCC MYA-4617 / FGSC 8958) OX=242507 GN=MGG_02473 PE=4 SV=1	61.4	5.62	3501	183.195	26	7	109	7	0	Phospho [S70(79.8); S79(100); S83(99.9); S99(99.7); T390(83.7); S454(83.6)]	0.588	-0.77	0.129645	0.607311	134.7	132	125.6	26.4	103.6	77.6	2.49194e+07	2.44085e+07	2.32383e+07	4.88262e+06	1.91693e+07	1.43525e+07
High	G4MRY7	C2H2-type domain-containing protein OS=Magnaporthe oryzae (strain 70-15 / ATCC MYA-4617 / FGSC 8958) OX=242507 GN=MGG_02474 PE=4 SV=1	43.9	5.77	99	6.002	3	1	4	1	0	Phospho [S188(100)]	1.263	0.34	0.632409	0.982921	195.6	72.1	28.3	91.1	71.5	141.4	6.85255e+06	2.52545e+06	991472	3.18963e+06	2.50538e+06	4.95127e+06				metal ion binding
High	G4MRY8	Vitamin H transporter 1/biotin symporter vht1 OS=Magnaporthe oryzae (strain 70-15 / ATCC MYA-4617 / FGSC 8958) OX=242507 GN=MGG_02475 PE=4 SV=1	59.9	9.35	927	35.343	9	3	23	3	0	Phospho [S4(100); S8(99.2); T513(100); S514(90); S516(100); S521(100)]	0.971	-0.04	0.835537	0.99989	109.2	97.6	102.8	88.9	99.8	101.7	9.15913e+06	8.19104e+06	8.62031e+06	7.46202e+06	8.36951e+06	8.53495e+06		transport	membrane
High	G4MRZ0	SH3 domain-containing protein OS=Magnaporthe oryzae (strain 70-15 / ATCC MYA-4617 / FGSC 8958) OX=242507 GN=MGG_11899 PE=4 SV=1	110.5	9.03	34	4.64	3	2	2	2	0	Phospho [T379(100)]	0.976	-0.04	0.846236	0.99989	102.6	104.5	97.4	100.2	106.6	88.6	628684	640047	596586	613604	653208	542938				protein binding
High	G4MRZ2	Uncharacterized protein OS=Magnaporthe oryzae (strain 70-15 / ATCC MYA-4617 / FGSC 8958) OX=242507 GN=MGG_02478 PE=4 SV=1	61.4	5.35	2023	67.711	17	7	54	7	0	Phospho [S348(100); S387(99.9); S391(91.1); S405(100); S407(100); S458(100); S493(88.3); S520(100); S529(100)]	1.203	0.27	0.725009	0.99941	90.3	100.8	85.6	108.6	115.7	99	1.25422e+07	1.40073e+07	1.18917e+07	1.50904e+07	1.60832e+07	1.3764e+07
High	G4MRZ6	Uncharacterized protein OS=Magnaporthe oryzae (strain 70-15 / ATCC MYA-4617 / FGSC 8958) OX=242507 GN=MGG_02481 PE=4 SV=1	101.4	5.85	9429	468.179	57	44	521	44	0	Phospho [S50(100); S60(100); S63(100); S79(100); S88(100); S154(96.5); S173(87.2); S176(100); S182(98.7); T183(99.9); S185(96.6); S188(93.9); S191(100); S193(99.5); S221(100); S332(81); S334(84.4); S338(100); S344(100); S366(100); S387(100); S394(100); S401(100); S432(93.5); S444(100); S448(100); S487(100); T549(100); S683(88); S800(100)]	0.721	-0.47	0.324791	0.863727	113.6	121	113.8	82	90.5	79.1	1.29518e+08	1.37888e+08	1.29701e+08	9.34813e+07	1.03115e+08	9.01038e+07
High	G4MRZ9	Uncharacterized protein OS=Magnaporthe oryzae (strain 70-15 / ATCC MYA-4617 / FGSC 8958) OX=242507 GN=MGG_02484 PE=3 SV=1	24.3	10.84	561	14.413	7	1	14	1	0	Phospho [S3(100); S13(100)]	1.057	0.08	0.989768	0.99989	97.3	95.6	87.4	60	158.8	101	5.04374e+06	4.95569e+06	4.53233e+06	3.10919e+06	8.23729e+06	5.23586e+06		cell organization and biogenesis
High	G4MS00	Uncharacterized protein OS=Magnaporthe oryzae (strain 70-15 / ATCC MYA-4617 / FGSC 8958) OX=242507 GN=MGG_02485 PE=4 SV=1	49.9	9.66	632	46.191	21	8	33	8	0	Phospho [S96(100); T331(100); S389(95.7); S417(99.8); T441(100); T443(99)]	1.029	0.04	0.954532	0.99989	101.4	133.9	61.9	105.1	104.3	93.4	1.24955e+07	1.64905e+07	7.62178e+06	1.2942e+07	1.28531e+07	1.15022e+07
High	G4MS02	Calcium-transporting ATPase OS=Magnaporthe oryzae (strain 70-15 / ATCC MYA-4617 / FGSC 8958) OX=242507 GN=MGG_02487 PE=3 SV=1	157.3	7.85	1300	108.323	9	10	60	10	0	Phospho [S1247(100); S1312(78.2); S1314(99.9); S1326(100); S1328(96.2); S1329(100); S1412(99.4); S1417(84.7); T1426(89.7)]	1.585	0.66	0.284255	0.826989	81.1	81.8	63.2	151.5	128.6	93.8	1.016e+07	1.02485e+07	7.91074e+06	1.89815e+07	1.61048e+07	1.1752e+07		transport	membrane	catalytic activity;metal ion binding;nucleotide binding;transporter activity
High	G4MS05	Uncharacterized protein OS=Magnaporthe oryzae (strain 70-15 / ATCC MYA-4617 / FGSC 8958) OX=242507 GN=MGG_11709 PE=4 SV=1	89	8.46	2005	74.913	17	8	98	8	0	Phospho [S77(99.9); S137(100); S139(100); S147(100); S152(100); S155(99.7); S175(100); T180(100); S187(100); S200(100); S366(99.6); T367(99.9); S386(100); S390(100); S394(99.9); S398(76.1)]	1.239	0.31	0.668801	0.986084	81.2	86.8	85.7	136.5	106.2	103.4	1.52782e+07	1.63364e+07	1.61286e+07	2.56855e+07	1.99793e+07	1.94556e+07
High	G4MS09	Delta-aminolevulinic acid dehydratase OS=Magnaporthe oryzae (strain 70-15 / ATCC MYA-4617 / FGSC 8958) OX=242507 GN=MGG_10655 PE=3 SV=1	42.1	7.25	129	5.084	4	1	4	1	0	Phospho [T32(95.1)]	0.661	-0.6	0.22575	0.761763	126.1	122.9	103.6	81.2	97.5	68.7	858058	836140	704815	552467	663102	467455		metabolic process		catalytic activity;metal ion binding	Porphyrin and chlorophyll metabolism; Biosynthesis of secondary metabolites; Metabolic pathways
High	G4MS25	Uncharacterized protein OS=Magnaporthe oryzae (strain 70-15 / ATCC MYA-4617 / FGSC 8958) OX=242507 GN=MGG_11701 PE=3 SV=1	50.1	6.06	287	23.255	21	5	11	5	0	Phospho [S207(100)]	0.01	-6.64	1e-17	2.13824e-16	309.6	63.2	227.2				707900	144429	519384							protein binding
High	G4MS34	Coatomer subunit beta' OS=Magnaporthe oryzae (strain 70-15 / ATCC MYA-4617 / FGSC 8958) OX=242507 GN=MGG_10504 PE=3 SV=1	95.4	4.81	2281	93.416	20	10	123	10	0	Phospho [S815(100)]	1.05	0.07	0.996801	0.99989	97.9	106.3	90.9	102.8	133.2	69	2.50119e+06	2.71632e+06	2.32225e+06	2.62559e+06	3.40255e+06	1.7634e+06		transport	cytoplasm;Golgi;membrane	protein binding;structural molecule activity
High	G4MS64	Phosphoinositide 5-phosphatase OS=Magnaporthe oryzae (strain 70-15 / ATCC MYA-4617 / FGSC 8958) OX=242507 GN=MGG_04549 PE=3 SV=1	155.5	8.27	467	25.903	6	6	22	6	0	Phospho [S84(96.7); S993(100); T996(100); T999(100); T1166(100)]	0.85	-0.24	0.578597	0.965474	138.7	123.6	26.8	136.6	105	69.2	5.25105e+06	4.68023e+06	1.01537e+06	5.17386e+06	3.9767e+06	2.6212e+06		metabolic process	cytosol	catalytic activity;metal ion binding	Metabolic pathways; Inositol phosphate metabolism; Phosphatidylinositol signaling system
High	G4MS79	26S proteasome non-ATPase regulatory subunit 4 OS=Magnaporthe oryzae (strain 70-15 / ATCC MYA-4617 / FGSC 8958) OX=242507 GN=MGG_04506 PE=3 SV=1	31	5.12	1177	56.842	27	7	45	7	0	Phospho [S258(100)]	0.248	-2.01	0.000168456	0.0028046	143.9	142.7	121	34.3	35.5	122.5	2.43798e+06	2.41776e+06	2.05044e+06	581916	600734	2.07567e+06		metabolic process	proteasome		Proteasome
High	G4MS80	Nbl1_Borealin_N domain-containing protein OS=Magnaporthe oryzae (strain 70-15 / ATCC MYA-4617 / FGSC 8958) OX=242507 GN=MGG_04505 PE=4 SV=1	42	11.97	109	5.395	6	1	4	1	0	Phospho [S197(100); S211(99.7)]	0.01	-6.64	1e-17	2.13824e-16	199.8	203.5	196.7				433518	441672	426947
High	G4MS90	Phosphoglucomutase OS=Magnaporthe oryzae (strain 70-15 / ATCC MYA-4617 / FGSC 8958) OX=242507 GN=MGG_04495 PE=3 SV=1	60.2	5.34	5694	104.68	28	12	188	12	0	Phospho [S114(100)]	0.551	-0.86	0.091837	0.514477	117.5	135	143.9	36.8	92.4	74.4	1.15599e+08	1.32794e+08	1.41555e+08	3.62057e+07	9.0888e+07	7.31489e+07		metabolic process		catalytic activity;metal ion binding	Starch and sucrose metabolism; Pentose phosphate pathway; Galactose metabolism; Biosynthesis of secondary metabolites; Metabolic pathways; Amino sugar and nucleotide sugar metabolism; Glycolysis / Gluconeogenesis; Biosynthesis of antibiotics; Purine metabolism
High	G4MS97	Non-histone chromosomal protein 6 OS=Magnaporthe oryzae (strain 70-15 / ATCC MYA-4617 / FGSC 8958) OX=242507 GN=MGG_04489 PE=4 SV=1	11.3	9.55	7021	81.749	64	8	315	8	0	Phospho [S100(94); S101(91)]	1.236	0.31	0.672376	0.987895	86.6	100.4	89.7	113.8	110.9	98.7	3.3878e+08	3.93017e+08	3.51019e+08	4.45376e+08	4.34009e+08	3.86299e+08			nucleus	DNA binding
High	G4MSA5	RRM domain-containing protein OS=Magnaporthe oryzae (strain 70-15 / ATCC MYA-4617 / FGSC 8958) OX=242507 GN=MGG_04482 PE=4 SV=1	24.5	9.51	2697	60.713	39	9	208	9	0	Phospho [T84(100); S117(100); S119(100); S193(100)]	1.019	0.03	0.93431	0.99989	56.2	108.5	137.9	110.5	62.8	124.1	1.1326e+08	2.18614e+08	2.7789e+08	2.2269e+08	1.26544e+08	2.50135e+08				RNA binding
High	G4MSB2	Elongation factor 1-beta OS=Magnaporthe oryzae (strain 70-15 / ATCC MYA-4617 / FGSC 8958) OX=242507 GN=MGG_04436 PE=3 SV=1	25.1	4.42	52882	153.879	50	9	819	9	0	Phospho [S110(100)]	0.778	-0.36	0.432706	0.918199	91.8	118.4	101.7	130	79.2	79	8.08508e+08	1.04337e+09	8.96043e+08	1.14498e+09	6.97315e+08	6.9567e+08		metabolic process		RNA binding
High	G4MSB9	RPN13_C domain-containing protein OS=Magnaporthe oryzae (strain 70-15 / ATCC MYA-4617 / FGSC 8958) OX=242507 GN=MGG_15540 PE=4 SV=1	41.1	4.73	4998	137.418	16	5	101	5	0	Phospho [S149(90.4); T162(100); S178(100)]	0.886	-0.17	0.65522	0.983098	97.8	117.1	101.9	112.5	90.3	80.4	1.1235e+07	1.34547e+07	1.1703e+07	1.29215e+07	1.03678e+07	9.22996e+06			cytoplasm;nucleus
High	G4MSD0	Mitochondrial ATPase complex subunit ATP10 OS=Magnaporthe oryzae (strain 70-15 / ATCC MYA-4617 / FGSC 8958) OX=242507 GN=MGG_04453 PE=4 SV=1	40.2	9.6	51	3.088	5	1	4	1	0	Phospho [T75(100)]	0.728	-0.46	0.337166	0.870245	148.6	112.5	124.8	22.6	100.6	90.8	1.3839e+06	1.0473e+06	1.16202e+06	210434	936909	845544
High	G4MSE0	Uncharacterized protein OS=Magnaporthe oryzae (strain 70-15 / ATCC MYA-4617 / FGSC 8958) OX=242507 GN=MGG_04512 PE=4 SV=1	18.9	9.26	631	21.071	26	4	30	4	0	Phospho [S60(100); S70(100); S92(99.9); S96(97.8); T100(100)]	0.965	-0.05	0.822116	0.99989	86.9	101.9	102.2	129.9	98.3	80.9	6.68551e+06	7.83402e+06	7.85626e+06	9.98621e+06	7.55604e+06	6.22145e+06
High	G4MSE1	PWI domain-containing protein OS=Magnaporthe oryzae (strain 70-15 / ATCC MYA-4617 / FGSC 8958) OX=242507 GN=MGG_04513 PE=4 SV=1	43.4	10.48	640	32.466	6	1	23	1	0	Phospho [T348(100); T353(86.4); S364(88.7); S366(97.6)]	0.976	-0.04	0.84603	0.99989	80.1	131.4	108.3	105.7	120.3	54.2	6.58301e+06	1.0795e+07	8.89888e+06	8.68455e+06	9.88555e+06	4.45262e+06		metabolic process			mRNA surveillance pathway; RNA transport
High	G4MSE7	Sporulation protein RMD5 OS=Magnaporthe oryzae (strain 70-15 / ATCC MYA-4617 / FGSC 8958) OX=242507 GN=MGG_04518 PE=4 SV=1	48	5.99	121	22.727	10	3	5	3	0	Phospho [S168(99.3)]	1.102	0.14	0.90194	0.99989	95.2	106.7	68.9	105	103.5	120.7	448078	501982	323947	493877	486831	568074				metal ion binding
High	G4MSE8	Uncharacterized protein OS=Magnaporthe oryzae (strain 70-15 / ATCC MYA-4617 / FGSC 8958) OX=242507 GN=MGG_04519 PE=4 SV=1	40.4	8.98	56	9.53	8	1	5	1	0	Phospho [T333(93.8)]	100	6.64	1e-17	2.13824e-16				219.4	178.1	202.6				1.03005e+06	836276	951224			membrane
High	G4MSF0	Uncharacterized protein OS=Magnaporthe oryzae (strain 70-15 / ATCC MYA-4617 / FGSC 8958) OX=242507 GN=MGG_04520 PE=3 SV=1	64	4.67	682	51.517	17	9	47	9	0	Phospho [S104(99.5); S153(100); S552(99.6); S561(92.1); S571(85); S595(100)]	1.676	0.75	0.223741	0.761763	70.4	73.5	82.5	134.8	115.6	123.2	3.9522e+06	4.12804e+06	4.6333e+06	7.56727e+06	6.49375e+06	6.91972e+06		regulation of biological process		enzyme regulator activity
High	G4MSG0	Uncharacterized protein OS=Magnaporthe oryzae (strain 70-15 / ATCC MYA-4617 / FGSC 8958) OX=242507 GN=MGG_04528 PE=4 SV=1	164.6	5.82	837	55.615	9	7	57	7	0	Phospho [T962(99.8); S1090(99.6); T1140(82); S1144(100); S1146(100)]	2.526	1.34	0.0222563	0.197321	79.9	62.2	57.3	174	157.2	69.5	4.70832e+06	3.66896e+06	3.37698e+06	1.02595e+07	9.26729e+06	4.09731e+06				protein binding
High	G4MSG8	Beta-glucosidase OS=Magnaporthe oryzae (strain 70-15 / ATCC MYA-4617 / FGSC 8958) OX=242507 GN=MGG_11210 PE=3 SV=1	94.8	5.85	169	18.08	7	4	12	4	0	Phospho [S90(89.3)]	3.031	1.6	0.00575614	0.0670264	59.2	40.5	51.2	164.2	129.7	155.2	496714	339430	429614	1.37755e+06	1.08813e+06	1.30212e+06		metabolic process		catalytic activity
High	G4MSH0	Uncharacterized protein OS=Magnaporthe oryzae (strain 70-15 / ATCC MYA-4617 / FGSC 8958) OX=242507 GN=MGG_01443 PE=4 SV=1	49	5.68	71	13.331	8	3	7	3	0	Phospho [S260(100)]	1.6	0.68	0.273083	0.817001	85.1	73.1	86.5	81.3	136.2	137.9	362661	311439	368561	346767	580437	588049				protein binding
High	G4MSH5	MFS domain-containing protein OS=Magnaporthe oryzae (strain 70-15 / ATCC MYA-4617 / FGSC 8958) OX=242507 GN=MGG_15700 PE=3 SV=1	59.6	6.55	6273	80.904	12	7	318	7	0	Phospho [S4(100); T8(99.5); S518(100); T542(100); S544(99.4); T549(100)]	1.19	0.25	0.747436	0.99989	89.3	90.8	76.1	132.9	104.7	106.2	5.12853e+08	5.21601e+08	4.37073e+08	7.63065e+08	6.01069e+08	6.10048e+08		transport	membrane	transporter activity
High	G4MSH6	Uncharacterized protein OS=Magnaporthe oryzae (strain 70-15 / ATCC MYA-4617 / FGSC 8958) OX=242507 GN=MGG_15701 PE=4 SV=1	83.3	7.02	1103	31.316	4	2	15	2	0	Phospho [S712(100); S713(100)]	0.54	-0.89	0.0820681	0.483078	107	120.5	139.3	47.9	65	120.3	8.22878e+07	9.27089e+07	1.07144e+08	3.68406e+07	5.00403e+07	9.25649e+07				catalytic activity;nucleotide binding
High	G4MSI2	Sexual differentiation process protein isp4 OS=Magnaporthe oryzae (strain 70-15 / ATCC MYA-4617 / FGSC 8958) OX=242507 GN=MGG_01452 PE=3 SV=1	116.5	7.24	816	48.484	5	3	24	3	0	Phospho [S211(100); S221(100); S255(100); S256(100); S257(100); S262(100)]	1.071	0.1	0.96209	0.99989	122.2	32.4	127.3	158.1	29.2	130.8	1.12107e+07	2.97347e+06	1.16808e+07	1.45104e+07	2.67586e+06	1.20032e+07		transport	membrane
High	G4MSI6	Senescence domain-containing protein OS=Magnaporthe oryzae (strain 70-15 / ATCC MYA-4617 / FGSC 8958) OX=242507 GN=MGG_01456 PE=4 SV=1	55.7	7.68	1385	46.596	22	7	32	7	0	Phospho [T252(91.4); T339(100); S514(88.9)]	0.882	-0.18	0.647047	0.982921	110.2	86	102.3	89.8	90.3	121.3	2.74587e+06	2.14283e+06	2.5491e+06	2.23722e+06	2.24848e+06	3.02149e+06					Endocytosis
High	G4MSJ7	Uncharacterized protein OS=Magnaporthe oryzae (strain 70-15 / ATCC MYA-4617 / FGSC 8958) OX=242507 GN=MGG_15705 PE=4 SV=1	129.3	5.72	61	5.011	1	1	1	1	0	Phospho [S1035(100)]	0.985	-0.02	0.864198	0.99989	95.4	114	78.7	87	131.1	93.9	399042	477113	329171	363895	548541	392904		cell differentiation;reproduction	membrane
High	G4MSK2	THO complex subunit 2 OS=Magnaporthe oryzae (strain 70-15 / ATCC MYA-4617 / FGSC 8958) OX=242507 GN=MGG_01468 PE=3 SV=1	276.5	9.31	2288	141.465	7	9	99	9	0	Phospho [S1139(98.4); S1151(99.8); T1152(99.8); S1170(99.8); S1648(100); S2060(92); S2088(100); S2092(96.8); T2094(93.2); S2100(99.8); S2283(100); T2287(87.8)]	1.033	0.05	0.963198	0.99989	96.8	88.5	104.3	100	82.4	127.9	2.03469e+07	1.86077e+07	2.19119e+07	2.10166e+07	1.73211e+07	2.68787e+07					Spliceosome; RNA transport
High	G4MSK3	Homoserine O-acetyltransferase OS=Magnaporthe oryzae (strain 70-15 / ATCC MYA-4617 / FGSC 8958) OX=242507 GN=MGG_01469 PE=3 SV=1	47.7	5.5	744	28.115	10	2	16	2	0	Phospho [S415(89)]	1.321	0.4	0.551145	0.961486	82.5	143.8	69	78.3	117.4	109	709284	1.23624e+06	593005	673243	1.00953e+06	937179		metabolic process	cytoplasm	catalytic activity	Metabolic pathways; Biosynthesis of antibiotics; Cysteine and methionine metabolism
High	G4MSK5	RECA_2 domain-containing protein OS=Magnaporthe oryzae (strain 70-15 / ATCC MYA-4617 / FGSC 8958) OX=242507 GN=MGG_01470 PE=4 SV=1	42	5.05	613	25.595	6	1	12	1	0	Phospho [S368(100)]	0.623	-0.68	0.171871	0.692536	133.7	99.6	121.4	67.4	75.6	102.2	1.35327e+06	1.00796e+06	1.22841e+06	682422	764869	1.03436e+06		metabolic process;response to stimulus		catalytic activity;DNA binding;nucleotide binding
High	G4MSK7	Arf GTPase-activating protein OS=Magnaporthe oryzae (strain 70-15 / ATCC MYA-4617 / FGSC 8958) OX=242507 GN=MGG_01472 PE=4 SV=1	51.9	9.03	1290	61.864	17	9	101	9	0	Phospho [T172(100); T180(100); S189(98.8); S207(100); S315(99.9)]	0.785	-0.35	0.446927	0.921832	119.1	113.5	101.9	121.7	54.6	89.2	8.26499e+07	7.87807e+07	7.07106e+07	8.44886e+07	3.79158e+07	6.18757e+07		regulation of biological process		enzyme regulator activity;metal ion binding	Endocytosis
High	G4MSM4	SCD domain-containing protein OS=Magnaporthe oryzae (strain 70-15 / ATCC MYA-4617 / FGSC 8958) OX=242507 GN=MGG_07070 PE=4 SV=1	135.1	5.11	3449	109.351	12	10	116	10	0	Phospho [S31(100); T34(100); T38(100); S1041(100); S1208(100)]	1.245	0.32	0.659809	0.983098	91.2	88.7	87.7	101.1	120.8	110.4	5.34308e+07	5.19445e+07	5.1371e+07	5.92251e+07	7.07649e+07	6.46527e+07					Cell cycle - yeast; Meiosis - yeast
High	G4MSM9	Uncharacterized protein OS=Magnaporthe oryzae (strain 70-15 / ATCC MYA-4617 / FGSC 8958) OX=242507 GN=MGG_15076 PE=3 SV=1	52.2	5.88	1792	67.138	10	4	54	4	0	Phospho [S384(100); S392(93.8)]	1.21	0.27	0.714399	0.995687	89.3	110	83.1	119.3	108	90.3	2.28248e+07	2.81258e+07	2.12378e+07	3.04857e+07	2.76117e+07	2.30759e+07			membrane
High	G4MSN2	Cystathionine beta-lyase OS=Magnaporthe oryzae (strain 70-15 / ATCC MYA-4617 / FGSC 8958) OX=242507 GN=MGG_07074 PE=3 SV=1	48.7	6.35	1832	45.341	14	3	144	3	0	Phospho [S30(100); S34(99.6); S35(86.2); S37(90.8)]	1.002	0	0.899925	0.99989	99.1	121.3	94.7	99.4	86.3	99.3	8.78346e+06	1.07495e+07	8.39752e+06	8.81102e+06	7.64698e+06	8.79979e+06		metabolic process		catalytic activity	Biosynthesis of secondary metabolites; Metabolic pathways; Biosynthesis of amino acids; Cysteine and methionine metabolism; Selenocompound metabolism
High	G4MSN3	ATPase family AAA domain-containing protein 1 OS=Magnaporthe oryzae (strain 70-15 / ATCC MYA-4617 / FGSC 8958) OX=242507 GN=MGG_07075 PE=3 SV=1	46.5	5.68	1843	36.033	7	2	42	2	0	Phospho [S408(100); T418(100); S422(100)]	1.411	0.5	0.442935	0.918989	78.7	82.7	92	125.8	116.7	104	9.5192e+06	1.00083e+07	1.1131e+07	1.52178e+07	1.41212e+07	1.25803e+07		metabolic process;response to stimulus	membrane	catalytic activity;nucleotide binding;RNA binding
High	G4MSP4	Mannan polymerase II complex ANP1 subunit OS=Magnaporthe oryzae (strain 70-15 / ATCC MYA-4617 / FGSC 8958) OX=242507 GN=MGG_12335 PE=4 SV=1	58.3	6.28	31	3.946	3	2	6	2	0	Phospho [S34(100)]	0.898	-0.16	0.680763	0.987895	125.5	107	105.9	101.7	96.1	63.8	6.6941e+06	5.70986e+06	5.64712e+06	5.42547e+06	5.127e+06	3.40244e+06		metabolic process	endoplasmic reticulum;Golgi;membrane	catalytic activity	Metabolic pathways; Various types of N-glycan biosynthesis
High	G4MSP5	Pattern formation protein EMB30 OS=Magnaporthe oryzae (strain 70-15 / ATCC MYA-4617 / FGSC 8958) OX=242507 GN=MGG_12336 PE=4 SV=1	180.1	5.41	812	65.123	7	6	57	6	0	Phospho [S87(100); S345(100); S347(100); T1622(99.7)]	0.682	-0.55	0.258889	0.790088	121.1	107.4	143.4	83.6	61.8	82.6	9.32393e+06	8.2639e+06	1.10399e+07	6.43781e+06	4.76029e+06	6.3583e+06		cell organization and biogenesis;regulation of biological process;transport	cytoplasm;cytosol;Golgi		Endocytosis
High	G4MSQ4	Polyphosphoinositide phosphatase OS=Magnaporthe oryzae (strain 70-15 / ATCC MYA-4617 / FGSC 8958) OX=242507 GN=MGG_07091 PE=4 SV=1	124.4	6.05	297	24.764	3	1	7	1	0	Phospho [S119(99.6); T129(100)]	0.792	-0.34	0.460422	0.928687	88.2	114.7	107.7	85.3	122.8	81.3	1.55414e+06	2.02235e+06	1.89883e+06	1.50424e+06	2.16441e+06	1.43309e+06				catalytic activity
High	G4MSQ5	Uncharacterized protein OS=Magnaporthe oryzae (strain 70-15 / ATCC MYA-4617 / FGSC 8958) OX=242507 GN=MGG_15852 PE=4 SV=1	87.6	6.29	1030	48.926	13	7	28	7	0	Phospho [T66(78.2); T68(90.7); S72(81); S94(78.4); S769(100); S773(100); S806(100)]	0.68	-0.56	0.255088	0.789067	116.1	117.4	117.4	77.2	92.1	79.8	8.50536e+06	8.5992e+06	8.59861e+06	5.65612e+06	6.74527e+06	5.84335e+06
High	G4MSQ7	Uncharacterized protein OS=Magnaporthe oryzae (strain 70-15 / ATCC MYA-4617 / FGSC 8958) OX=242507 GN=MGG_07095 PE=4 SV=1	61.8	4.75	1630	126.203	34	7	60	7	0	Phospho [S9(88.8); S15(100); S392(99.9); S450(87.3); S454(76)]	1.57	0.65	0.295754	0.835593	92.2	76.2	73.9	132.5	105.5	119.7	5.44047e+06	4.49755e+06	4.35962e+06	7.82026e+06	6.22492e+06	7.06051e+06
High	G4MSQ8	Zn(2)-C6 fungal-type domain-containing protein OS=Magnaporthe oryzae (strain 70-15 / ATCC MYA-4617 / FGSC 8958) OX=242507 GN=MGG_12339 PE=4 SV=1	80.6	6.81	32	4.429	2	1	1	1	0	Phospho [S715(99.7)]	0.616	-0.7	0.163554	0.671774	159.5	78.6	123.8	73.4	88.5	76.3	613897	302590	476403	282393	340600	293577		regulation of biological process	nucleus	metal ion binding
High	G4MSR8	Uncharacterized protein OS=Magnaporthe oryzae (strain 70-15 / ATCC MYA-4617 / FGSC 8958) OX=242507 GN=MGG_07102 PE=4 SV=1	34.4	6.73	4424	222.099	54	13	208	13	0	Phospho [S16(95.7); S99(100); S116(100); S188(100); S197(100); S211(100); S215(99.3); S222(100); S227(100)]	1.042	0.06	0.981399	0.99989	92.4	96.5	104.7	112.2	100.5	93.7	9.33188e+07	9.7434e+07	1.05779e+08	1.13347e+08	1.01526e+08	9.45994e+07
High	G4MSR9	Uncharacterized protein OS=Magnaporthe oryzae (strain 70-15 / ATCC MYA-4617 / FGSC 8958) OX=242507 GN=MGG_07103 PE=4 SV=1	98.9	9.92	29	2.619	1	1	1	1	0	Phospho [S845(99.8)]	0.01	-6.64	1e-17	2.13824e-16	171.9	258.5	169.6				422568	635246	416727
High	G4MST1	Inosine-uridine preferring nucleoside hydrolase OS=Magnaporthe oryzae (strain 70-15 / ATCC MYA-4617 / FGSC 8958) OX=242507 GN=MGG_04540 PE=3 SV=1	47.3	5.69	54	6.439	7	3	9	3	0	Phospho [S247(83.5)]	1.814	0.86	0.154707	0.664203	68.6	55.4	85.1	124.6	201.3	65	345067	278398	427883	626078	1.0118e+06	326679				catalytic activity
High	G4MST3	Uncharacterized protein OS=Magnaporthe oryzae (strain 70-15 / ATCC MYA-4617 / FGSC 8958) OX=242507 GN=MGG_04543 PE=4 SV=1	48.8	9.31	7713	263.94	42	11	293	11	0	Phospho [S109(100); S110(100); S116(100); S170(99.1); S318(97.3); S347(99.8); S350(100); S365(91.7); S381(98.7); S385(99.9); T394(99.3)]	0.834	-0.26	0.545266	0.960593	101.4	111.3	112.1	89	92.8	93.5	1.73802e+08	1.90823e+08	1.92287e+08	1.52608e+08	1.59095e+08	1.60268e+08			membrane
High	G4MSU3	Uncharacterized protein OS=Magnaporthe oryzae (strain 70-15 / ATCC MYA-4617 / FGSC 8958) OX=242507 GN=MGG_04575 PE=4 SV=1	131.8	5.6	161	4.003	1	1	5	1	0	Phospho [S699(99.8)]	1.143	0.19	0.827713	0.99989	102.6	93.9	77.9	107.4	114.1	104.1	1.1335e+06	1038056	860644	1.18634e+06	1.26114e+06	1.1506e+06		metabolic process
High	G4MSU7	Phosphoacetylglucosamine mutase OS=Magnaporthe oryzae (strain 70-15 / ATCC MYA-4617 / FGSC 8958) OX=242507 GN=MGG_11383 PE=3 SV=1	60.4	6.11	5939	159.189	28	13	249	13	0	Phospho [T67(96.1); S69(100)]	0.697	-0.52	0.284423	0.826989	125	95.3	128.5	61.4	87.2	102.5	1.9312e+07	1.47242e+07	1.9845e+07	9.49099e+06	1.34687e+07	1.58329e+07		metabolic process		catalytic activity;metal ion binding	Amino sugar and nucleotide sugar metabolism; Metabolic pathways; Biosynthesis of antibiotics
High	G4MSV2	Chromodomain helicase DNA binding protein OS=Magnaporthe oryzae (strain 70-15 / ATCC MYA-4617 / FGSC 8958) OX=242507 GN=MGG_04589 PE=4 SV=1	193.2	6.25	1116	47.492	4	7	33	7	0	Phospho [S150(100); S159(100); S1363(100); S1365(99.2); S1386(100)]	0.908	-0.14	0.703017	0.990491	103.2	112.3	109.8	109	65.9	99.8	1.41744e+07	1.54272e+07	1.50869e+07	1.49638e+07	9.04815e+06	1.37044e+07		cell organization and biogenesis;metabolic process;regulation of biological process	nucleus	catalytic activity;DNA binding;nucleotide binding;protein binding
High	G4MSV6	Pre-mRNA-processing protein prp40 OS=Magnaporthe oryzae (strain 70-15 / ATCC MYA-4617 / FGSC 8958) OX=242507 GN=MGG_04602 PE=4 SV=1	106.1	9.1	1104	57.886	12	8	56	8	0	Phospho [S167(100); S649(99.3); S674(88.6); T827(96.7); T829(76.9); S834(76.9); S836(87.4); S891(100); S893(100)]	1.079	0.11	0.945278	0.99989	100.8	121.9	81.4	120.6	108.8	66.5	2.14279e+07	2.59115e+07	1.73046e+07	2.56308e+07	2.3129e+07	1.41443e+07				protein binding	Spliceosome
High	G4MSW1	Ornithine cyclodeaminase/mu-crystallin family protein OS=Magnaporthe oryzae (strain 70-15 / ATCC MYA-4617 / FGSC 8958) OX=242507 GN=MGG_04607 PE=4 SV=1	53.5	8.06	225	21.738	11	4	10	4	0	Phospho [S350(100)]	2.008	1.01	0.0935473	0.517478	84.8	62.2	54.1	124.8	118.9	155.2	312131	228696	199078	459309	437380	570947
High	G4MSW3	60S ribosomal protein L8 OS=Magnaporthe oryzae (strain 70-15 / ATCC MYA-4617 / FGSC 8958) OX=242507 GN=MGG_04612 PE=3 SV=1	29.1	10.26	2046	66.499	43	13	136	13	0	Phospho [S257(100)]	1.579	0.66	0.288546	0.826989	73.6	78.1	91.6	123.3	103.3	130.1	530105	562135	659695	887812	743960	936536		metabolic process	ribosome		Ribosome
High	G4MSW6	Histone acetyltransferase OS=Magnaporthe oryzae (strain 70-15 / ATCC MYA-4617 / FGSC 8958) OX=242507 GN=MGG_04615 PE=3 SV=1	120.5	4.87	2957	100.524	11	10	84	10	0	Phospho [S140(100); S318(100); S322(100); T330(100); S331(100); S332(100); S370(82.7); S924(100); T1089(100)]	1.176	0.23	0.770899	0.99989	89.2	90.6	88.1	104.9	123.3	103.8	2.26368e+07	2.29866e+07	2.23475e+07	2.66105e+07	3.12649e+07	2.6339e+07		cell organization and biogenesis;metabolic process;regulation of biological process	nucleus	catalytic activity;metal ion binding
High	G4MSW7	Epsin-1 OS=Magnaporthe oryzae (strain 70-15 / ATCC MYA-4617 / FGSC 8958) OX=242507 GN=MGG_04616 PE=3 SV=1	65.5	6.19	731	40.51	16	6	47	6	0	Phospho [S218(100); S406(97.1); T494(98.3); T498(97.4); T515(100)]	1.203	0.27	0.725622	0.99941	106	14.4	116.7	127.5	133.8	101.4	3.09244e+07	4.21412e+06	3.40467e+07	3.71955e+07	3.90234e+07	2.95843e+07		cell organization and biogenesis;transport		protein binding	Endocytosis
High	G4MSW8	Peptidase S59 domain-containing protein OS=Magnaporthe oryzae (strain 70-15 / ATCC MYA-4617 / FGSC 8958) OX=242507 GN=MGG_04617 PE=3 SV=1	200	6.33	1371	80.708	9	10	63	10	0	Phospho [S742(96.8); S749(100); S837(93.5); S885(100)]	0.892	-0.16	0.669019	0.986084	118.2	106	106.3	74.8	100	94.8	1.89837e+07	1.70109e+07	1.70575e+07	1.20006e+07	1.60496e+07	1.52222e+07		transport			RNA transport
High	G4MSX1	Protein BFR2 OS=Magnaporthe oryzae (strain 70-15 / ATCC MYA-4617 / FGSC 8958) OX=242507 GN=MGG_04641 PE=3 SV=1	62.8	4.54	578	21.945	10	2	14	2	0	Phospho [S33(83.1); S37(94.1); S39(90.3); S43(84.2); S556(100)]	1.848	0.89	0.141442	0.634741	68.1	89.6	64	161.8	90.8	125.7	911196	1.20004e+06	856877	2.16656e+06	1.21551e+06	1.68353e+06			nucleus
High	G4MSX6	Uncharacterized protein OS=Magnaporthe oryzae (strain 70-15 / ATCC MYA-4617 / FGSC 8958) OX=242507 GN=MGG_01480 PE=4 SV=1	21.4	5.39	100	10.283	10	2	7	2	0	Phospho [S4(100); S11(100)]	0.611	-0.71	0.156626	0.669315	118.2	160	120.4	73.5	75.1	52.8	2.03889e+06	2.75968e+06	2.07605e+06	1.26796e+06	1.29548e+06	910183		transport	membrane	transporter activity
High	G4MSY6	Uncharacterized protein OS=Magnaporthe oryzae (strain 70-15 / ATCC MYA-4617 / FGSC 8958) OX=242507 GN=MGG_01488 PE=4 SV=1	28.3	10.95	848	27.839	20	3	35	3	0	Phospho [S191(98.6); S193(100); S216(100); S220(100); S221(100); S246(99.3)]	1.891	0.92	0.125647	0.599236	70.7	80.6	64.3	134.8	115.7	133.8	5.28205e+06	6.02048e+06	4.80003e+06	1.00671e+07	8.64081e+06	9.99027e+06			membrane
High	G4MSY7	Uncharacterized protein OS=Magnaporthe oryzae (strain 70-15 / ATCC MYA-4617 / FGSC 8958) OX=242507 GN=MGG_01489 PE=4 SV=1	110.3	7.66	342	6.856	1	1	7	1	0	Phospho [S465(100)]	0.947	-0.08	0.785933	0.99989	100.2	112.9	104.8	81.3	99.3	101.5	840247	947026	878725	681777	832481	850858				catalytic activity;motor activity;structural molecule activity
High	G4MSY8	DJ-1_PfpI domain-containing protein OS=Magnaporthe oryzae (strain 70-15 / ATCC MYA-4617 / FGSC 8958) OX=242507 GN=MGG_01490 PE=4 SV=1	31.6	5.24	832	43.822	30	8	54	8	0	Phospho [S216(100)]	0.717	-0.48	0.318091	0.856124	162.6	13.7	152.5	155.6	6.2	109.4	1.15817e+08	9.76285e+06	1.08643e+08	1.1087e+08	4.39811e+06	7.78929e+07		regulation of biological process
High	G4MSZ1	Origin recognition complex subunit 4 OS=Magnaporthe oryzae (strain 70-15 / ATCC MYA-4617 / FGSC 8958) OX=242507 GN=MGG_11196 PE=3 SV=1	90.1	7.03	407	18.371	7	2	11	2	0	Phospho [S93(100); T100(97.1); S131(84.1); S143(90.3)]	1.179	0.24	0.765254	0.99989	102	91.3	89.2	114.3	95.6	107.6	4.28773e+06	3.83705e+06	3.7501e+06	4.8075e+06	4.02063e+06	4.52342e+06		metabolic process	nucleus	DNA binding;metal ion binding;nucleotide binding;protein binding	Cell cycle - yeast; Meiosis - yeast
High	G4MSZ4	Developmental regulator flbA OS=Magnaporthe oryzae (strain 70-15 / ATCC MYA-4617 / FGSC 8958) OX=242507 GN=MGG_14517 PE=4 SV=1	79.2	8.92	1649	44.982	9	6	39	6	0	Phospho [S401(91.5); S696(99.8); S699(98.4)]	0.975	-0.04	0.843139	0.99989	110.2	118.7	97.1	55.8	107.4	110.7	1.23241e+07	1.32783e+07	1.08599e+07	6.24517e+06	1.20102e+07	1.23853e+07		regulation of biological process;response to stimulus			MAPK signaling pathway - yeast
High	G4MT06	Protein HGH1 homolog OS=Magnaporthe oryzae (strain 70-15 / ATCC MYA-4617 / FGSC 8958) OX=242507 GN=MGG_01501 PE=3 SV=1	40.2	4.84	328	5.95	5	1	7	1	0	Phospho [S342(100)]	0.729	-0.46	0.33986	0.870245	103.5	171.6	105.5	76.9	81.2	61.3	3.55897e+06	5.90131e+06	3.62666e+06	2.64435e+06	2.79092e+06	2.10762e+06
High	G4MT07	LysM domain-containing protein OS=Magnaporthe oryzae (strain 70-15 / ATCC MYA-4617 / FGSC 8958) OX=242507 GN=MGG_01502 PE=4 SV=1	70	9.64	41	8.185	7	2	6	2	0	Phospho [T152(100); T592(78.4)]	0.984	-0.02	0.862172	0.99989	157.6	83.9	96.6	49.7	117.1	95	2.25594e+06	1.20034e+06	1.38228e+06	711926	1.6759e+06	1.35967e+06
High	G4MT13	Uncharacterized protein OS=Magnaporthe oryzae (strain 70-15 / ATCC MYA-4617 / FGSC 8958) OX=242507 GN=MGG_01508 PE=4 SV=1	35.7	5.58	4513	119.06	38	8	187	8	0	Phospho [S208(100); S243(100); T274(100)]	1.337	0.42	0.53124	0.959295	88.1	87	95.6	122.5	89.1	117.7	6.32112e+06	6.24173e+06	6.86615e+06	8.79529e+06	6.39745e+06	8.44896e+06			cytoplasm	protein binding
High	G4MT18	Zn(2)-C6 fungal-type domain-containing protein OS=Magnaporthe oryzae (strain 70-15 / ATCC MYA-4617 / FGSC 8958) OX=242507 GN=MGG_11192 PE=4 SV=1	118.4	7.71	146	19.073	7	3	8	3	0	Phospho [S762(100)]	1.95	0.96	0.107073	0.548061	67	72.4	65.8	127.4	136.6	130.7	843398	911584	827739	1.60347e+06	1.71959e+06	1.64486e+06		regulation of biological process	nucleus	metal ion binding
High	G4MT27	Uncharacterized protein OS=Magnaporthe oryzae (strain 70-15 / ATCC MYA-4617 / FGSC 8958) OX=242507 GN=MGG_01519 PE=4 SV=1	46.7	7.47	2206	82.257	18	3	72	3	0	Phospho [S51(99.8); S71(91.2); S77(96.7)]	1.031	0.04	0.959179	0.99989	86.9	96.7	88.2	150.7	86.7	90.9	4.02665e+06	4.4833e+06	4.08791e+06	6.986e+06	4.01871e+06	4.2143e+06		metabolic process	nucleus	RNA binding
High	G4MT30	Uncharacterized protein OS=Magnaporthe oryzae (strain 70-15 / ATCC MYA-4617 / FGSC 8958) OX=242507 GN=MGG_15078 PE=4 SV=1	100.3	8.94	314	31.639	10	7	37	7	0	Phospho [S156(100); S167(100); S394(100); S584(100)]	0.859	-0.22	0.597951	0.973018	121.3	36.6	126.4	119.5	104.2	92.1	1.43441e+07	4.32264e+06	1.49405e+07	1.41258e+07	1.23198e+07	1.0886e+07
High	G4MT33	Cell morphogenesis protein PAG1 OS=Magnaporthe oryzae (strain 70-15 / ATCC MYA-4617 / FGSC 8958) OX=242507 GN=MGG_07116 PE=4 SV=1	289.5	6.47	326	22.849	3	4	10	4	0	Phospho [S35(100); T355(100); T847(100); S2509(100); S2515(100)]	0.706	-0.5	0.299732	0.840074	103.3	129.4	120.5	87.6	74.2	85.1	763474	956554	890732	647785	548673	629232
High	G4MT38	26S proteasome regulatory subunit RPN1 OS=Magnaporthe oryzae (strain 70-15 / ATCC MYA-4617 / FGSC 8958) OX=242507 GN=MGG_07120 PE=3 SV=1	99.6	5.01	1262	48.169	10	8	62	8	0	Phospho [T19(100)]	0.658	-0.6	0.221121	0.761763	125.4	135.5	105.5	38.8	82.5	112.4	1.1072e+06	1.19585e+06	931040	342414	728160	992546		regulation of biological process	nucleus;proteasome	enzyme regulator activity;protein binding	Proteasome
High	G4MT41	Zn(2)-C6 fungal-type domain-containing protein OS=Magnaporthe oryzae (strain 70-15 / ATCC MYA-4617 / FGSC 8958) OX=242507 GN=MGG_12349 PE=4 SV=1	72.6	9.35	211	5.763	2	1	7	1	0	Phospho [S546(100)]	1.302	0.38	0.577567	0.965474	79.4	89.7	103.7	116.8	130.7	79.6	1.09961e+06	1.24221e+06	1.43538e+06	1.61691e+06	1.81005e+06	1.10234e+06		regulation of biological process	nucleus	metal ion binding
High	G4MT45	Replication protein A 32 kDa subunit OS=Magnaporthe oryzae (strain 70-15 / ATCC MYA-4617 / FGSC 8958) OX=242507 GN=MGG_07124 PE=3 SV=1	29.1	4.97	75	5.833	17	2	3	2	0	Phospho [S29(99.9)]	0.01	-6.64	1e-17	2.13824e-16	190.2	173.8	236				573420	523729	711346					metabolic process;response to stimulus	nucleus	DNA binding	Mismatch repair; DNA replication; Homologous recombination; Nucleotide excision repair
High	G4MT50	Spindle pole body component OS=Magnaporthe oryzae (strain 70-15 / ATCC MYA-4617 / FGSC 8958) OX=242507 GN=MGG_07129 PE=3 SV=1	107.2	7.58	436	17.251	6	3	10	3	0	Phospho [S80(100); S105(99.8); S372(100); S375(100); S376(100)]	0.352	-1.51	0.00432128	0.0523596	146.9	143.9	146.5	81.3	29.8	51.6	2.25007e+06	2.20399e+06	2.24306e+06	1.24546e+06	455846	789561		cell organization and biogenesis	cytoplasm;cytoskeleton	protein binding
High	G4MT59	Nucleolar GTP-binding protein 1 OS=Magnaporthe oryzae (strain 70-15 / ATCC MYA-4617 / FGSC 8958) OX=242507 GN=MGG_07136 PE=3 SV=1	74.7	9.25	40	8.065	4	1	3	1	0	Phospho [S477(99.5)]	3.437	1.78	0.00254039	0.033377	45.9	54.9	36.3	180.8	124.4	157.6	84677.3	101365	67074.2	333895	229723	291051		regulation of biological process;response to stimulus	nucleus	nucleotide binding	Ribosome biogenesis in eukaryotes
High	G4MT63	C2H2-type domain-containing protein OS=Magnaporthe oryzae (strain 70-15 / ATCC MYA-4617 / FGSC 8958) OX=242507 GN=MGG_15861 PE=4 SV=1	52.1	9.64	201	26.401	9	2	30	2	0	Phospho [T100(80.3)]	1.189	0.25	0.749079	0.99989	94.8	109.6	87.3	112.7	127.3	68.3	2.32034e+06	2.68208e+06	2.13693e+06	2.7578e+06	3.11386e+06	1.67063e+06				metal ion binding
High	G4MT67	Uncharacterized protein OS=Magnaporthe oryzae (strain 70-15 / ATCC MYA-4617 / FGSC 8958) OX=242507 GN=MGG_07142 PE=3 SV=1	34.9	5.34	894	46.209	17	3	37	3	0	Phospho [T161(100); T164(100); S165(100); S174(100); S177(100); S210(99.6); T215(99.1); T216(100)]	1.646	0.72	0.242417	0.770723	81.1	75.2	76.3	125.6	130.3	111.5	3.08965e+06	2.86497e+06	2.90648e+06	4.78381e+06	4.96242e+06	4.24554e+06		regulation of biological process	nucleus
High	G4MT68	Associated with spindles and kinetochores protein 1 OS=Magnaporthe oryzae (strain 70-15 / ATCC MYA-4617 / FGSC 8958) OX=242507 GN=MGG_07143 PE=3 SV=1	50.4	4.87	1037	43.55	13	3	18	3	0	Phospho [S388(99.2); S390(99.2); S399(100)]	1.209	0.27	0.714778	0.995687	85.6	91.7	93.2	110.9	133.9	84.8	1.13299e+06	1.21409e+06	1.23403e+06	1.46843e+06	1.7727e+06	1.1228e+06		cell organization and biogenesis
High	G4MT69	Uncharacterized protein OS=Magnaporthe oryzae (strain 70-15 / ATCC MYA-4617 / FGSC 8958) OX=242507 GN=MGG_07144 PE=4 SV=1	7.3	9.7	479	27.993	44	2	19	2	0	Phospho [S20(99.9); S58(91.4)]	0.736	-0.44	0.351988	0.887497	177	97.5	92.2	71.7	66.3	95.2	2.12336e+06	1.16954e+06	1.1062e+06	860546	794860	1.14239e+06		metabolic process
High	G4MT73	Uncharacterized protein OS=Magnaporthe oryzae (strain 70-15 / ATCC MYA-4617 / FGSC 8958) OX=242507 GN=MGG_07147 PE=4 SV=1	83.7	5.66	694	28.333	8	3	15	3	0	Phospho [S84(100); S514(100); S740(100); S744(100)]	1.004	0.01	0.903458	0.99989	97.7	102.9	93.5	88.3	119.6	98	4.05539e+06	4.27242e+06	3.8824e+06	3.66797e+06	4.96513e+06	4.06989e+06		metabolic process		metal ion binding;RNA binding
High	G4MT76	Exocyst complex component SEC5 OS=Magnaporthe oryzae (strain 70-15 / ATCC MYA-4617 / FGSC 8958) OX=242507 GN=MGG_07150 PE=3 SV=1	117.3	7.24	89	16.655	5	3	11	3	0	Phospho [S214(100)]	1.028	0.04	0.952317	0.99989	124	46.2	90.2	160.8	92.7	86	937883	349510	682223	1.21546e+06	700998	650588		transport
High	G4MT77	Phosphatidylinositol 4-kinase OS=Magnaporthe oryzae (strain 70-15 / ATCC MYA-4617 / FGSC 8958) OX=242507 GN=MGG_07151 PE=3 SV=1	92.6	6.95	649	29.65	12	5	22	5	0	Phospho [S21(100); S23(100); S32(100); S35(100); S54(88.1); S58(88.1); S771(85.7); S791(82.6); S794(82.6)]	1.978	0.98	0.0993382	0.530991	71	67.2	81	140.4	98.7	141.7	4.78551e+06	4.53074e+06	5.45721e+06	9.46488e+06	6.65158e+06	9.55064e+06		metabolic process		catalytic activity;nucleotide binding	Metabolic pathways; Inositol phosphate metabolism; Phosphatidylinositol signaling system
High	G4MT81	Transcription termination factor 2 OS=Magnaporthe oryzae (strain 70-15 / ATCC MYA-4617 / FGSC 8958) OX=242507 GN=MGG_07155 PE=4 SV=1	124.1	8.13	536	18.21	3	1	10	1	0	Phospho [S790(99.9)]	1.721	0.78	0.198492	0.730036	78.4	70	85.8	84.4	146.5	134.9	1.5967e+06	1.42601e+06	1.74778e+06	1.71921e+06	2.98478e+06	2.74849e+06		metabolic process;regulation of biological process;response to stimulus		catalytic activity;metal ion binding;nucleotide binding
High	G4MT88	SET1 complex component swd1 OS=Magnaporthe oryzae (strain 70-15 / ATCC MYA-4617 / FGSC 8958) OX=242507 GN=MGG_04651 PE=4 SV=1	52.8	5.83	354	14.616	3	2	9	2	0	Phospho [S438(100)]	1.105	0.14	0.897093	0.99989	91.1	138.9	86.4	105.8	77.2	100.7	2.27251e+06	3.46362e+06	2.1541e+06	2.64003e+06	1.92565e+06	2.51068e+06				protein binding
High	G4MT89	DNA-directed RNA polymerase subunit OS=Magnaporthe oryzae (strain 70-15 / ATCC MYA-4617 / FGSC 8958) OX=242507 GN=MGG_04652 PE=3 SV=1	193.5	6.47	1842	136.895	10	10	108	10	0	Phospho [S163(84.6); T166(84.8); S1605(84.9); S1610(99.2); S1612(99.5); S1613(98.6); T1720(84.3); S1721(99.6); S1729(88.5); S1750(89.2); S1755(88.1)]	1.179	0.24	0.764585	0.99989	89.5	98.2	84.5	118.6	105.6	103.5	1.29343e+07	1.41917e+07	1.22159e+07	1.71401e+07	1.52532e+07	1.4954e+07		metabolic process;response to stimulus	cytosol;nucleus	catalytic activity;DNA binding	Metabolic pathways; Pyrimidine metabolism; Purine metabolism; RNA polymerase
High	G4MT93	Uncharacterized protein OS=Magnaporthe oryzae (strain 70-15 / ATCC MYA-4617 / FGSC 8958) OX=242507 GN=MGG_04654 PE=4 SV=1	20.8	8.53	577	22.151	8	2	19	2	0	Phospho [S159(99.9); S160(100)]	1.394	0.48	0.461763	0.928687	90.7	100.2	66.5	126.5	134.5	81.6	4.59813e+06	5.07822e+06	3.36727e+06	6.41033e+06	6.81657e+06	4.13278e+06
High	G4MT97	Uncharacterized protein OS=Magnaporthe oryzae (strain 70-15 / ATCC MYA-4617 / FGSC 8958) OX=242507 GN=MGG_04656 PE=4 SV=1	55.1	9.55	106	8.21	4	2	10	2	0	Phospho [S152(100); S333(99.8); S336(99.7)]	1.262	0.34	0.634354	0.982921	87.3	89.9	77.2	128.5	110.2	106.9	1.39059e+06	1.43245e+06	1.22965e+06	2.04644e+06	1.75447e+06	1.70173e+06			membrane
High	G4MTA1	Uncharacterized protein OS=Magnaporthe oryzae (strain 70-15 / ATCC MYA-4617 / FGSC 8958) OX=242507 GN=MGG_04659 PE=4 SV=1	71.7	4.89	634	55.155	31	12	35	12	0	Phospho [S88(100); S177(86.5); T207(99.9); S294(97.5); S298(88.5); S303(100); S523(100); S603(100); S617(99.4); S656(100)]	0.568	-0.82	0.108003	0.548061	128.7	100.2	144.4	73.1	87.7	66	8.82804e+06	6.87501e+06	9.90337e+06	5.01156e+06	6.01477e+06	4.52404e+06
High	G4MTA3	SCA7 domain-containing protein OS=Magnaporthe oryzae (strain 70-15 / ATCC MYA-4617 / FGSC 8958) OX=242507 GN=MGG_04661 PE=4 SV=1	48.7	9.61	247	12.42	10	2	7	2	0	Phospho [S13(99.8); S92(100)]	1.252	0.32	0.64852	0.982921	83.4	87.5	116.9	113	109.6	89.6	1.02277e+06	1.07374e+06	1.43459e+06	1.3859e+06	1.34447e+06	1.09942e+06
High	G4MTA4	Uncharacterized protein OS=Magnaporthe oryzae (strain 70-15 / ATCC MYA-4617 / FGSC 8958) OX=242507 GN=MGG_04662 PE=3 SV=1	43.9	10.23	556	36.38	6	1	24	1	0	Phospho [S248(82.5); S249(77.7); S251(89.6); S255(82.1)]	1.013	0.02	0.922659	0.99989	88.4	78.3	146	89.5	73.6	124.2	7.14714e+06	6333781	1.18008e+07	7.23958e+06	5.94721e+06	1.00419e+07		transport	membrane
High	G4MTA9	Uncharacterized protein OS=Magnaporthe oryzae (strain 70-15 / ATCC MYA-4617 / FGSC 8958) OX=242507 GN=MGG_04667 PE=4 SV=1	54.8	5.33	2210	114.445	32	15	180	15	0	Phospho [T238(100); S244(100); T248(100); S273(97.1); T275(100); S384(98.5)]	0.766	-0.39	0.408113	0.917724	107.8	108.1	112.1	106.8	82.7	82.6	7.34109e+07	7.36123e+07	7.63395e+07	7.2754e+07	5.63571e+07	5.62735e+07		transport		RNA binding
High	G4MTB1	Cytochrome b561 domain-containing protein OS=Magnaporthe oryzae (strain 70-15 / ATCC MYA-4617 / FGSC 8958) OX=242507 GN=MGG_04669 PE=4 SV=1	94.9	10.42	299	20.903	6	4	18	4	0	Phospho [S316(93.6); S547(100); S644(99.9); S868(100)]	1.25	0.32	0.652189	0.983098	96.2	90.1	76.8	125.2	99	112.6	3.47328e+06	3.25173e+06	2.77141e+06	4.5186e+06	3.57424e+06	4.06366e+06		metabolic process	membrane	catalytic activity
High	G4MTB3	Uncharacterized protein OS=Magnaporthe oryzae (strain 70-15 / ATCC MYA-4617 / FGSC 8958) OX=242507 GN=MGG_15554 PE=4 SV=1	70.9	5.08	2762	87.237	13	8	93	8	0	Phospho [S105(100); S108(100); S187(91.9); S188(94.7)]	0.967	-0.05	0.827149	0.99989	109.6	94	121.6	124	44.8	106	7.27753e+07	6.24478e+07	8.07457e+07	8.23512e+07	2.97683e+07	7.03672e+07
High	G4MTD3	Uncharacterized protein OS=Magnaporthe oryzae (strain 70-15 / ATCC MYA-4617 / FGSC 8958) OX=242507 GN=MGG_04703 PE=4 SV=1	128.8	5.49	530	24.377	3	2	11	2	0	Phospho [T1232(100)]	2.41	1.27	0.0338056	0.26155	96	51.5	61.4	147.9	158.6	84.5	199078	106865	127303	306748	328929	175298			membrane	protein binding
High	G4MTD5	Uncharacterized protein OS=Magnaporthe oryzae (strain 70-15 / ATCC MYA-4617 / FGSC 8958) OX=242507 GN=MGG_15563 PE=4 SV=1	84.9	6.61	22	2.734	2	1	2	1	0	Phospho [S686(91.3)]	0.662	-0.59	0.232571	0.761763	133.4	130.9	83.2	74.3	86.7	91.6	157661	154755	98376.1	87798.1	102463	108289			membrane
High	G4MTF2	Aspartate carbamoyltransferase OS=Magnaporthe oryzae (strain 70-15 / ATCC MYA-4617 / FGSC 8958) OX=242507 GN=MGG_01537 PE=3 SV=1	246.6	6.52	2774	118.314	9	14	180	14	0	Phospho [S1860(100); S1872(100); S1902(100)]	0.743	-0.43	0.365277	0.893476	127.1	110.6	108.9	89.4	82.2	81.8	1.45714e+07	1.26824e+07	1.2486e+07	1.02443e+07	9.42298e+06	9.38306e+06		metabolic process;regulation of biological process	cytoplasm;cytosol	catalytic activity;metal ion binding;nucleotide binding	Metabolic pathways; Pyrimidine metabolism; Alanine, aspartate and glutamate metabolism
High	G4MTF3	Uncharacterized protein OS=Magnaporthe oryzae (strain 70-15 / ATCC MYA-4617 / FGSC 8958) OX=242507 GN=MGG_01538 PE=4 SV=1	134.9	7.69	3085	134.278	20	14	75	14	0	Phospho [S62(100); S312(100); S668(100); S689(100); T831(100); T842(87.5); S913(99.9); S920(96.6); S923(99.5); S948(88.2); S1119(99.7); T1189(100)]	1.936	0.95	0.111412	0.556328	63	58.4	74.4	122	163.8	118.4	7.85654e+06	7.28501e+06	9.2689e+06	1.52076e+07	2.04184e+07	1.47525e+07			membrane
High	G4MTF5	Uncharacterized protein OS=Magnaporthe oryzae (strain 70-15 / ATCC MYA-4617 / FGSC 8958) OX=242507 GN=MGG_11188 PE=4 SV=1	91.4	4.93	107	20.51	9	5	16	5	0	Phospho [T706(99.1)]	0.59	-0.76	0.134885	0.615969	128.9	102.7	132.1	90.4	76	70	241263	192257	247385	169250	142245	131002
High	G4MTG5	DNA replication initiation factor Cdc45 OS=Magnaporthe oryzae (strain 70-15 / ATCC MYA-4617 / FGSC 8958) OX=242507 GN=MGG_01549 PE=3 SV=1	95.7	5.54	77	3.103	2	1	4	1	0	Phospho [S258(100)]	1.431	0.52	0.42093	0.918199	75.5	98.6	79	108.9	113.1	124.7	290620	379524	304066	418967	435245	479943		metabolic process		RNA binding	Cell cycle - yeast; Meiosis - yeast
High	G4MTH2	Uncharacterized protein OS=Magnaporthe oryzae (strain 70-15 / ATCC MYA-4617 / FGSC 8958) OX=242507 GN=MGG_14795 PE=4 SV=1	53	9.76	233	24.128	4	2	6	2	0	Phospho [T395(87.5)]	1.948	0.96	0.107658	0.548061	59.9	52.2	154.4	62.2	154.8	116.6	338643	295149	873481	352059	875744	659768
High	G4MTH5	SET domain-containing protein OS=Magnaporthe oryzae (strain 70-15 / ATCC MYA-4617 / FGSC 8958) OX=242507 GN=MGG_01558 PE=4 SV=1	102.7	8.76	1217	86.485	17	11	53	11	0	Phospho [S515(100); S529(99.6); S536(100); S540(100); T544(100); S631(100); S633(100); S635(100); S641(100); T644(96.9); S809(100); S877(100); S922(100)]	1.09	0.12	0.925527	0.99989	97.4	101.4	86.5	100.5	106.2	108	1.25515e+07	1.30681e+07	1.11427e+07	1.29491e+07	1.36776e+07	1.39106e+07				protein binding
High	G4MTI0	ABC transporter OS=Magnaporthe oryzae (strain 70-15 / ATCC MYA-4617 / FGSC 8958) OX=242507 GN=MGG_01563 PE=4 SV=1	118.5	5.97	3344	123.507	8	6	89	6	0	Phospho [S350(100); S651(100); S654(100); S659(100); S664(98.2); S703(100); S704(100)]	0.942	-0.09	0.773759	0.99989	68	118	96.9	85.5	140.4	91.2	2.17825e+07	3.77765e+07	3.10041e+07	2.73543e+07	4.4955e+07	2.91943e+07			membrane	catalytic activity;nucleotide binding	ABC transporters
High	G4MTI5	Uncharacterized protein OS=Magnaporthe oryzae (strain 70-15 / ATCC MYA-4617 / FGSC 8958) OX=242507 GN=MGG_11185 PE=4 SV=1	72.6	9.61	4602	191	37	20	236	20	0	Phospho [S6(100); S32(100); T35(92.8); S37(90); S42(99.9); S65(100); S68(100); S71(100); S84(100); S88(99.1); S90(94.4); S92(100); T236(91.7); S239(99.9); S300(99.5); S302(98.9); S304(100); T320(90.4); S359(100); S363(99.8); S366(84.7); T651(78.1); T655(100)]	1.321	0.4	0.551075	0.961486	90	86.9	82.1	121.2	114.8	105.1	1.02662e+08	9.91009e+07	9.36957e+07	1.38279e+08	1.30948e+08	1.19892e+08
High	G4MTK1	Uncharacterized protein OS=Magnaporthe oryzae (strain 70-15 / ATCC MYA-4617 / FGSC 8958) OX=242507 GN=MGG_15867 PE=4 SV=1	98.3	8.85	556	29.955	11	5	18	5	0	Phospho [S128(97.1); S153(86.6); T335(80.8); S642(86.3); S645(100)]	1.326	0.41	0.545507	0.960593	86	103.1	87.2	125.7	115.6	82.4	2.76475e+06	3.3132e+06	2.80388e+06	4.04143e+06	3.71681e+06	2.64869e+06
High	G4MTK4	Uncharacterized protein OS=Magnaporthe oryzae (strain 70-15 / ATCC MYA-4617 / FGSC 8958) OX=242507 GN=MGG_15083 PE=4 SV=1	57.3	5.54	175	20.855	10	3	16	3	0	Phospho [S11(99.6); S68(89.5); S415(90.2)]	0.917	-0.12	0.721814	0.998272	115.7	104.8	92	96.1	127	64.4	4.53019e+06	4.10238e+06	3.60139e+06	3.76267e+06	4.97443e+06	2.5234e+06
High	G4MTK6	Uncharacterized protein OS=Magnaporthe oryzae (strain 70-15 / ATCC MYA-4617 / FGSC 8958) OX=242507 GN=MGG_07171 PE=4 SV=1	43.7	6.39	2146	92.078	34	7	57	7	0	Phospho [T22(91.8); S106(98.6); T110(89.7); S128(99.7)]	1.251	0.32	0.650902	0.983098	103.8	81.2	85.5	115.9	106.9	106.7	1.7186e+07	1.34395e+07	1.41548e+07	1.91884e+07	1.77013e+07	1.7674e+07
High	G4MTL1	Elongator complex protein 1 OS=Magnaporthe oryzae (strain 70-15 / ATCC MYA-4617 / FGSC 8958) OX=242507 GN=MGG_07174 PE=3 SV=1	142.4	5.74	28	4.222	2	2	3	2	0	Phospho [S1162(99.9)]	0.01	-6.64	1e-17	2.13824e-16	230.9	213.2	155.9				742099	685420	501213					metabolic process;regulation of biological process	cytoplasm;nucleus	protein binding
High	G4MTM2	GRIP domain-containing protein OS=Magnaporthe oryzae (strain 70-15 / ATCC MYA-4617 / FGSC 8958) OX=242507 GN=MGG_07183 PE=4 SV=1	61.4	5.2	2416	113.071	30	9	92	9	0	Phospho [S40(94.2); S78(100); T484(96.3); S534(100); S538(99.4)]	0.748	-0.42	0.374101	0.89674	105.7	119.8	114.7	98.7	85.8	75.3	2.07219e+07	2.34908e+07	2.24945e+07	1.93665e+07	1.68197e+07	1.47771e+07		transport		catalytic activity;motor activity;protein binding
High	G4MTM4	Uncharacterized protein OS=Magnaporthe oryzae (strain 70-15 / ATCC MYA-4617 / FGSC 8958) OX=242507 GN=MGG_12369 PE=4 SV=1	88.8	8.59	137	19.357	4	2	22	2	0	Phospho [S69(100); T538(100); S542(100); S545(100)]	1.114	0.16	0.880253	0.99989	96.5	102.5	102.3	63	121.7	114	7.06062e+06	7.49911e+06	7.48921e+06	4.61308e+06	8.90902e+06	8.342e+06
High	G4MTM5	MKI67 FHA domain-interacting nucleolar phosphoprotein OS=Magnaporthe oryzae (strain 70-15 / ATCC MYA-4617 / FGSC 8958) OX=242507 GN=MGG_12370 PE=4 SV=1	40.9	9.6	2244	35.924	22	5	52	5	0	Phospho [S30(100); S112(100); S130(100)]	1.973	0.98	0.10056	0.531481	76.8	72.2	67.7	153.7	142.4	87.3	3.91009e+06	3.67423e+06	3.44519e+06	7.82315e+06	7.25048e+06	4.44326e+06				RNA binding
High	G4MTM6	Vacuolar transporter chaperone 2 OS=Magnaporthe oryzae (strain 70-15 / ATCC MYA-4617 / FGSC 8958) OX=242507 GN=MGG_12371 PE=4 SV=1	93.2	6.87	1305	44.639	8	6	32	6	0	Phospho [S552(100); S595(99.8); S608(100)]	1.344	0.43	0.521715	0.951271	82.4	80.5	86.8	133.3	106.2	110.8	3.39633e+06	3.31823e+06	3.57775e+06	5.49191e+06	4.37887e+06	4.56508e+06			membrane
High	G4MTM9	Uncharacterized protein OS=Magnaporthe oryzae (strain 70-15 / ATCC MYA-4617 / FGSC 8958) OX=242507 GN=MGG_07188 PE=4 SV=1	42.1	4.3	62	4.058	3	1	3	1	0	Phospho [S363(100)]	0.828	-0.27	0.533769	0.960593	124	117.8	74.5	97.5	83.8	102.4	722543	686372	434180	568443	488441	596848		metabolic process;regulation of biological process
High	G4MTN0	V-SNARE OS=Magnaporthe oryzae (strain 70-15 / ATCC MYA-4617 / FGSC 8958) OX=242507 GN=MGG_07189 PE=4 SV=1	18.6	9.52	109	20.363	47	3	14	3	0	Phospho [S29(100); T66(95.6)]	0.741	-0.43	0.361169	0.893476	129.8	83.4	119.3	88.4	111.7	67.4	1.77469e+06	1.14116e+06	1.63172e+06	1.20875e+06	1.5275e+06	921249			membrane	protein binding	SNARE interactions in vesicular transport
High	G4MTN2	GTP-binding protein ypt4 OS=Magnaporthe oryzae (strain 70-15 / ATCC MYA-4617 / FGSC 8958) OX=242507 GN=MGG_07191 PE=4 SV=1	31.1	7.01	0	2.404	16	1	1	1	0	Phospho [S73; S75; S76; T90; S92]	100	6.64	1e-17	2.13824e-16				174	235.5	190.5				549452	743831	601851		regulation of biological process;response to stimulus		catalytic activity;nucleotide binding
High	G4MTN3	Uncharacterized protein OS=Magnaporthe oryzae (strain 70-15 / ATCC MYA-4617 / FGSC 8958) OX=242507 GN=MGG_07192 PE=3 SV=1	84.5	8.28	49	2.406	2	1	4	1	0	Phospho [S263(100)]	1.035	0.05	0.96789	0.99989	99.5	111	72.8	127.3	103.1	86.3	642723	716370	470018	822015	665378	557430			membrane
High	G4MTN4	WW domain-containing protein OS=Magnaporthe oryzae (strain 70-15 / ATCC MYA-4617 / FGSC 8958) OX=242507 GN=MGG_07193 PE=4 SV=1	37.1	5.27	476	44.582	31	3	24	3	0	Phospho [T58(78.9); S116(78.1); S145(99.9); S155(100)]	1.039	0.06	0.975362	0.99989	88.1	116.2	95.8	101.8	99.5	98.7	2.87301e+06	3.78982e+06	3.12606e+06	3.32031e+06	3.24789e+06	3.2186e+06				protein binding
High	G4MTN5	DUF2012 domain-containing protein OS=Magnaporthe oryzae (strain 70-15 / ATCC MYA-4617 / FGSC 8958) OX=242507 GN=MGG_07194 PE=4 SV=1	27.7	9.47	189	10.094	5	1	13	1	0	Phospho [S252(100)]	0.898	-0.16	0.680942	0.987895	155.8	61.2	102.1	75	114.1	91.7	1.31407e+07	5.16274e+06	8.60906e+06	6.32837e+06	9.62413e+06	7.73097e+06			membrane
High	G4MTP5	Uncharacterized protein OS=Magnaporthe oryzae (strain 70-15 / ATCC MYA-4617 / FGSC 8958) OX=242507 GN=MGG_15566 PE=3 SV=1	105.8	9.26	553	39.529	11	5	16	5	0	Phospho [S15(100); S179(100); S618(100); S907(100)]	1.738	0.8	0.18983	0.717989	125.4	70.8	71.2	123.8	130.8	77.9	5.03783e+06	2.84433e+06	2.86143e+06	4.97341e+06	5.25264e+06	3.13061e+06		metabolic process;response to stimulus	nucleus		Meiosis - yeast; Cell cycle - yeast
High	G4MTP7	RING-type domain-containing protein OS=Magnaporthe oryzae (strain 70-15 / ATCC MYA-4617 / FGSC 8958) OX=242507 GN=MGG_11362 PE=4 SV=1	92.4	7.2	838	36.247	12	5	20	5	0	Phospho [T411(100); S441(100)]	1.393	0.48	0.462756	0.928687	68.8	83.9	86.2	115.4	116.9	128.8	2.08786e+06	2.54659e+06	2.61702e+06	3.502e+06	3.54803e+06	3.90992e+06				catalytic activity;metal ion binding;protein binding
High	G4MTQ4	F-box domain-containing protein OS=Magnaporthe oryzae (strain 70-15 / ATCC MYA-4617 / FGSC 8958) OX=242507 GN=MGG_04739 PE=4 SV=1	100.6	5.85	156	19.164	5	2	6	2	0	Phospho [S457(100)]	1.643	0.72	0.244262	0.77208	75.6	91.6	75.3	124.2	127	106.2	495162	600127	493179	813566	831561	695413
High	G4MTQ5	Uncharacterized protein OS=Magnaporthe oryzae (strain 70-15 / ATCC MYA-4617 / FGSC 8958) OX=242507 GN=MGG_04740 PE=4 SV=1	18.3	4.86	1423	56.41	40	6	63	6	0	Phospho [S89(100); S90(100); S91(100); T95(100); T109(100); S153(99.7); S162(99.9)]	0.768	-0.38	0.412713	0.917724	107.5	148.1	96.7	92.3	82.5	72.9	1.05142e+07	1.44939e+07	9.45908e+06	9.03338e+06	8.07458e+06	7.12813e+06		cell organization and biogenesis;response to stimulus;transport	membrane
High	G4MTQ8	PKHD-type hydroxylase TPA1 OS=Magnaporthe oryzae (strain 70-15 / ATCC MYA-4617 / FGSC 8958) OX=242507 GN=MGG_04743 PE=3 SV=1	75.2	5.03	1613	85.999	19	8	80	8	0	Phospho [S315(100); T650(100); S651(100)]	1.923	0.94	0.115353	0.571783	63.6	95.1	60.7	143.8	122.2	114.6	1.80222e+07	2.69592e+07	1.71958e+07	4.07807e+07	3.46544e+07	3.24904e+07		metabolic process		catalytic activity;metal ion binding
High	G4MTR8	Uncharacterized protein OS=Magnaporthe oryzae (strain 70-15 / ATCC MYA-4617 / FGSC 8958) OX=242507 GN=MGG_04759 PE=4 SV=1	44.3	7.36	805	68.853	41	8	52	8	0	Phospho [S82(100); S158(97.3); S185(97)]	1.044	0.06	0.985024	0.99989	128.1	93.7	89.2	97.8	105.6	85.6	6.98867e+06	5.11483e+06	4.86723e+06	5.33892e+06	5.76041e+06	4.66883e+06
High	G4MTS4	Uncharacterized protein OS=Magnaporthe oryzae (strain 70-15 / ATCC MYA-4617 / FGSC 8958) OX=242507 GN=MGG_04768 PE=4 SV=1	25.4	9.16	174	17.205	26	5	22	5	0	Phospho [S82(100); S88(89.4); S129(100); S160(100)]	1.833	0.87	0.147277	0.650584	74.8	69.3	51.8	127	172.4	104.6	5.26942e+06	4.88035e+06	3.64714e+06	8.94386e+06	1.21418e+07	7.36619e+06
High	G4MTS7	Cytoplasmic dynein 1 intermediate chain 2 OS=Magnaporthe oryzae (strain 70-15 / ATCC MYA-4617 / FGSC 8958) OX=242507 GN=MGG_04771 PE=1 SV=1	75.8	5.57	763	38.856	11	4	46	4	0	Phospho [S80(100); S157(77.9); T174(94.9)]	0.84	-0.25	0.557512	0.962215	122.7	91.4	115.8	97.6	75.2	97.3	6.86878e+06	5.11956e+06	6.48484e+06	5.46303e+06	4.21114e+06	5.44472e+06				protein binding	Phagosome
High	G4MTT2	Chloride channel protein 3 OS=Magnaporthe oryzae (strain 70-15 / ATCC MYA-4617 / FGSC 8958) OX=242507 GN=MGG_11357 PE=4 SV=1	100.1	6.81	780	32.959	8	5	44	5	0	Phospho [S34(100); S38(97.6); S41(88.2); S101(100); S315(75.4); S317(91.6); T321(96.9)]	1.344	0.43	0.522149	0.951271	90.8	69.5	85.9	128.5	109.8	115.5	9.17679e+06	7.0268e+06	8.68449e+06	1.2993e+07	1.10956e+07	1.167e+07		transport	membrane	transporter activity
High	G4MTT5	CAMK/RAD53 protein kinase OS=Magnaporthe oryzae (strain 70-15 / ATCC MYA-4617 / FGSC 8958) OX=242507 GN=MGG_04790 PE=3 SV=1	131.9	6.34	105	14.477	5	4	7	4	0	Phospho [S608(82.5); S893(99.8)]	2.229	1.16	0.0500722	0.349147	62.4	51.3	59.7	133.1	172.7	120.9	1.20916e+06	994203	1.15716e+06	2.57878e+06	3.34736e+06	2.34244e+06		metabolic process		catalytic activity;nucleotide binding;protein binding
High	G4MTT8	PH domain-containing protein OS=Magnaporthe oryzae (strain 70-15 / ATCC MYA-4617 / FGSC 8958) OX=242507 GN=MGG_14746 PE=4 SV=1	140.1	9.61	2253	125.751	23	17	157	17	0	Phospho [T26(99.9); S31(99.4); S524(100); S577(100); S589(100); S610(99.1); S613(82.5); S641(100); S642(100); S700(78.4); S726(99); S805(100); S824(99.9); T933(97.7); S1038(99.3)]	0.818	-0.29	0.512986	0.948155	116	110.5	106.5	85.7	91	90.4	3.60278e+07	3.4305e+07	3.30617e+07	2.65965e+07	2.82454e+07	2.80652e+07					RNA degradation
High	G4MTU4	Pre-mRNA-splicing factor ATP-dependent RNA helicase prp16 OS=Magnaporthe oryzae (strain 70-15 / ATCC MYA-4617 / FGSC 8958) OX=242507 GN=MGG_11351 PE=4 SV=1	112.8	6.46	98	6.71	2	1	7	1	0	Phospho [S69(100)]	1.059	0.08	0.985315	0.99989	66.7	105.1	103.6	109.6	119.9	95.1	623255	981305	967010	1.02387e+06	1.1198e+06	887758				catalytic activity;nucleotide binding	Spliceosome
High	G4MTU5	Transmembrane and coiled-coil domain-containing protein 4 OS=Magnaporthe oryzae (strain 70-15 / ATCC MYA-4617 / FGSC 8958) OX=242507 GN=MGG_04803 PE=3 SV=1	149	5.24	121	9.783	3	2	4	2	0	Phospho [S173(93.1); T391(80.6)]	0.824	-0.28	0.524135	0.951823	107.6	134.9	95.4	70.7	88.6	102.8	575302	721292	509961	377951	473775	549393			membrane
High	G4MTU6	Uncharacterized protein OS=Magnaporthe oryzae (strain 70-15 / ATCC MYA-4617 / FGSC 8958) OX=242507 GN=MGG_04804 PE=4 SV=1	51.6	5.5	945	43.388	8	3	38	3	0	Phospho [S325(100); S340(94); S342(99.6); S346(99.6); S349(100)]	1.03	0.04	0.956967	0.99989	81	104.1	102.8	105.9	118.9	87.2	9.89442e+06	1.27041e+07	1.25538e+07	1.29282e+07	1.45213e+07	1.06494e+07			membrane
High	G4MTU7	Uncharacterized protein OS=Magnaporthe oryzae (strain 70-15 / ATCC MYA-4617 / FGSC 8958) OX=242507 GN=MGG_01570 PE=4 SV=1	117.2	9.22	3062	130.619	17	13	127	13	0	Phospho [S138(88.8); S174(100); S176(100); S187(99.9); S210(90.8); T211(97.2); S215(82.8); S219(92.1); S239(99.5); S353(99.8); S374(100); S981(100); S1013(100)]	1.323	0.4	0.549398	0.961486	82.7	68.3	98.7	137.4	109.4	103.6	4.11542e+07	3.3991e+07	4.91231e+07	6.83763e+07	5.44318e+07	5.15391e+07
High	G4MTV5	Uncharacterized protein OS=Magnaporthe oryzae (strain 70-15 / ATCC MYA-4617 / FGSC 8958) OX=242507 GN=MGG_01578 PE=4 SV=1	67.8	9.36	172	11.953	5	2	10	2	0	Phospho [S527(99.6); S530(99.2); S531(98.5); S536(94.8); S538(98.7)]	0.729	-0.46	0.338772	0.870245	108.3	106.9	103	77.9	130.5	73.4	2.36887e+06	2.33746e+06	2.25298e+06	1.70294e+06	2.85463e+06	1.60487e+06			membrane
High	G4MTW3	Arsenite resistance protein Ars2 OS=Magnaporthe oryzae (strain 70-15 / ATCC MYA-4617 / FGSC 8958) OX=242507 GN=MGG_01586 PE=4 SV=1	100.7	6.07	1556	98.446	17	14	104	14	0	Phospho [S51(100); S53(100); S86(99.9); S357(100); S367(100); S470(90.3); S602(100)]	1.328	0.41	0.542674	0.960593	83.1	78	85	134.9	110.4	108.6	3.79473e+07	3.56171e+07	3.87871e+07	6.1606e+07	5.03852e+07	4.95843e+07
High	G4MTX0	Protein-synthesizing GTPase OS=Magnaporthe oryzae (strain 70-15 / ATCC MYA-4617 / FGSC 8958) OX=242507 GN=MGG_01592 PE=4 SV=1	55.6	7.66	1881	80.063	28	9	87	9	0	Phospho [S13(100); S15(100); S17(100); S21(100); S30(100)]	0.563	-0.83	0.103022	0.533706	118.5	110.7	144.1	117.5	42.6	66.7	2.06657e+07	19304063	2.51354e+07	2.05004e+07	7.43369e+06	1.1628e+07		metabolic process		catalytic activity;nucleotide binding;RNA binding	RNA transport
High	G4MTX1	Uncharacterized protein OS=Magnaporthe oryzae (strain 70-15 / ATCC MYA-4617 / FGSC 8958) OX=242507 GN=MGG_01593 PE=4 SV=1	55	9.29	972	48.348	21	6	44	6	0	Phospho [S22(95.5); S45(100); S48(99.6); S54(97.1); S354(99.1); T358(100); S365(100)]	1.492	0.58	0.360956	0.893476	55.2	95.9	96.2	55.5	154.1	143.1	4.7191e+06	8.18999e+06	8.21303e+06	4.73987e+06	1.31654e+07	1.22224e+07			membrane
High	G4MTX4	CAMK/RAD53 protein kinase, variant OS=Magnaporthe oryzae (strain 70-15 / ATCC MYA-4617 / FGSC 8958) OX=242507 GN=MGG_01596 PE=3 SV=1	75.9	6.67	3455	186.13	32	15	217	15	0	Phospho [S20(100); S24(100); T47(100); S57(100); T75(100); T77(99.9); S84(83.3); S90(100); S96(83.4); T102(75.4); S577(99.8); S664(83.9)]	1.214	0.28	0.707922	0.993385	91.7	88.2	91.3	114	110.8	104	6.74584e+07	6.48849e+07	6.71528e+07	8.38583e+07	8.15078e+07	7.65321e+07		metabolic process		catalytic activity;nucleotide binding;protein binding	Cell cycle - yeast
High	G4MTX6	ARF GTPase activator OS=Magnaporthe oryzae (strain 70-15 / ATCC MYA-4617 / FGSC 8958) OX=242507 GN=MGG_01597 PE=4 SV=1	123.9	8.57	2831	133.469	14	10	98	10	0	Phospho [S267(100); S276(99.5); S787(99.8); S795(99.8)]	1.312	0.39	0.563202	0.965054	84	81.5	102.3	110.3	109.1	112.8	9.98936e+06	9.68127e+06	1.21619e+07	1.31084e+07	1.29698e+07	1.34026e+07		regulation of biological process		enzyme regulator activity;metal ion binding	Endocytosis
High	G4MTX7	Uncharacterized protein OS=Magnaporthe oryzae (strain 70-15 / ATCC MYA-4617 / FGSC 8958) OX=242507 GN=MGG_11181 PE=4 SV=1	156.2	7.2	43	5.873	2	2	3	2	0	Phospho [S17(100)]	0.319	-1.65	0.00188722	0.0255654	158.8	108.3	164.5	25.7	50.7	91.8	3.60304e+06	2.4575e+06	3.73168e+06	583701	1.1507e+06	2.08282e+06				protein binding
Medium	G4MTY2	Uncharacterized protein OS=Magnaporthe oryzae (strain 70-15 / ATCC MYA-4617 / FGSC 8958) OX=242507 GN=MGG_01601 PE=4 SV=1	136.2	6.37	0	1.509	1	1	1	1	0	Phospho [S1164(93.3)]	0.01	-6.64	1e-17	2.13824e-16	218	199.6	182.4				342455	313664	286526
High	G4MTY4	WD_REPEATS_REGION domain-containing protein OS=Magnaporthe oryzae (strain 70-15 / ATCC MYA-4617 / FGSC 8958) OX=242507 GN=MGG_14800 PE=4 SV=1	66	5.91	484	16.739	5	2	15	2	0	Phospho [S43(100); S140(100)]	0.913	-0.13	0.713787	0.995687	89	121.7	96.9	120.1	88.6	83.8	4.02864e+06	5.50829e+06	4.38962e+06	5.43737e+06	4.00958e+06	3.79362e+06				protein binding	Ribosome biogenesis in eukaryotes
High	G4MU02	Plasma membrane ATPase OS=Magnaporthe oryzae (strain 70-15 / ATCC MYA-4617 / FGSC 8958) OX=242507 GN=MGG_07200 PE=3 SV=1	100	5.19	5903	194.942	28	18	241	18	0	Phospho [S58(100)]	1.275	0.35	0.615477	0.979442	75.6	81.6	168.8	104	145.2	24.8	5.29022e+06	5711286	1.18175e+07	7.27982e+06	1.01616e+07	1.73917e+06		metabolic process;transport	membrane	catalytic activity;metal ion binding;nucleotide binding;transporter activity	Oxidative phosphorylation
High	G4MU06	Uncharacterized protein OS=Magnaporthe oryzae (strain 70-15 / ATCC MYA-4617 / FGSC 8958) OX=242507 GN=MGG_07203 PE=4 SV=1	66.2	9.61	984	20.369	6	2	28	2	0	Phospho [T158(94.8); S162(100)]	1.19	0.25	0.746606	0.99989	83.6	124.4	80.3	99.5	145.4	66.8	1.69573e+06	2.5239e+06	1.62865e+06	2.01795e+06	2.94834e+06	1.35513e+06				RNA binding
High	G4MU11	Phytochrome-1 OS=Magnaporthe oryzae (strain 70-15 / ATCC MYA-4617 / FGSC 8958) OX=242507 GN=MGG_12377 PE=4 SV=1	167.3	5.4	668	49.815	7	6	32	6	0	Phospho [S190(93.7); S1057(97.9); S1238(90.4); S1242(99.9); S1326(96); S1327(96); S1331(100); S1333(100); T1334(100); S1338(100); S1511(99.2)]	0.999	0	0.893558	0.99989	94.4	101.7	93.9	125.7	90	94.3	8.8946e+06	9.58457e+06	8.85306e+06	1.18479e+07	8.47984e+06	8.88369e+06		metabolic process;regulation of biological process;response to stimulus		catalytic activity;protein binding;receptor activity;signal transducer activity
High	G4MU14	Signal sequence receptor subunit alpha OS=Magnaporthe oryzae (strain 70-15 / ATCC MYA-4617 / FGSC 8958) OX=242507 GN=MGG_07209 PE=3 SV=1	28.5	6.81	6868	94.895	18	3	128	3	0	Phospho [S224(100); S228(100); S233(100)]	0.86	-0.22	0.599322	0.973018	86.3	121.2	97.7	132.8	83.9	78.1	2.73982e+07	3.84588e+07	3.09961e+07	4.21399e+07	2.66421e+07	2.47792e+07			membrane
High	G4MU16	Uncharacterized protein OS=Magnaporthe oryzae (strain 70-15 / ATCC MYA-4617 / FGSC 8958) OX=242507 GN=MGG_07211 PE=4 SV=1	54.8	7.36	45	4.948	4	1	5	1	0	Phospho [S31(84.2)]	1.027	0.04	0.95185	0.99989	95.4	114.6	74.2	134.5	98	83.3	633478	760733	492809	892834	650765	552689
High	G4MU32	DNA polymerase II subunit 2 OS=Magnaporthe oryzae (strain 70-15 / ATCC MYA-4617 / FGSC 8958) OX=242507 GN=MGG_07222 PE=3 SV=1	92.2	8.82	487	24.783	6	2	9	2	0	Phospho [S179(100); S535(99.9)]	1.359	0.44	0.503529	0.945762	73.2	84	91.5	97.9	114.1	139.3	1.73735e+06	1.99255e+06	2.17032e+06	2.32123e+06	2.70739e+06	3.30371e+06		metabolic process		catalytic activity;DNA binding	DNA replication; Base excision repair; Pyrimidine metabolism; Metabolic pathways; Nucleotide excision repair; Purine metabolism
High	G4MU34	Threonine dehydratase OS=Magnaporthe oryzae (strain 70-15 / ATCC MYA-4617 / FGSC 8958) OX=242507 GN=MGG_07224 PE=3 SV=1	68.6	7.27	1904	70.273	14	6	64	6	0	Phospho [T74(97.3); S90(99.6)]	0.985	-0.02	0.865828	0.99989	102.1	112.1	88.5	122.9	100.6	73.8	3.97505e+06	4.36693e+06	3.44658e+06	4.78612e+06	3.91701e+06	2.8744e+06		metabolic process	cytoplasm	catalytic activity	Carbon metabolism; Biosynthesis of amino acids; Biosynthesis of secondary metabolites; Glycine, serine and threonine metabolism; Metabolic pathways; Biosynthesis of antibiotics; Valine, leucine and isoleucine biosynthesis
High	G4MU40	Glycylpeptide N-tetradecanoyltransferase OS=Magnaporthe oryzae (strain 70-15 / ATCC MYA-4617 / FGSC 8958) OX=242507 GN=MGG_07229 PE=3 SV=1	63.1	7.3	2324	94.635	21	8	60	8	0	Phospho [T22(94.7)]	1.06	0.08	0.982853	0.99989	94.7	114.2	91.3	100.4	108.2	91.2	1.73365e+07	2.089e+07	1.66969e+07	1.83775e+07	1.98029e+07	1.66829e+07		metabolic process		catalytic activity
High	G4MU49	Uncharacterized protein OS=Magnaporthe oryzae (strain 70-15 / ATCC MYA-4617 / FGSC 8958) OX=242507 GN=MGG_07237 PE=4 SV=1	13.7	5.43	2896	100.778	64	8	264	8	0	Phospho [T17(100); S20(90.9); S22(91.5); S31(100); S85(100)]	0.607	-0.72	0.152424	0.65795	132.6	104.5	136.6	80.5	58.1	87.7	4.01171e+08	3.16097e+08	4.13245e+08	2.43659e+08	1.7567e+08	2.6543e+08
High	G4MU54	Uncharacterized protein OS=Magnaporthe oryzae (strain 70-15 / ATCC MYA-4617 / FGSC 8958) OX=242507 GN=MGG_15888 PE=3 SV=1	56.1	5.57	85	10.785	7	2	5	2	0	Phospho [S17(100)]	0.768	-0.38	0.412123	0.917724	104.3	84.2	155.1	108.6	67.7	80.1	1.18605e+06	957609	1.76399e+06	1.23501e+06	770107	910494		metabolic process		catalytic activity
High	G4MU60	Sorcin OS=Magnaporthe oryzae (strain 70-15 / ATCC MYA-4617 / FGSC 8958) OX=242507 GN=MGG_04818 PE=4 SV=1	29.5	6.39	406	26.144	13	2	30	2	0	Phospho [S29(99.9)]	0.616	-0.7	0.163212	0.671774	132.2	127.7	129.7	44.6	79.9	85.8	4.36315e+06	4.21244e+06	4.2814e+06	1.47327e+06	2.63721e+06	2.8316e+06				metal ion binding
High	G4MU62	Uncharacterized protein OS=Magnaporthe oryzae (strain 70-15 / ATCC MYA-4617 / FGSC 8958) OX=242507 GN=MGG_04821 PE=4 SV=1	52.4	7.84	538	30.084	10	4	47	4	0	Phospho [S117(100); S165(99.3); S214(99.9)]	0.957	-0.06	0.806772	0.99989	100.2	96.6	102.9	96	108.4	95.9	7.18844e+06	6.92607e+06	7.3777e+06	6.88102e+06	7.77521e+06	6.87735e+06
High	G4MU63	Uncharacterized protein OS=Magnaporthe oryzae (strain 70-15 / ATCC MYA-4617 / FGSC 8958) OX=242507 GN=MGG_04822 PE=3 SV=1	42.7	6.77	35	2.328	2	1	5	1	0	Phospho [S282(100)]	0.919	-0.12	0.724637	0.99941	92.8	93.9	98.1	164.5	64.5	86.2	1.19513e+06	1.20879e+06	1.26362e+06	2.11879e+06	830230	1.1103e+06
High	G4MU71	Vacuolar protein sorting-associated protein 26B-B OS=Magnaporthe oryzae (strain 70-15 / ATCC MYA-4617 / FGSC 8958) OX=242507 GN=MGG_04830 PE=3 SV=1	36.9	7.14	1004	31.119	9	2	44	2	0	Phospho [S301(100)]	1.339	0.42	0.52856	0.956671	64.7	92.7	84.8	147	113.6	97.3	5.02908e+06	7.20728e+06	6.59836e+06	1.14307e+07	8.83337e+06	7.5667e+06					Endocytosis
High	G4MU72	Uncharacterized protein OS=Magnaporthe oryzae (strain 70-15 / ATCC MYA-4617 / FGSC 8958) OX=242507 GN=MGG_04831 PE=4 SV=1	133.8	6.09	180	26.98	4	4	19	4	0	Phospho [S784(99.9)]	1.174	0.23	0.773544	0.99989	129.9	92	64.6	120.4	85.1	108	2.24315e+06	1588261	1.1151e+06	2.07903e+06	1.4685e+06	1.8646e+06				protein binding	RNA transport
High	G4MU85	Uncharacterized protein OS=Magnaporthe oryzae (strain 70-15 / ATCC MYA-4617 / FGSC 8958) OX=242507 GN=MGG_11346 PE=4 SV=1	159.4	9.2	749	33.685	5	4	34	4	0	Phospho [S853(99.9); T868(94.2); S1272(97.9); T1281(87)]	0.748	-0.42	0.374974	0.89674	107.8	109.9	80.5	71.2	80.7	149.9	6.71381e+06	6.84113e+06	5.0141e+06	4.43206e+06	5.02319e+06	9.32937e+06
High	G4MU89	FACT complex subunit POB3 OS=Magnaporthe oryzae (strain 70-15 / ATCC MYA-4617 / FGSC 8958) OX=242507 GN=MGG_14751 PE=3 SV=1	62.4	4.89	6356	147.604	17	9	160	9	0	Phospho [S189(100); S471(100); S472(100); S544(91.2); T545(89.1)]	1.225	0.29	0.689477	0.987895	78	95.2	88.8	136.5	108.8	92.6	5.26284e+07	6.42623e+07	5.99288e+07	9.20853e+07	7.34378e+07	6.25004e+07		cell organization and biogenesis;metabolic process;regulation of biological process;response to stimulus	chromosome;nucleus	DNA binding;protein binding
High	G4MUA3	Uncharacterized protein OS=Magnaporthe oryzae (strain 70-15 / ATCC MYA-4617 / FGSC 8958) OX=242507 GN=MGG_10153 PE=4 SV=1	36.6	5.49	187	14.814	16	3	10	3	0	Phospho [S46(99.5); S190(100); S288(93.7)]	0.982	-0.03	0.857756	0.99989	97.9	115	90.8	96.1	110.2	90	1.00791e+06	1.18375e+06	934688	989289	1.13379e+06	925914
High	G4MUA9	DH domain-containing protein OS=Magnaporthe oryzae (strain 70-15 / ATCC MYA-4617 / FGSC 8958) OX=242507 GN=MGG_11178 PE=4 SV=1	219.7	7.61	1024	76.054	9	10	50	10	0	Phospho [S192(97.9); S310(99.9); S332(99.8); S340(78.8); S398(100); S422(99.9); S482(100); S490(100); S1117(97.8); S1875(100)]	0.889	-0.17	0.661879	0.98335	101.5	107	102.9	113.1	91.5	84.1	9.3944e+06	9.90366e+06	9.5231e+06	1.04676e+07	8.46648e+06	7.78013e+06		regulation of biological process	cytoplasm	protein binding
High	G4MUB3	Uncharacterized protein OS=Magnaporthe oryzae (strain 70-15 / ATCC MYA-4617 / FGSC 8958) OX=242507 GN=MGG_01621 PE=4 SV=1	15.5	7.4	603	34.895	48	4	29	4	0	Phospho [S65(100)]	0.657	-0.61	0.219935	0.761763	109.8	104.1	98.1	162	57.6	68.4	1.24687e+06	1.18259e+06	1.11392e+06	1.8393e+06	654004	776801
High	G4MUB8	Uncharacterized protein OS=Magnaporthe oryzae (strain 70-15 / ATCC MYA-4617 / FGSC 8958) OX=242507 GN=MGG_01625 PE=4 SV=1	700.6	4.86	6431	423.492	11	42	289	42	0	Phospho [S38(89.5); T42(99.9); S122(98.6); S123(98.6); S124(98.6); S125(98.6); T192(100); T341(100); S386(89.9); S729(100); S790(100); S824(82.1); T843(100); T913(100); S917(100); S921(82.8); S946(100); S1132(100); S1199(98.5); S1201(99.3); S1203(100); S1430(77.6); T1547(100); T1675(97.7); S1678(91.7); T1819(88.6); S1828(95.5); T1894(100); T1937(99.4); S1972(82.2); S1979(95.5); T1980(81.9); S2128…	1.168	0.22	0.78378	0.99989	87.6	91.5	93.6	106.7	113.8	106.8	5.49393e+07	5.7365e+07	5.87218e+07	6.69117e+07	7.14105e+07	6.7002e+07				catalytic activity;motor activity
High	G4MUC5	UTP--glucose-1-phosphate uridylyltransferase OS=Magnaporthe oryzae (strain 70-15 / ATCC MYA-4617 / FGSC 8958) OX=242507 GN=MGG_01631 PE=3 SV=1	58.7	6.81	15759	351.495	43	20	704	20	0	Phospho [T38(88.3); S40(91.7)]	0.573	-0.8	0.112931	0.562333	87.3	90.2	70.3	38.8	263.5	50	1.62339e+07	1.67706e+07	1.30803e+07	7.2123e+06	4.89969e+07	9.2941e+06		metabolic process		catalytic activity	Amino sugar and nucleotide sugar metabolism; Galactose metabolism; Starch and sucrose metabolism; Pentose and glucuronate interconversions; Biosynthesis of antibiotics; Metabolic pathways
High	G4MUC6	Chromatin modification-related protein OS=Magnaporthe oryzae (strain 70-15 / ATCC MYA-4617 / FGSC 8958) OX=242507 GN=MGG_01632 PE=3 SV=1	49.4	8.41	720	45.757	18	6	36	6	0	Phospho [S202(97.2); T206(100); S221(100); S254(99.9); T351(99.7); S385(100)]	1.221	0.29	0.696714	0.987895	89.6	99.8	89.2	114.1	109.4	97.8	7.06496e+06	7.86592e+06	7.03339e+06	8.99185e+06	8.62504e+06	7.70856e+06		cell organization and biogenesis	nucleus	metal ion binding;protein binding
High	G4MUC8	Uncharacterized protein OS=Magnaporthe oryzae (strain 70-15 / ATCC MYA-4617 / FGSC 8958) OX=242507 GN=MGG_15745 PE=4 SV=1	61.1	6.74	180	15.856	8	3	13	3	0	Phospho [S8(100); S11(100); S26(100); S29(100); S32(100)]	1.72	0.78	0.199261	0.73163	76.2	74.7	80.7	131	138.2	99.2	2.60821e+06	2.5558e+06	2.76256e+06	4.48588e+06	4.73069e+06	3.39629e+06		transport	membrane
High	G4MUD0	Fso1 OS=Magnaporthe oryzae (strain 70-15 / ATCC MYA-4617 / FGSC 8958) OX=242507 GN=MGG_01636 PE=4 SV=1	131.6	8	4657	163.967	17	11	189	11	0	Phospho [S26(99.6); S119(92.9); T121(92.5); T134(100); S140(98.4); T142(87.9); S143(99.6); S227(97.1); S230(100); T236(100); S351(98.4); T352(86.4); S525(96.1); S534(86.2); S537(77.9)]	0.938	-0.09	0.765115	0.99989	104.6	107.8	103.3	87.8	98	98.5	4.54836e+07	4.68847e+07	4.49289e+07	3.82125e+07	4.26433e+07	4.28388e+07				protein binding
High	G4MUD2	Sodium/calcium exchanger protein OS=Magnaporthe oryzae (strain 70-15 / ATCC MYA-4617 / FGSC 8958) OX=242507 GN=MGG_01638 PE=3 SV=1	109	6.02	147	25.643	7	3	6	3	0	Phospho [S303(100); S398(100); T442(87.6)]	2.503	1.32	0.0236674	0.208769	57	60.8	44.4	169.9	125.3	142.6	1.46656e+06	1.56535e+06	1.14307e+06	4.37306e+06	3.22565e+06	3.67114e+06		transport	membrane
High	G4MUD3	Condensin complex subunit 2 OS=Magnaporthe oryzae (strain 70-15 / ATCC MYA-4617 / FGSC 8958) OX=242507 GN=MGG_01639 PE=3 SV=1	95.5	4.77	1402	56.205	5	3	39	3	0	Phospho [S224(100); S781(100); T785(99.9)]	0.904	-0.15	0.694455	0.987895	105.7	109.8	100.6	99.6	95.6	88.6	1.3932e+07	1.44699e+07	1.32611e+07	1.31309e+07	1.25994e+07	1.16821e+07		cell division;cell organization and biogenesis;metabolic process			Cell cycle - yeast
High	G4MUD4	Uncharacterized protein OS=Magnaporthe oryzae (strain 70-15 / ATCC MYA-4617 / FGSC 8958) OX=242507 GN=MGG_01640 PE=4 SV=1	9.6	4.59	468	19.415	37	2	15	2	0	Phospho [S15(89.1)]	0.751	-0.41	0.380016	0.898931	107.9	112.9	130.1	106.4	57.9	84.8	7.09583e+06	7.42538e+06	8.5585e+06	7.00017e+06	3.80514e+06	5.57549e+06
High	G4MUD5	HMG box domain-containing protein OS=Magnaporthe oryzae (strain 70-15 / ATCC MYA-4617 / FGSC 8958) OX=242507 GN=MGG_01641 PE=4 SV=1	58	9.19	440	41.717	20	7	32	7	0	Phospho [S71(99); S250(91.1); S270(100); S283(99.9); S286(84.8); S303(83.4); S308(100); S310(100); S454(100); S456(100)]	1.323	0.4	0.548756	0.961486	73.2	63.3	91.9	193.1	96.9	81.7	5.9146e+06	5.11217e+06	7.42964e+06	1.5599e+07	7.82572e+06	6.59981e+06			nucleus	DNA binding;protein binding
High	G4MUD6	Histidine kinase OS=Magnaporthe oryzae (strain 70-15 / ATCC MYA-4617 / FGSC 8958) OX=242507 GN=MGG_11174 PE=4 SV=1	142.9	5.54	1685	105.783	17	12	68	12	0	Phospho [S1300(90.8)]	1.737	0.8	0.190138	0.717989	83.9	74.2	69.3	128.9	143.1	100.6	2.09646e+06	1.85214e+06	1.73126e+06	3.21805e+06	3.57472e+06	2.51175e+06		metabolic process;regulation of biological process;response to stimulus		catalytic activity;receptor activity;signal transducer activity
High	G4MUE1	Uncharacterized protein OS=Magnaporthe oryzae (strain 70-15 / ATCC MYA-4617 / FGSC 8958) OX=242507 GN=MGG_14806 PE=4 SV=1	123.3	6.61	1135	62.83	11	7	32	7	0	Phospho [S410(99.4); S424(98.7); S469(100); T481(99.9); S542(98.6); S722(100); T728(97.4)]	1.445	0.53	0.407319	0.917724	94.2	68.4	83.4	130.7	120.5	102.8	4.80532e+06	3.48909e+06	4.25525e+06	6.66651e+06	6.1469e+06	5.24228e+06				metal ion binding
High	G4MUE5	Nuclear transcription factor Y subunit B-3 OS=Magnaporthe oryzae (strain 70-15 / ATCC MYA-4617 / FGSC 8958) OX=242507 GN=MGG_01653 PE=3 SV=1	21.8	4.7	4556	86.976	16	1	136	1	0	Phospho [T17(100); S32(100)]	2.352	1.23	0.0356875	0.270832	66.1	81.3	57.9	73.9	155.6	165.1	1.07033e+07	1.31504e+07	9.37002e+06	1.19635e+07	2.51791e+07	2.67225e+07		regulation of biological process	nucleus	DNA binding;protein binding
High	G4MUF1	Uncharacterized protein OS=Magnaporthe oryzae (strain 70-15 / ATCC MYA-4617 / FGSC 8958) OX=242507 GN=MGG_01659 PE=4 SV=1	36	10.24	443	24.634	25	5	27	5	0	Phospho [S54(100); S269(97.6); S271(77); T277(98.8); S293(100)]	1.291	0.37	0.59212	0.973018	80.5	88.2	92.9	139.2	113.8	85.4	7.56613e+06	8.28274e+06	8.73262e+06	1.30794e+07	1.0694e+07	8.02174e+06		metabolic process
High	G4MUF3	Histone-lysine N-methyltransferase, H3 lysine-36 specific OS=Magnaporthe oryzae (strain 70-15 / ATCC MYA-4617 / FGSC 8958) OX=242507 GN=MGG_01661 PE=4 SV=1	106.3	6.98	624	46.162	8	5	24	5	0	Phospho [S65(100); S795(100); S810(100); T824(99.7)]	1.662	0.73	0.232453	0.761763	73.3	75.5	69.8	137.9	121.7	121.8	5.70731e+06	5.87586e+06	5.43724e+06	1.07349e+07	9.47441e+06	9.48455e+06		cell organization and biogenesis;metabolic process;regulation of biological process	chromosome;nucleus	catalytic activity;protein binding	Lysine degradation
High	G4MUF5	Helix-loop-helix DNA binding protein OS=Magnaporthe oryzae (strain 70-15 / ATCC MYA-4617 / FGSC 8958) OX=242507 GN=MGG_01663 PE=4 SV=1	33.6	5.01	419	17.272	11	4	24	4	0	Phospho [S299(100)]	0.603	-0.73	0.147544	0.650584	93.8	120.7	127.2	72.9	72.1	113.4	1.75726e+07	2.262e+07	2.38259e+07	1.36481e+07	1.35005e+07	2.12356e+07				protein binding
High	G4MUG2	Uncharacterized protein OS=Magnaporthe oryzae (strain 70-15 / ATCC MYA-4617 / FGSC 8958) OX=242507 GN=MGG_01670 PE=4 SV=1	60.7	7.18	166	11.69	6	2	4	2	0	Phospho [S214(99.6); T401(82.2)]	0.556	-0.85	0.0966151	0.52927	137	134.4	108.2	37.7	74.7	108	619628	607866	489222	170509	337973	488494
High	G4MUG4	Uncharacterized protein OS=Magnaporthe oryzae (strain 70-15 / ATCC MYA-4617 / FGSC 8958) OX=242507 GN=MGG_07243 PE=4 SV=1	73.7	9.57	160	10.673	6	3	8	3	0	Phospho [S162(99.8); T618(99.7)]	1.969	0.98	0.101618	0.531481	80.4	78.2	64.9	154.5	67.9	154.1	2.94659e+06	2.86673e+06	2.37756e+06	5.66238e+06	2.48977e+06	5.646e+06		regulation of biological process		enzyme regulator activity;metal ion binding;protein binding
High	G4MUH1	DEAD/DEAH box helicase OS=Magnaporthe oryzae (strain 70-15 / ATCC MYA-4617 / FGSC 8958) OX=242507 GN=MGG_07250 PE=4 SV=1	199.7	7.05	126	12.047	2	1	4	1	0	Phospho [S1728(96.4); T1730(83.3)]	1.445	0.53	0.40671	0.917305	72.5	67.8	126.9	125.1	104.7	103	546374	510978	956817	943417	789588	776213				catalytic activity;DNA binding;nucleotide binding
High	G4MUH5	E3 ubiquitin-protein ligase OS=Magnaporthe oryzae (strain 70-15 / ATCC MYA-4617 / FGSC 8958) OX=242507 GN=MGG_07255 PE=3 SV=1	92.5	6.89	184	26.048	6	4	17	4	0	Phospho [S220(99.7)]	4.127	2.05	0.00036201	0.00580547	41.7	58.6	39.7	185	172.2	102.8	172591	242422	164109	765214	712258	425215		metabolic process		catalytic activity;protein binding	Endocytosis; Ubiquitin mediated proteolysis; MAPK signaling pathway - yeast
High	G4MUH9	U3 small nucleolar ribonucleoprotein protein MPP10 OS=Magnaporthe oryzae (strain 70-15 / ATCC MYA-4617 / FGSC 8958) OX=242507 GN=MGG_07258 PE=3 SV=1	83.6	4.68	294	14.174	8	3	9	3	0	Phospho [S283(100); S423(100); S426(100); S428(100); S433(100)]	0.94	-0.09	0.771185	0.99989	121.8	103.1	83.5	99.4	97	95.1	960800	813233	658698	783844	764776	749955		metabolic process	nucleus		Ribosome biogenesis in eukaryotes
High	G4MUI5	Pentafunctional AROM polypeptide OS=Magnaporthe oryzae (strain 70-15 / ATCC MYA-4617 / FGSC 8958) OX=242507 GN=MGG_12392 PE=4 SV=1	86	7.44	87	15.899	6	3	6	3	0	Phospho [S24(95.8); S659(85.7)]	2.055	1.04	0.0804256	0.481472	62.4	66.6	77.8	141.9	136.9	114.3	717795	766339	895594	1.63309e+06	1.57502e+06	1.31519e+06				catalytic activity	Metabolic pathways; Biosynthesis of secondary metabolites; Biosynthesis of amino acids; Biosynthesis of antibiotics; Phenylalanine, tyrosine and tryptophan biosynthesis
High	G4MUI9	mRNA stability protein OS=Magnaporthe oryzae (strain 70-15 / ATCC MYA-4617 / FGSC 8958) OX=242507 GN=MGG_07265 PE=3 SV=1	17.6	6.54	1889	61.631	61	5	37	5	0	Phospho [S47(100); S122(97.7); S128(92.3); S130(89.8)]	0.318	-1.65	0.00180259	0.0245715	157	163.1	121.2	59.5	49.4	49.9	3.6865e+07	3.82823e+07	2.84429e+07	1.39591e+07	1.15906e+07	1.17126e+07
High	G4MUJ1	Uncharacterized protein OS=Magnaporthe oryzae (strain 70-15 / ATCC MYA-4617 / FGSC 8958) OX=242507 GN=MGG_07267 PE=4 SV=1	52.2	5.47	2694	102.288	26	7	82	7	0	Phospho [S39(100); S50(100); S255(100); S322(78.4); T357(100); T361(88.1)]	1.136	0.18	0.839293	0.99989	113.4	97.3	88.9	77	112.7	110.6	2.48296e+07	2.13067e+07	1.94663e+07	1.68543e+07	2.46693e+07	2.42122e+07		cell organization and biogenesis	nucleus
High	G4MUJ9	Mcp5_PH domain-containing protein OS=Magnaporthe oryzae (strain 70-15 / ATCC MYA-4617 / FGSC 8958) OX=242507 GN=MGG_07274 PE=4 SV=1	156.4	9.69	141	11.27	2	2	10	2	0	Phospho [S767(100); S837(84.5); S841(89.1)]	1.231	0.3	0.680112	0.987895	106.6	87.4	83.7	107.6	112.7	101.9	1.22118e+06	1.00111e+06	959272	1.23279e+06	1.29082e+06	1.1678e+06		cellular component movement;metabolic process;regulation of biological process;response to stimulus;transport		catalytic activity;motor activity;protein binding
High	G4MUK1	Uncharacterized protein OS=Magnaporthe oryzae (strain 70-15 / ATCC MYA-4617 / FGSC 8958) OX=242507 GN=MGG_07275 PE=4 SV=1	125.3	8.82	671	24.347	5	3	18	3	0	Phospho [T50(100); T444(75.4); S448(100); S449(100); S453(100)]	1.3	0.38	0.579207	0.965474	88	80.2	86.7	109.6	112.7	122.8	2.28393e+06	2.08108e+06	2.24888e+06	2.84419e+06	2.92454e+06	3.18602e+06		transport	membrane
High	G4MUK2	Uncharacterized protein OS=Magnaporthe oryzae (strain 70-15 / ATCC MYA-4617 / FGSC 8958) OX=242507 GN=MGG_07276 PE=3 SV=1	76.5	8.95	548	31.546	14	4	20	4	0	Phospho [S46(100); S193(78.7); T194(93.6); S202(100)]	1.05	0.07	0.997919	0.99989	85.3	101	94.5	126.4	99.2	93.6	3.0715e+06	3.63732e+06	3.40283e+06	4.55048e+06	3.574e+06	3.37264e+06
Medium	G4MUK4	Uncharacterized protein OS=Magnaporthe oryzae (strain 70-15 / ATCC MYA-4617 / FGSC 8958) OX=242507 GN=MGG_07278 PE=4 SV=1	48.7	10.04	25	1.619	2	1	2	1	0	Phospho [S237(99.9)]	1.539	0.62	0.320649	0.859133	78.4	71.4	81.4	116.8	120.6	131.5	574678	523810	596978	856191	884197	964059
High	G4MUK6	Elongation of fatty acids protein OS=Magnaporthe oryzae (strain 70-15 / ATCC MYA-4617 / FGSC 8958) OX=242507 GN=MGG_07280 PE=3 SV=1	39.3	9.39	228	24.11	7	2	20	2	0	Phospho [S301(100); S321(94.4)]	0.635	-0.65	0.18906	0.717989	146.6	124.9	120.2	80.9	79.4	48	7.44085e+06	6.33934e+06	6.10026e+06	4.10556e+06	4.02799e+06	2.43504e+06		metabolic process	membrane	catalytic activity	Biosynthesis of secondary metabolites; Fatty acid metabolism; Biosynthesis of unsaturated fatty acids; Fatty acid elongation
High	G4MUL0	Ulp1 protease OS=Magnaporthe oryzae (strain 70-15 / ATCC MYA-4617 / FGSC 8958) OX=242507 GN=MGG_07283 PE=3 SV=1	109.7	8.94	33	6.102	4	2	4	2	0	Phospho [T504(100); S509(100)]	1.062	0.09	0.97921	0.99989	103.9	100.9	91.5	111.9	107.2	84.6	1.81733e+06	1.765e+06	1.59988e+06	1.95596e+06	1.87427e+06	1.4791e+06		metabolic process		catalytic activity
High	G4MUL2	SCY1 protein kinase OS=Magnaporthe oryzae (strain 70-15 / ATCC MYA-4617 / FGSC 8958) OX=242507 GN=MGG_07285 PE=4 SV=1	86.8	7.11	120	6.02	2	1	4	1	0	Phospho [S606(99.9)]	0.925	-0.11	0.73901	0.99989	63.1	123.9	105	139.8	97.1	71.1	398858	783075	663383	883477	613809	449079		metabolic process		catalytic activity;nucleotide binding
High	G4MUM1	C2H2-type domain-containing protein OS=Magnaporthe oryzae (strain 70-15 / ATCC MYA-4617 / FGSC 8958) OX=242507 GN=MGG_10162 PE=4 SV=1	50	6.09	163	9.838	5	2	11	2	0	Phospho [S168(100); S453(100)]	1.453	0.54	0.398321	0.910846	86.9	94.5	79.6	126.3	128.3	84.4	2.20658e+06	2.39825e+06	2.02088e+06	3.20712e+06	3.25578e+06	2.14193e+06				metal ion binding
High	G4MUM3	PHD-type domain-containing protein OS=Magnaporthe oryzae (strain 70-15 / ATCC MYA-4617 / FGSC 8958) OX=242507 GN=MGG_10164 PE=3 SV=1	89	9.19	1081	49.36	14	8	67	8	0	Phospho [S12(100); S21(100); S36(100); S38(100); S42(100); S636(99.8); S657(100); S672(100); T673(100); T677(100)]	1.26	0.33	0.637515	0.982921	94.4	78	90.7	114.3	124.8	97.8	1.84931e+07	1.52812e+07	1.77643e+07	2.23747e+07	2.44393e+07	1.91472e+07				metal ion binding;protein binding
High	G4MUM4	Uncharacterized protein OS=Magnaporthe oryzae (strain 70-15 / ATCC MYA-4617 / FGSC 8958) OX=242507 GN=MGG_11340 PE=4 SV=1	119.2	8.72	309	15.977	4	3	13	3	0	Phospho [S140(97.2); S313(100); S807(100)]	0.925	-0.11	0.739235	0.99989	88.8	106.9	135.4	98.9	134	36	2.1329e+06	2.5662e+06	3.25239e+06	2.3747e+06	3.21863e+06	864409				protein binding
High	G4MUN8	Beta-glucosidase A OS=Magnaporthe oryzae (strain 70-15 / ATCC MYA-4617 / FGSC 8958) OX=242507 GN=MGG_10189 PE=3 SV=1	57.9	5.41	775	46.273	6	3	49	3	0	Phospho [S26(100); S30(100); T31(100)]	1.072	0.1	0.960289	0.99989	97.8	132.5	88.2	64.1	112.7	104.8	2.93248e+07	3.97646e+07	2.64462e+07	1.92349e+07	3.3803e+07	3.14249e+07		metabolic process		catalytic activity	Metabolic pathways; Biosynthesis of secondary metabolites; Cyanoamino acid metabolism; Starch and sucrose metabolism
High	G4MUP0	Uncharacterized protein OS=Magnaporthe oryzae (strain 70-15 / ATCC MYA-4617 / FGSC 8958) OX=242507 GN=MGG_11336 PE=4 SV=1	28.2	4.96	23	4.998	5	1	3	1	0	Phospho [T233(94.5); S236(98.9); S240(95.4)]	0.437	-1.2	0.0219259	0.195185	148.3	126.5	143.4	48.2	71	62.6	2.28816e+06	1.95297e+06	2.21253e+06	744120	1.09574e+06	966114		metabolic process		catalytic activity
High	G4MUP3	Guanine nucleotide-binding protein subunit gamma OS=Magnaporthe oryzae (strain 70-15 / ATCC MYA-4617 / FGSC 8958) OX=242507 GN=MGG_10193 PE=4 SV=1	10.6	8.66	80	3.01	10	1	15	1	0	Phospho [S21(100)]	3.029	1.6	0.00577761	0.0670264	45.4	47.1	47.9	231.4	85.5	142.8	3.60306e+06	3.73834e+06	3.79727e+06	1.83551e+07	6.77951e+06	1.13253e+07		regulation of biological process;response to stimulus		signal transducer activity	MAPK signaling pathway - yeast
High	G4MUP6	Bromodomain containing 1 OS=Magnaporthe oryzae (strain 70-15 / ATCC MYA-4617 / FGSC 8958) OX=242507 GN=MGG_10196 PE=4 SV=1	133.9	6.65	1351	80.759	7	6	46	6	0	Phospho [S3(100); T7(98.7); S92(100); T1075(99.9)]	1.166	0.22	0.787842	0.99989	75.2	133.2	89.5	113.2	104.3	84.6	6.21932e+06	1.10203e+07	7.39947e+06	9.36188e+06	8.62506e+06	6.9978e+06				metal ion binding;protein binding
High	G4MUQ0	Leucine Rich Repeat domain-containing protein OS=Magnaporthe oryzae (strain 70-15 / ATCC MYA-4617 / FGSC 8958) OX=242507 GN=MGG_10199 PE=4 SV=1	95.1	9.66	747	44.336	9	5	27	5	0	Phospho [S300(100); S311(93.8); S328(95.7); S332(95.3)]	1.296	0.37	0.585597	0.971406	90.4	87.5	76.8	118.5	113.4	113.3	3.53138e+06	3.42147e+06	3.00278e+06	4.63153e+06	4.43357e+06	4.42828e+06				protein binding
High	G4MUQ6	Uncharacterized protein OS=Magnaporthe oryzae (strain 70-15 / ATCC MYA-4617 / FGSC 8958) OX=242507 GN=MGG_08820 PE=4 SV=1	132.5	6.51	1008	54.082	16	10	44	10	0	Phospho [T66(100); S485(75.1); S853(88.9); S1053(100)]	1.121	0.16	0.867144	0.99989	95.8	85.2	92	141.8	82	103.2	8.80753e+06	7.83831e+06	8.46335e+06	1.30415e+07	7.5399e+06	9.4874e+06				protein binding
High	G4MUQ7	Pre-rRNA-processing protein RIX1 OS=Magnaporthe oryzae (strain 70-15 / ATCC MYA-4617 / FGSC 8958) OX=242507 GN=MGG_08821 PE=3 SV=1	82.3	6.27	848	27.234	6	4	17	4	0	Phospho [S631(100); S709(100)]	1.096	0.13	0.914323	0.99989	90	92.8	95.1	126.6	93.9	101.7	5.5002e+06	5.67504e+06	5.81154e+06	7.73951e+06	5.73908e+06	6.21774e+06
High	G4MUR2	Uncharacterized protein OS=Magnaporthe oryzae (strain 70-15 / ATCC MYA-4617 / FGSC 8958) OX=242507 GN=MGG_08826 PE=4 SV=1	86.5	9.96	447	31.582	14	7	30	7	0	Phospho [S117(97.4); S263(100); S457(100); S619(100); S672(100); S674(100); S688(99.5); S690(99.5); S693(75.5); S697(98.8); T698(99.5); S732(100); T736(100)]	0.638	-0.65	0.192241	0.717989	141.1	99.9	116.4	74.2	66.2	102.2	1.04742e+08	7.41463e+07	8.63654e+07	5.50741e+07	4.91442e+07	7.58291e+07
High	G4MUR5	Aa_trans domain-containing protein OS=Magnaporthe oryzae (strain 70-15 / ATCC MYA-4617 / FGSC 8958) OX=242507 GN=MGG_08827 PE=3 SV=1	79.7	6.55	523	38.474	9	4	39	4	0	Phospho [S19(100); S25(100); S28(97.8); S57(100); S179(99.6)]	1.13	0.18	0.851275	0.99989	96.4	94.3	86.9	106.5	113.8	102.2	7.14268e+06	6.9857e+06	6.43934e+06	7.89185e+06	8.43257e+06	7.57783e+06		transport	membrane;vacuole	transporter activity
High	G4MUR7	Transcriptional repressor rco-1 OS=Magnaporthe oryzae (strain 70-15 / ATCC MYA-4617 / FGSC 8958) OX=242507 GN=MGG_08829 PE=4 SV=1	65.7	6.87	2782	152.334	25	11	154	11	0	Phospho [T213(100); S228(100)]	0.969	-0.05	0.831364	0.99989	121.7	42.7	106.2	102.9	151.8	74.6	8.75807e+06	3.07305e+06	7.64602e+06	7.40836e+06	1.09236e+07	5.36981e+06				protein binding	MAPK signaling pathway - yeast; Cell cycle - yeast
High	G4MUS1	Uncharacterized protein OS=Magnaporthe oryzae (strain 70-15 / ATCC MYA-4617 / FGSC 8958) OX=242507 GN=MGG_15753 PE=4 SV=1	115.6	6.96	142	23.193	7	4	13	4	0	Phospho [S311(87.5); S319(100); S621(100)]	1.419	0.5	0.434471	0.918199	87.5	88.3	84.8	124.2	69	146.2	1.83929e+06	1.85645e+06	1.78304e+06	2.60943e+06	1.45047e+06	3.07199e+06
High	G4MUS3	Uncharacterized protein OS=Magnaporthe oryzae (strain 70-15 / ATCC MYA-4617 / FGSC 8958) OX=242507 GN=MGG_01673 PE=4 SV=1	74.5	7.18	666	44.459	11	4	23	4	0	Phospho [S213(98.8); T215(98.2); S218(95.3); T225(100); T406(88.4); S411(87.9); S436(100)]	0.647	-0.63	0.2059	0.742261	137.2	123.5	100.1	69.4	89.8	79.9	5.06226e+06	4.55476e+06	3.69101e+06	2.56126e+06	3.31325e+06	2.94833e+06
High	G4MUS5	Multidrug resistance-associated protein 1 OS=Magnaporthe oryzae (strain 70-15 / ATCC MYA-4617 / FGSC 8958) OX=242507 GN=MGG_01674 PE=4 SV=1	171.8	8.25	581	66.566	10	9	32	9	0	Phospho [S926(91.3); S934(99)]	0.652	-0.62	0.212037	0.749518	99.1	138	125.4	89.2	81.7	66.5	4.60163e+06	6407243	5.82249e+06	4.13909e+06	3.7935e+06	3.08899e+06		cell organization and biogenesis;cellular homeostasis;metabolic process;regulation of biological process;response to stimulus;transport	membrane	catalytic activity;nucleotide binding;transporter activity
High	G4MUU1	HTH APSES-type domain-containing protein OS=Magnaporthe oryzae (strain 70-15 / ATCC MYA-4617 / FGSC 8958) OX=242507 GN=MGG_01688 PE=4 SV=1	48.2	6.25	563	12.987	4	1	21	1	0	Phospho [S355(93.2); S359(100); S363(100)]	0.823	-0.28	0.523583	0.951611	83.1	112.3	111.2	126.6	75.3	91.5	4.8104e+06	6.4978e+06	6.43326e+06	7.32797e+06	4.35728e+06	5.29622e+06			membrane	DNA binding
High	G4MUU4	CCHC-type domain-containing protein OS=Magnaporthe oryzae (strain 70-15 / ATCC MYA-4617 / FGSC 8958) OX=242507 GN=MGG_01691 PE=4 SV=1	77.3	9.77	181	6.561	3	2	8	2	0	Phospho [S337(91.1); S490(99.9)]	0.783	-0.35	0.441776	0.918804	96.6	95.1	148.4	119.8	64.4	75.7	2.42498e+06	2.38543e+06	3.72283e+06	3.00709e+06	1.61608e+06	1.89832e+06				metal ion binding
High	G4MUV0	DH domain-containing protein OS=Magnaporthe oryzae (strain 70-15 / ATCC MYA-4617 / FGSC 8958) OX=242507 GN=MGG_01695 PE=4 SV=1	169	8.68	36	4.616	1	1	3	1	0	Phospho [S126(100)]	1.626	0.7	0.255449	0.789067	97.5	66.9	71.7	137	116.7	110.2	985879	676513	725202	1.38425e+06	1.17917e+06	1.11353e+06		regulation of biological process
High	G4MUV5	HTH CENPB-type domain-containing protein OS=Magnaporthe oryzae (strain 70-15 / ATCC MYA-4617 / FGSC 8958) OX=242507 GN=MGG_01698 PE=4 SV=1	50.7	6.19	297	18.689	10	2	9	2	0	Phospho [S12(100); S53(85.5)]	2.018	1.01	0.0889186	0.504776	61.3	62.9	59.8	176.1	123.8	116.1	1.17977e+06	1.21095e+06	1.15024e+06	3.38706e+06	2.38134e+06	2.23285e+06				DNA binding
High	G4MUV6	Uncharacterized protein OS=Magnaporthe oryzae (strain 70-15 / ATCC MYA-4617 / FGSC 8958) OX=242507 GN=MGG_01699 PE=3 SV=1	116.8	6.05	239	20.571	6	2	6	2	0	Phospho [S443(100); S978(99.8)]	0.947	-0.08	0.785962	0.99989	107.4	78.6	104.2	112.9	98.7	98.1	377659	276467	366399	397171	347121	345003		metabolic process;response to stimulus	nucleus	DNA binding	Nucleotide excision repair
High	G4MUV9	MAP kinase activator OS=Magnaporthe oryzae (strain 70-15 / ATCC MYA-4617 / FGSC 8958) OX=242507 GN=MGG_01702 PE=4 SV=1	69	5.58	593	54.493	15	7	35	7	0	Phospho [T94(99.5); S101(99.5); S109(84.7); S137(90.2); S141(90.1); S269(94.2)]	2.016	1.01	0.08953	0.505868	47.5	89.5	66.6	83.5	178.7	134.2	2.89848e+06	5.46361e+06	4.06223e+06	5.09901e+06	1.09069e+07	8.1893e+06		cell organization and biogenesis;conjugation;metabolic process;regulation of biological process;reproduction;response to stimulus	cytosol;nucleus	catalytic activity;protein binding	MAPK signaling pathway - yeast
High	G4MUW1	GANP domain-containing protein OS=Magnaporthe oryzae (strain 70-15 / ATCC MYA-4617 / FGSC 8958) OX=242507 GN=MGG_01703 PE=4 SV=1	58.5	9.03	419	15.491	8	2	13	2	0	Phospho [S173(86.9); S244(96.7); S246(100)]	0.698	-0.52	0.285539	0.826989	104	141.2	87.6	68.4	126.1	72.6	2.22121e+06	3.01579e+06	1.87092e+06	1.46067e+06	2.69311e+06	1.5506e+06
High	G4MUW6	AN1-type zinc finger protein 1 OS=Magnaporthe oryzae (strain 70-15 / ATCC MYA-4617 / FGSC 8958) OX=242507 GN=MGG_01708 PE=4 SV=1	35.5	8.81	63	4.721	4	1	1	1	0	Phospho [S29(100)]	1.66	0.73	0.233845	0.761763	49.5	83.2	88.6	160.5	138.1	80.1	303148	509526	542522	982452	845590	490158				metal ion binding
High	G4MUX6	Glycogen [starch] synthase OS=Magnaporthe oryzae (strain 70-15 / ATCC MYA-4617 / FGSC 8958) OX=242507 GN=MGG_07289 PE=3 SV=1	80.2	6.62	5914	199.93	22	13	374	13	0	Phospho [S633(100); S637(100); T646(100); S692(100); S696(100)]	0.903	-0.15	0.691577	0.987895	99	102.1	122.4	92.2	75.7	108.5	1.52529e+08	1.57279e+08	1.88498e+08	1.42023e+08	1.16537e+08	1.67115e+08		metabolic process		catalytic activity	Metabolic pathways; Starch and sucrose metabolism
High	G4MUX8	CMGC/CDK/CRK7 protein kinase OS=Magnaporthe oryzae (strain 70-15 / ATCC MYA-4617 / FGSC 8958) OX=242507 GN=MGG_07291 PE=4 SV=1	133.2	10.36	838	50.205	10	8	42	8	0	Phospho [S50(100); S52(100); S212(100); S232(100); S332(100); S334(100); T395(100)]	1.199	0.26	0.73162	0.99989	95.9	88.3	86.1	121.4	102.3	105.9	9.74934e+06	8.97671e+06	8.74668e+06	1.23373e+07	1.03951e+07	1.07641e+07		metabolic process		catalytic activity;nucleotide binding
High	G4MUZ0	Uncharacterized protein OS=Magnaporthe oryzae (strain 70-15 / ATCC MYA-4617 / FGSC 8958) OX=242507 GN=MGG_07302 PE=4 SV=1	66.9	5.67	1127	48.049	12	6	52	6	0	Phospho [T12(99.3)]	0.804	-0.31	0.484289	0.942226	144.4	102.6	106.9	86	90.2	69.9	1.32262e+07	9.39965e+06	9.79816e+06	7.87814e+06	8.26473e+06	6.40827e+06				protein binding
High	G4MUZ4	Cytochrome b5 heme-binding domain-containing protein OS=Magnaporthe oryzae (strain 70-15 / ATCC MYA-4617 / FGSC 8958) OX=242507 GN=MGG_12396 PE=4 SV=1	13.3	5.97	271	24.755	45	5	34	5	0	Phospho [T9(100); S84(100)]	0.955	-0.07	0.802436	0.99989	106.3	92.7	103.4	113.4	85.6	98.7	4.79952e+06	4.1861e+06	4.66744e+06	5.11954e+06	3.86586e+06	4.45824e+06
High	G4MV02	Uncharacterized protein OS=Magnaporthe oryzae (strain 70-15 / ATCC MYA-4617 / FGSC 8958) OX=242507 GN=MGG_07310 PE=4 SV=1	112.2	9.04	1994	119.113	15	9	89	9	0	Phospho [S230(97.4); S232(91.3); S235(94.2); S236(96.5); S243(100); T250(98.5); S257(89.5); T362(100); S391(99.5); S402(100); S405(100); S408(100); S528(98.6); S700(100); S704(100); S711(96.5); T712(100); S714(100)]	1.114	0.16	0.880582	0.99989	90.9	88.4	98.6	122	101.2	98.9	1.5177e+07	1.47706e+07	1.64647e+07	2.03693e+07	1.69025e+07	1.65251e+07		regulation of biological process;response to stimulus		protein binding
High	G4MV04	Osmosensing histidine protein kinase SLN1 OS=Magnaporthe oryzae (strain 70-15 / ATCC MYA-4617 / FGSC 8958) OX=242507 GN=MGG_07312 PE=4 SV=1	131.2	7.9	978	61.516	9	8	48	8	0	Phospho [S487(100); S788(100); T789(100); T792(81.8); T795(97.7); S816(100); S818(100); S919(100); S923(100); S926(86.6)]	1.174	0.23	0.772983	0.99989	86.5	76.1	87.8	151	101.6	97	8.58749e+06	7.55972e+06	8.71948e+06	1.49937e+07	1.00844e+07	9.62696e+06		metabolic process;regulation of biological process;response to stimulus	membrane	catalytic activity;receptor activity;signal transducer activity	Mitophagy - yeast; MAPK signaling pathway - yeast
High	G4MV05	Uncharacterized protein OS=Magnaporthe oryzae (strain 70-15 / ATCC MYA-4617 / FGSC 8958) OX=242507 GN=MGG_15901 PE=4 SV=1	76.8	6.77	101	10.907	4	2	9	2	0	Phospho [S337(98.5); S344(100)]	0.523	-0.94	0.0683699	0.438573	137.2	93.4	149	69.2	79.5	71.7	5.51999e+06	3.75484e+06	5.99156e+06	2.78397e+06	3.19654e+06	2.8853e+06		metabolic process
High	G4MV07	FACT complex subunit OS=Magnaporthe oryzae (strain 70-15 / ATCC MYA-4617 / FGSC 8958) OX=242507 GN=MGG_07316 PE=3 SV=1	117.7	5.55	1136	82.551	12	12	71	12	0	Phospho [S1015(100)]	1.462	0.55	0.389677	0.906087	66.2	105.2	73.4	162.9	107.4	84.9	1.13794e+06	1.80745e+06	1.26232e+06	2.80037e+06	1.84569e+06	1.45844e+06
High	G4MV08	Glutamate--cysteine ligase OS=Magnaporthe oryzae (strain 70-15 / ATCC MYA-4617 / FGSC 8958) OX=242507 GN=MGG_07317 PE=3 SV=1	78.5	5.66	823	30.735	8	4	44	4	0	Phospho [S531(78.6); S538(100); S540(100); T542(100)]	0.877	-0.19	0.636744	0.982921	115.1	116.9	89.8	120.7	56.6	100.9	1.37022e+07	1.39219e+07	1.07005e+07	1.4376e+07	6.73734e+06	1.20198e+07		metabolic process		catalytic activity	Cysteine and methionine metabolism; Metabolic pathways; Glutathione metabolism
High	G4MV10	GATA-type domain-containing protein OS=Magnaporthe oryzae (strain 70-15 / ATCC MYA-4617 / FGSC 8958) OX=242507 GN=MGG_07319 PE=4 SV=1	54.2	9.04	188	17.098	16	4	23	4	0	Phospho [S105(91.1); S128(76.3); S157(100)]	1.708	0.77	0.205662	0.742261	73.6	55.3	70.9	121.1	158	121.1	4.30514e+06	3.23535e+06	4.14522e+06	7.0799e+06	9.2373e+06	7.08015e+06		regulation of biological process		DNA binding;metal ion binding
High	G4MV17	5'-3' exoribonuclease 1 OS=Magnaporthe oryzae (strain 70-15 / ATCC MYA-4617 / FGSC 8958) OX=242507 GN=MGG_12403 PE=3 SV=1	160	7.02	2108	104.395	10	12	88	12	0	Phospho [S459(100); T1272(100)]	1.039	0.06	0.976074	0.99989	94.9	87	107.6	98.7	91.5	120.3	1.18688e+07	1.08742e+07	1.34466e+07	1.23356e+07	1.14456e+07	1.5042e+07		metabolic process	cytoplasm	catalytic activity;RNA binding	Ribosome biogenesis in eukaryotes; RNA degradation
High	G4MV27	Actin polymerization protein Bzz1 OS=Magnaporthe oryzae (strain 70-15 / ATCC MYA-4617 / FGSC 8958) OX=242507 GN=MGG_07332 PE=4 SV=1	83.3	8.03	739	58.785	12	7	44	7	0	Phospho [T508(90.2); S511(100); S513(100); S514(100)]	0.239	-2.06	0.000112859	0.00189343	173.4	151.8	130.5	36.3	82.6	25.4	2.68515e+06	2.35117e+06	2.02107e+06	562432	1.27921e+06	394167		regulation of biological process;response to stimulus		metal ion binding;protein binding
High	G4MV32	Malate dehydrogenase OS=Magnaporthe oryzae (strain 70-15 / ATCC MYA-4617 / FGSC 8958) OX=242507 GN=MGG_08835 PE=3 SV=1	34.3	7.36	8643	100.214	49	13	260	12	0	Phospho [S326(100)]	1.975	0.98	0.10006	0.530991	52.3	109.4	59.6	117.6	181.6	79.5	608141	1.27207e+06	692396	1.3676e+06	2.1111e+06	924377		metabolic process		catalytic activity	Cysteine and methionine metabolism; Citrate cycle (TCA cycle); Metabolic pathways; Carbon metabolism; Biosynthesis of secondary metabolites; Pyruvate metabolism; Glyoxylate and dicarboxylate metabolism; Biosynthesis of antibiotics
High	G4MV34	MIZ zinc finger protein OS=Magnaporthe oryzae (strain 70-15 / ATCC MYA-4617 / FGSC 8958) OX=242507 GN=MGG_08837 PE=3 SV=1	47.3	8.68	234	17.01	10	3	10	3	0	Phospho [T378(99.7); T381(99.9); S384(100); S411(99.9)]	1.434	0.52	0.418014	0.918199	63.2	101.6	82.4	118.2	125	109.6	853024	1.37152e+06	1.11273e+06	1.59587e+06	1.68847e+06	1.48016e+06				catalytic activity;metal ion binding	Ubiquitin mediated proteolysis
High	G4MV38	Cnd3 domain-containing protein OS=Magnaporthe oryzae (strain 70-15 / ATCC MYA-4617 / FGSC 8958) OX=242507 GN=MGG_08841 PE=3 SV=1	114.8	4.92	883	59.999	7	4	32	4	0	Phospho [S153(86.4); S245(100); S248(100); S1015(99.9)]	1.636	0.71	0.248598	0.778783	72	76.1	74.8	147.2	122.3	107.7	5.10113e+06	5.39271e+06	5.29876e+06	1.04307e+07	8.67059e+06	7.63108e+06		cell organization and biogenesis;metabolic process			Cell cycle - yeast
High	G4MV43	Uncharacterized protein OS=Magnaporthe oryzae (strain 70-15 / ATCC MYA-4617 / FGSC 8958) OX=242507 GN=MGG_08845 PE=4 SV=1	45.7	10.33	1625	60.461	29	10	82	10	0	Phospho [S37(100); S66(100); T110(100); S149(100); S153(100); S168(100); S213(88.9); S214(89.1); S248(98)]	1.003	0	0.901511	0.99989	96.1	93.3	116.1	109.7	96.3	88.5	1.73523e+07	1.68488e+07	2.09633e+07	1.98151e+07	1.73979e+07	1.59755e+07
High	G4MV45	Tyrosyl-DNA phosphodiesterase domain-containing protein OS=Magnaporthe oryzae (strain 70-15 / ATCC MYA-4617 / FGSC 8958) OX=242507 GN=MGG_08847 PE=3 SV=1	69.4	7.15	356	19.217	9	3	18	3	0	Phospho [S59(99.2); S583(100)]	1.082	0.11	0.941126	0.99989	97.6	111.7	93.1	109.9	105.6	82.2	2.55243e+06	2.92038e+06	2.43423e+06	2.87298e+06	2.76058e+06	2.15095e+06		metabolic process;response to stimulus	nucleus	catalytic activity
High	G4MV60	ADP-ribosylation factor family protein OS=Magnaporthe oryzae (strain 70-15 / ATCC MYA-4617 / FGSC 8958) OX=242507 GN=MGG_08859 PE=4 SV=1	27.1	5.91	167	13.164	7	1	12	1	0	Phospho [S49(99.4)]	0.946	-0.08	0.781979	0.99989	111.8	77.6	105.4	93.6	99.7	111.9	3.00555e+06	2.08788e+06	2.83449e+06	2.51623e+06	2.68003e+06	3.01009e+06		regulation of biological process;response to stimulus		catalytic activity;nucleotide binding;protein binding;signal transducer activity
High	G4MV62	Uncharacterized protein OS=Magnaporthe oryzae (strain 70-15 / ATCC MYA-4617 / FGSC 8958) OX=242507 GN=MGG_08861 PE=3 SV=1	28	5.2	922	51.687	11	2	31	2	0	Phospho [S79(82.3); S83(100); S88(100)]	0.709	-0.5	0.304288	0.844164	101.5	116.8	128.6	91.1	82.8	79.1	1.03707e+07	1.19351e+07	1.31374e+07	9.31067e+06	8.46273e+06	8.08216e+06		metabolic process	nucleus;spliceosomal complex	RNA binding	Spliceosome
High	G4MV66	Amino-acid permease inda1 OS=Magnaporthe oryzae (strain 70-15 / ATCC MYA-4617 / FGSC 8958) OX=242507 GN=MGG_11327 PE=3 SV=1	59	7.87	268	26.042	4	1	12	1	0	Phospho [T9(97.7); S17(100); S21(100)]	2.352	1.23	0.0357633	0.270832	60.9	73.4	62.8	149.7	147.7	105.6	2.66269e+06	3.20706e+06	2.74466e+06	6.54103e+06	6.45455e+06	4.61526e+06		transport	membrane	transporter activity
High	G4MV67	NAK protein kinase OS=Magnaporthe oryzae (strain 70-15 / ATCC MYA-4617 / FGSC 8958) OX=242507 GN=MGG_11326 PE=4 SV=1	113.6	9.2	996	71.501	16	9	53	9	0	Phospho [S486(92.1); S597(90.8); S675(99.9); S726(100); S729(84.3); T765(100); S767(100); T779(100); S784(98.7); T787(89.7); S791(82.3)]	1.086	0.12	0.931993	0.99989	88.9	86	104.5	142.1	82	96.5	5.1204e+06	4.95678e+06	6.02218e+06	8.18387e+06	4.72174e+06	5.5624e+06		metabolic process		catalytic activity;nucleotide binding
High	G4MV70	Eukaryotic translation initiation factor 5 OS=Magnaporthe oryzae (strain 70-15 / ATCC MYA-4617 / FGSC 8958) OX=242507 GN=MGG_08866 PE=3 SV=1	47.7	5.99	5505	106.83	10	5	129	5	0	Phospho [S199(100); S244(100)]	0.982	-0.03	0.859543	0.99989	91.9	121.5	100.7	115.8	99	71.1	3.59323e+07	4.75185e+07	3.93789e+07	4.52752e+07	3.86852e+07	2.77815e+07		cell organization and biogenesis;metabolic process;regulation of biological process	cytosol	enzyme regulator activity;protein binding;RNA binding	RNA transport
High	G4MV71	Nucleolar complex protein 2 OS=Magnaporthe oryzae (strain 70-15 / ATCC MYA-4617 / FGSC 8958) OX=242507 GN=MGG_08867 PE=3 SV=1	90	5.55	1034	29.603	6	2	16	2	0	Phospho [S194(100); S195(100); S224(100)]	1.036	0.05	0.969846	0.99989	88.3	107.3	102.3	117.7	78.3	106.1	3.71188e+06	4.50795e+06	4.30067e+06	4.94564e+06	3.29042e+06	4.45645e+06		cell organization and biogenesis;transport	mitochondrion;nucleus
High	G4MV74	1-phosphatidylinositol-3-phosphate 5-kinase OS=Magnaporthe oryzae (strain 70-15 / ATCC MYA-4617 / FGSC 8958) OX=242507 GN=MGG_14757 PE=4 SV=1	278.5	6.8	887	50.913	5	10	31	10	0	Phospho [S15(100); S18(100); S277(100); S284(100); S286(100); S485(99.6); S487(99.9); S490(94.8); S518(100); S716(99.8); S1631(87.4); S1853(99.8); S1991(99.9); S2004(78); S2006(97.8)]	1.199	0.26	0.732354	0.99989	80.2	94.4	93.1	132.5	111.6	88	4.00345e+06	4.71203e+06	4.64717e+06	6.61326e+06	5.5704e+06	4.39156e+06		metabolic process		catalytic activity;metal ion binding;nucleotide binding	Inositol phosphate metabolism; Phosphatidylinositol signaling system; Phagosome
High	G4MV76	Uncharacterized protein OS=Magnaporthe oryzae (strain 70-15 / ATCC MYA-4617 / FGSC 8958) OX=242507 GN=MGG_08873 PE=3 SV=1	87	5.38	595	33.335	11	6	17	6	0	Phospho [S648(99.9); S653(97.6); S769(96.8); S774(98.5)]	0.874	-0.2	0.628936	0.982921	95.3	104.7	124.4	97.7	91.5	86.4	824182	906266	1.07605e+06	845126	791655	747881			membrane
High	G4MV77	Uncharacterized protein OS=Magnaporthe oryzae (strain 70-15 / ATCC MYA-4617 / FGSC 8958) OX=242507 GN=MGG_08874 PE=4 SV=1	48.5	9.42	371	22.212	11	2	8	2	0	Phospho [S88(100); S344(100)]	1.879	0.91	0.129953	0.607311	59.2	115.3	66.3	124.6	102.7	131.9	632191	1.2305e+06	708216	1.33068e+06	1.09625e+06	1.40788e+06
High	G4MV78	Grisea protein OS=Magnaporthe oryzae (strain 70-15 / ATCC MYA-4617 / FGSC 8958) OX=242507 GN=MGG_08875 PE=4 SV=1	57.8	6.96	127	4.142	2	1	7	1	0	Phospho [S117(100)]	0.332	-1.59	0.00261954	0.0338702	152	56.5	157.6	15.1	50.4	168.5	8.67875e+06	3.22673e+06	9.00345e+06	859831	2.87814e+06	9.62217e+06		metabolic process;regulation of biological process	nucleus	DNA binding;metal ion binding
High	G4MV79	CID domain-containing protein OS=Magnaporthe oryzae (strain 70-15 / ATCC MYA-4617 / FGSC 8958) OX=242507 GN=MGG_15600 PE=4 SV=1	90.4	5.92	779	36.092	4	3	17	3	0	Phospho [S163(100); T172(75.9); S821(100); S823(100)]	0.808	-0.31	0.493084	0.945762	114.3	109.9	102.8	83.7	100.4	88.9	3.27243e+06	3.14564e+06	2.94193e+06	2.39569e+06	2.87288e+06	2.54285e+06		metabolic process		RNA binding	Spliceosome
High	G4MV82	Quinate repressor protein OS=Magnaporthe oryzae (strain 70-15 / ATCC MYA-4617 / FGSC 8958) OX=242507 GN=MGG_14813 PE=3 SV=1	91.3	7.99	42	3.231	1	1	4	1	0	Phospho [T190(85.4); S192(91.9)]	2.807	1.49	0.0104296	0.10936	63.1	49.3	58.8	165	98.1	165.7	577387	450585	537485	1.50875e+06	897389	1.51522e+06		metabolic process		catalytic activity
High	G4MV88	Transcription regulatory protein SWI3 OS=Magnaporthe oryzae (strain 70-15 / ATCC MYA-4617 / FGSC 8958) OX=242507 GN=MGG_01720 PE=4 SV=1	76.2	4.98	1084	105.774	22	8	65	8	0	Phospho [S58(99.8); T59(99); S93(100); T323(96.6)]	1.328	0.41	0.542889	0.960593	88.1	92.3	88	117	125.1	89.5	9.10749e+06	9.54449e+06	9.095e+06	1.20911e+07	1.29332e+07	9.25508e+06			nucleus	DNA binding;protein binding
High	G4MV94	Sister chromatid cohesion protein OS=Magnaporthe oryzae (strain 70-15 / ATCC MYA-4617 / FGSC 8958) OX=242507 GN=MGG_01726 PE=3 SV=1	212.8	6.84	277	24.848	3	2	6	2	0	Phospho [T1869(100); S1871(100)]	100	6.64	1e-17	2.13824e-16				202.7	202.7	194.6				613063	613001	588660		cell organization and biogenesis;regulation of biological process	nucleus		Cell cycle - yeast
High	G4MV95	Uncharacterized protein OS=Magnaporthe oryzae (strain 70-15 / ATCC MYA-4617 / FGSC 8958) OX=242507 GN=MGG_01727 PE=3 SV=1	149	8.57	3313	137.584	11	10	92	10	0	Phospho [S468(97.9); S470(84); S767(84); S773(88.8); S1006(100); S1010(99.9); S1023(100); S1026(99.7); T1210(100); S1217(100)]	1.051	0.07	0.99989	0.99989	95.1	101.3	92.8	133.5	77.4	100	2.2377e+07	2.38332e+07	2.18317e+07	3.14259e+07	1.82164e+07	2.35273e+07
High	G4MVA1	Zn(2)-C6 fungal-type domain-containing protein OS=Magnaporthe oryzae (strain 70-15 / ATCC MYA-4617 / FGSC 8958) OX=242507 GN=MGG_11160 PE=4 SV=1	74.3	6.67	245	14.699	4	2	8	2	0	Phospho [S120(100)]	0.667	-0.58	0.236005	0.763691	120.3	113.6	89.6	75.9	127.4	73.2	440592	416295	328084	277853	466741	268281		metabolic process;regulation of biological process	nucleus	DNA binding;metal ion binding
High	G4MVA4	C6 zinc finger domain-containing protein OS=Magnaporthe oryzae (strain 70-15 / ATCC MYA-4617 / FGSC 8958) OX=242507 GN=MGG_01734 PE=4 SV=1	76.7	6.68	761	47.315	9	7	56	7	0	Phospho [S56(79.7); S104(99.4); S105(100); T117(100)]	1.467	0.55	0.384777	0.902758	72	77.5	80.8	149.2	106.7	113.7	1.60706e+07	1.72893e+07	1.80215e+07	3.32838e+07	2.37984e+07	2.53662e+07		metabolic process;regulation of biological process	nucleus	DNA binding;metal ion binding
High	G4MVA6	Uncharacterized protein OS=Magnaporthe oryzae (strain 70-15 / ATCC MYA-4617 / FGSC 8958) OX=242507 GN=MGG_11155 PE=4 SV=1	19.8	10.17	171	11.676	17	2	11	2	0	Phospho [S117(100); S182(81.1); S185(99.7)]	1.517	0.6	0.338776	0.870245	82.9	76.3	82.4	129.1	125.1	104.1	3.0857e+06	2.84189e+06	3.06896e+06	4.8059e+06	4.6562e+06	3.87474e+06
High	G4MVA8	Uncharacterized protein OS=Magnaporthe oryzae (strain 70-15 / ATCC MYA-4617 / FGSC 8958) OX=242507 GN=MGG_15321 PE=4 SV=1	66.7	6.65	363	36.872	16	3	33	3	0	Phospho [S556(91.1); S560(91.5); S573(100)]	1.275	0.35	0.614572	0.979442	129	57.1	85.8	95.2	123.4	109.4	5.0216e+06	2.22331e+06	3.33993e+06	3.70338e+06	4.80458e+06	4.2593e+06			membrane
High	G4MVA9	Uncharacterized protein OS=Magnaporthe oryzae (strain 70-15 / ATCC MYA-4617 / FGSC 8958) OX=242507 GN=MGG_01741 PE=4 SV=1	368.5	6.27	148	4.571	0	1	5	1	0	Phospho [S377(100); S380(100)]	1.477	0.56	0.37576	0.89674	61.2	78	83.1	165.7	96.9	115.1	232402	295997	315306	628764	367829	437049		metabolic process	membrane;mitochondrion
High	G4MVB3	Zinc finger protein gcs1 OS=Magnaporthe oryzae (strain 70-15 / ATCC MYA-4617 / FGSC 8958) OX=242507 GN=MGG_01745 PE=4 SV=1	42.6	7.27	398	17.945	11	3	25	3	0	Phospho [S179(85.8); S183(97.3); S185(94.4); S187(99.6)]	0.904	-0.15	0.694348	0.987895	99.3	119.4	90.2	89.8	111.9	89.5	8.68437e+06	1.04474e+07	7.89419e+06	7.85326e+06	9.78712e+06	7.82724e+06		regulation of biological process		enzyme regulator activity;metal ion binding	Endocytosis
High	G4MVB4	Uncharacterized protein OS=Magnaporthe oryzae (strain 70-15 / ATCC MYA-4617 / FGSC 8958) OX=242507 GN=MGG_01746 PE=4 SV=1	40.1	5.82	9551	248.78	61	16	301	16	0	Phospho [S59(99.2); T96(98.1); S108(100); S118(100); S168(100); T186(96.7)]	0.816	-0.29	0.508916	0.945762	104.2	107.1	116.8	87.4	79.2	105.4	1.77864e+07	1.82771e+07	1.99451e+07	1.49163e+07	1.35133e+07	1.79984e+07				RNA binding
Medium	G4MVB9	F-box and WD domain-containing protein OS=Magnaporthe oryzae (strain 70-15 / ATCC MYA-4617 / FGSC 8958) OX=242507 GN=MGG_01751 PE=4 SV=1	128.6	6.83	34	2.001	1	1	1	1	0	Phospho [S1110(99.8); S1112(99.8)]	0.01	-6.64	1e-17	2.13824e-16	183.7	205.3	211				2.73056e+06	3.0509e+06	3.13487e+06					metabolic process		protein binding
High	G4MVC6	Kinesin-like protein OS=Magnaporthe oryzae (strain 70-15 / ATCC MYA-4617 / FGSC 8958) OX=242507 GN=MGG_01757 PE=3 SV=1	103.3	5.82	1108	42.768	8	6	41	6	0	Phospho [S408(98); T414(99.6); T420(99.1); T429(100); S881(100)]	0.661	-0.6	0.225594	0.761763	119.2	117.9	114.2	77.9	93.5	77.4	1.71597e+07	1.69651e+07	1.64402e+07	1.12077e+07	1.34537e+07	1.1139e+07		cellular component movement		catalytic activity;motor activity;nucleotide binding;protein binding;structural molecule activity	Endocytosis
High	G4MVD3	Vacuolar protein-sorting protein bro-1 OS=Magnaporthe oryzae (strain 70-15 / ATCC MYA-4617 / FGSC 8958) OX=242507 GN=MGG_15323 PE=4 SV=1	114.1	6.71	2552	165.841	19	11	95	11	0	Phospho [S563(79.9); S565(88); S569(98.3); S796(99.2); S835(100)]	1.244	0.32	0.660682	0.983098	98.2	73.7	90.1	112	114	112	8.51959e+06	6.40051e+06	7.81739e+06	9.72541e+06	9.89482e+06	9.72274e+06				protein binding
High	G4MVD8	Cell division control protein 50 OS=Magnaporthe oryzae (strain 70-15 / ATCC MYA-4617 / FGSC 8958) OX=242507 GN=MGG_12405 PE=3 SV=1	48.3	9.26	396	31.339	5	1	32	1	0	Phospho [S6(97.5); T9(98.3); S15(99.7); S18(99.5)]	1.036	0.05	0.968951	0.99989	91.5	104.7	95.2	97.4	98.6	112.7	4.22561e+06	4.83507e+06	4.39311e+06	4.49505e+06	4.55028e+06	5.20271e+06		cell division	membrane
High	G4MVE3	Nuclear envelope pore membrane protein POM 121, variant OS=Magnaporthe oryzae (strain 70-15 / ATCC MYA-4617 / FGSC 8958) OX=242507 GN=MGG_07338 PE=4 SV=1	119.3	9.5	2752	122.852	13	8	107	8	0	Phospho [S74(99.6); S77(100); T541(90.4); S542(93.5); S543(93.5); S550(83); S587(99.8); S594(100)]	1.074	0.1	0.955053	0.99989	96.4	92.6	96.4	102.3	108.7	103.6	1.40548e+07	1.34974e+07	1.40578e+07	1.49086e+07	1.58476e+07	1.50993e+07
High	G4MVE5	Epoxide hydrolase OS=Magnaporthe oryzae (strain 70-15 / ATCC MYA-4617 / FGSC 8958) OX=242507 GN=MGG_07340 PE=3 SV=1	85.4	6.33	478	38.149	8	4	16	4	0	Phospho [S295(99.5); S375(98.6); S378(97.3); S587(100); T607(90.2)]	1.891	0.92	0.125808	0.599236	68.8	67.8	77.9	145.9	130.1	109.4	1.63729e+06	1.61402e+06	1.85249e+06	3.47254e+06	3.09594e+06	2.60427e+06				catalytic activity
High	G4MVE7	Uncharacterized protein OS=Magnaporthe oryzae (strain 70-15 / ATCC MYA-4617 / FGSC 8958) OX=242507 GN=MGG_15090 PE=4 SV=1	105.7	6.86	2328	87.889	15	5	51	5	0	Phospho [S144(75.3); S638(86.5); S642(91.4); S681(99.5); S713(100)]	0.947	-0.08	0.785274	0.99989	106.1	120.8	103.8	62.1	106.6	100.5	5.40037e+06	6.14488e+06	5.28086e+06	3.15934e+06	5.425e+06	5.11449e+06
High	G4MVI0	Choline monooxygenase, chloroplastic OS=Magnaporthe oryzae (strain 70-15 / ATCC MYA-4617 / FGSC 8958) OX=242507 GN=MGG_12423 PE=3 SV=1	50.3	6.19	277	16.896	10	3	12	3	0	Phospho [T19(79.2); S22(98.6); S23(99.6)]	0.645	-0.63	0.202527	0.738518	114.8	123	104	111.8	72.4	74	1.96346e+06	2.10516e+06	1.77864e+06	1.91292e+06	1.23889e+06	1.26636e+06		metabolic process		catalytic activity;metal ion binding
High	G4MVJ7	Uncharacterized protein OS=Magnaporthe oryzae (strain 70-15 / ATCC MYA-4617 / FGSC 8958) OX=242507 GN=MGG_08887 PE=4 SV=1	155.9	8.25	463	27.969	3	2	23	2	0	Phospho [S663(100); S867(100); S869(100); S872(100)]	1.041	0.06	0.979292	0.99989	100.8	85.2	99.9	71.1	104	139	3.57016e+06	3.01686e+06	3.53907e+06	2.51971e+06	3.68396e+06	4.92468e+06
High	G4MVK6	Uncharacterized protein OS=Magnaporthe oryzae (strain 70-15 / ATCC MYA-4617 / FGSC 8958) OX=242507 GN=MGG_08893 PE=4 SV=1	72.2	10.27	1720	85.942	23	7	55	7	0	Phospho [S231(100); S234(100); S259(100); S325(99.2); S331(99.7); S332(99.7); S334(99.9); S337(100); T368(94.9); T369(94.9); S371(88.6); T380(99.6); S420(84.9); T433(100); S434(100)]	0.855	-0.23	0.589198	0.973018	103.8	92.9	101.3	86.4	129	86.6	7.42924e+06	6.6483e+06	7.25653e+06	6.18725e+06	9.23766e+06	6.20234e+06		regulation of biological process;response to stimulus
High	G4MVK7	Tudor domain-containing protein OS=Magnaporthe oryzae (strain 70-15 / ATCC MYA-4617 / FGSC 8958) OX=242507 GN=MGG_08894 PE=4 SV=1	35.3	8.91	235	7.667	7	2	24	2	0	Phospho [S71(100)]	1.088	0.12	0.929055	0.99989	86.2	78.5	106.2	93.7	160.3	75.2	3.79496e+06	3.4566e+06	4.67568e+06	4.1284e+06	7.05941e+06	3.31179e+06					Spliceosome
High	G4MVL2	Differentiation regulator OS=Magnaporthe oryzae (strain 70-15 / ATCC MYA-4617 / FGSC 8958) OX=242507 GN=MGG_08898 PE=4 SV=1	85.8	8	1031	41.621	9	4	47	4	0	Phospho [S745(100)]	2.273	1.18	0.0443405	0.321285	56.8	45.8	64.4	177.7	126.1	129.2	792701	638629	897933	2.47765e+06	1.75873e+06	1.80181e+06				RNA binding
High	G4MVL4	WD40 domain-containing protein OS=Magnaporthe oryzae (strain 70-15 / ATCC MYA-4617 / FGSC 8958) OX=242507 GN=MGG_08900 PE=4 SV=1	58.7	6.52	443	25.797	12	4	30	4	0	Phospho [S499(100); S517(100); S519(100); S521(100); S525(99.4); S526(99.4); T529(90.1)]	1.121	0.17	0.866451	0.99989	94.6	92.8	104	95	107.4	106.1	4.45705e+06	4.36897e+06	4.8987e+06	4.47482e+06	5.05923e+06	4.99803e+06				protein binding
High	G4MVL6	FYVE-type domain-containing protein OS=Magnaporthe oryzae (strain 70-15 / ATCC MYA-4617 / FGSC 8958) OX=242507 GN=MGG_08903 PE=4 SV=1	32.9	9.2	415	26.617	21	3	17	3	0	Phospho [S128(100); S131(100); S133(100); S253(89.7); S260(93.1); S291(100)]	1.802	0.85	0.159772	0.671774	71.7	60.8	73.5	137.4	129.3	127.2	2.09695e+06	1.77838e+06	2.14831e+06	4.0176e+06	3.77954e+06	3.71889e+06				metal ion binding
High	G4MVM2	Cullin-4B OS=Magnaporthe oryzae (strain 70-15 / ATCC MYA-4617 / FGSC 8958) OX=242507 GN=MGG_14763 PE=3 SV=1	98.8	8.41	108	14.703	7	5	14	5	0	Phospho [S32(100)]	1.418	0.5	0.434978	0.918339	107.9	73.3	83.9	123	92.9	119	476116	323502	370421	542873	410080	525348		metabolic process		protein binding	Nucleotide excision repair; Ubiquitin mediated proteolysis
High	G4MVM3	Serine/threonine-protein kinase Tel1 OS=Magnaporthe oryzae (strain 70-15 / ATCC MYA-4617 / FGSC 8958) OX=242507 GN=MGG_14764 PE=3 SV=1	328.1	6.77	100	6.453	1	1	2	1	0	Phospho [S189(100)]	1.579	0.66	0.289088	0.826989	69	126.3	71.3	93.9	112.6	126.9	367492	672336	379874	500135	599681	675643		cell organization and biogenesis;metabolic process;response to stimulus		catalytic activity;nucleotide binding;protein binding	Homologous recombination
High	G4MVM4	Uncharacterized protein OS=Magnaporthe oryzae (strain 70-15 / ATCC MYA-4617 / FGSC 8958) OX=242507 GN=MGG_08911 PE=3 SV=1	187.1	5.36	157	22.765	4	5	19	5	0	Phospho [S556(87.6); S557(87.4)]	2.224	1.15	0.0506544	0.349611	34.4	29.3	321	61.5	77.2	76.6	524462	447126	4.89051e+06	937019	1.17612e+06	1.16657e+06					RNA transport
High	G4MVN1	ATP-binding cassette sub-family G member 2 OS=Magnaporthe oryzae (strain 70-15 / ATCC MYA-4617 / FGSC 8958) OX=242507 GN=MGG_08918 PE=4 SV=1	71.9	7.14	144	14.292	5	2	9	2	0	Phospho [S22(100); S26(100)]	2.106	1.07	0.0699963	0.441955	90	56.9	56.9	256.5	19.9	119.9	4.81968e+06	3.04697e+06	3.04519e+06	1.37322e+07	1.06361e+06	6.41716e+06			membrane	catalytic activity;nucleotide binding
High	G4MVN3	Uncharacterized protein OS=Magnaporthe oryzae (strain 70-15 / ATCC MYA-4617 / FGSC 8958) OX=242507 GN=MGG_08920 PE=4 SV=1	157.2	6.04	775	55.775	10	8	32	8	0	Phospho [S325(100); S326(100); S379(100); S382(100); S385(100); S389(99.9); S393(100); S400(100); T402(99.9); S769(96); S1132(99.9); S1307(100); S1357(98.7)]	1.892	0.92	0.125393	0.599236	68.9	70.6	65.6	158.8	105.8	130.4	5.72032e+06	5.85856e+06	5.44757e+06	1.31828e+07	8.78764e+06	1.08235e+07
High	G4MVN7	Uncharacterized protein OS=Magnaporthe oryzae (strain 70-15 / ATCC MYA-4617 / FGSC 8958) OX=242507 GN=MGG_08922 PE=4 SV=1	72	8.34	411	44.579	18	7	36	7	0	Phospho [T35(100); S39(100); S43(94.9); S125(81.8); S173(100); S199(100); T200(100); T250(100); S252(100); S466(93.8)]	0.848	-0.24	0.575866	0.965474	104.3	91.5	153.7	73.1	88.9	88.5	6.07462e+06	5.32637e+06	8.94778e+06	4.25622e+06	5.17864e+06	5.15359e+06
High	G4MVN9	Utp12 domain-containing protein OS=Magnaporthe oryzae (strain 70-15 / ATCC MYA-4617 / FGSC 8958) OX=242507 GN=MGG_08924 PE=4 SV=1	44.3	4.74	1875	90.032	36	5	64	5	0	Phospho [S48(78.4); S56(84.9); S58(84.3); S59(84.3); T107(100); S114(100); S116(99.7); S120(81.5); S300(100); S301(99.6); S302(97.4); S343(100); S345(100); S383(100); S388(100)]	1.264	0.34	0.630662	0.982921	77.9	113.1	89.8	130.3	75.3	113.6	7.23134e+06	1.04982e+07	8.34129e+06	1.21014e+07	6.99174e+06	1.05449e+07					Ribosome biogenesis in eukaryotes
High	G4MVP0	Uncharacterized protein OS=Magnaporthe oryzae (strain 70-15 / ATCC MYA-4617 / FGSC 8958) OX=242507 GN=MGG_08925 PE=4 SV=1	109	5.33	7505	350.23	28	16	281	16	0	Phospho [S6(100); S41(99.9); S142(100); S166(100); S173(99.8); T190(100); S193(100); S200(99.2); S206(100); S337(78.7); T339(88.4); S550(100); S717(90.4); S720(83.5); S727(100); S734(100); S1014(98.3); S1017(99); S1018(99)]	0.878	-0.19	0.638668	0.982921	114.4	104.1	106.8	77.8	93.8	103.1	1.26351e+08	1.15051e+08	1.18008e+08	8.59071e+07	1.03625e+08	1.13918e+08				protein binding
High	G4MVP3	Uncharacterized protein OS=Magnaporthe oryzae (strain 70-15 / ATCC MYA-4617 / FGSC 8958) OX=242507 GN=MGG_01765 PE=3 SV=1	32.9	5.59	1353	83.705	30	6	52	6	0	Phospho [S241(99.9)]	0.745	-0.43	0.368654	0.893476	131.8	104.5	95.1	45.5	145.2	77.8	4.93423e+06	3911996	3.55817e+06	1.70408e+06	5.43667e+06	2.91369e+06		transport	cytoplasm;endosome		Endocytosis
High	G4MVP5	PfkB domain-containing protein OS=Magnaporthe oryzae (strain 70-15 / ATCC MYA-4617 / FGSC 8958) OX=242507 GN=MGG_01767 PE=4 SV=1	48.8	4.96	606	27.352	5	1	11	1	0	Phospho [T341(100)]	0.553	-0.85	0.0939575	0.517478	105	154	134.8	79.2	74.6	52.4	2.35255e+06	3.44948e+06	3.01935e+06	1.77343e+06	1.67016e+06	1.17473e+06
High	G4MVQ5	SAP30_Sin3_bdg domain-containing protein OS=Magnaporthe oryzae (strain 70-15 / ATCC MYA-4617 / FGSC 8958) OX=242507 GN=MGG_11142 PE=4 SV=1	22.1	10.68	146	11.077	14	2	6	2	0	Phospho [S52(100)]	1.373	0.46	0.485803	0.943488	79.5	63.1	89.5	175.5	83.3	109.2	2.66788e+06	2.11708e+06	3.00598e+06	5.89056e+06	2.79631e+06	3.6642e+06				protein binding
High	G4MVQ7	Uncharacterized protein OS=Magnaporthe oryzae (strain 70-15 / ATCC MYA-4617 / FGSC 8958) OX=242507 GN=MGG_01776 PE=4 SV=1	117.8	7.72	354	28.426	8	4	25	4	0	Phospho [S28(97.8); S56(100); S58(100); S205(82.6); S646(100)]	1.22	0.29	0.697481	0.987895	102.2	72	102.1	134.9	64.1	124.6	6.37211e+06	4.48931e+06	6.36759e+06	8.41101e+06	3.99759e+06	7.77059e+06		metabolic process	nucleus	DNA binding;metal ion binding
High	G4MVQ9	Aflatoxin efflux pump OS=Magnaporthe oryzae (strain 70-15 / ATCC MYA-4617 / FGSC 8958) OX=242507 GN=MGG_01778 PE=4 SV=1	88.4	5.08	31	2.676	4	1	1	1	0	Phospho [T16(90.7)]	0.451	-1.15	0.0271841	0.228033	135.7	170.5	124.4	43.8	61.2	64.4	556510	699319	510164	179585	250840	264163		transport	membrane	transporter activity
High	G4MVR2	KH domain-containing protein OS=Magnaporthe oryzae (strain 70-15 / ATCC MYA-4617 / FGSC 8958) OX=242507 GN=MGG_01781 PE=4 SV=1	109.3	6.81	233	21.471	4	3	16	3	0	Phospho [S835(99.9); S861(100); S897(97.6)]	1.032	0.04	0.960422	0.99989	92.3	101	118.3	104.1	73.2	111	2.10106e+06	2.29714e+06	2.69135e+06	2.36958e+06	1.6659e+06	2.5262e+06				RNA binding
High	G4MVR3	Uncharacterized protein OS=Magnaporthe oryzae (strain 70-15 / ATCC MYA-4617 / FGSC 8958) OX=242507 GN=MGG_01782 PE=4 SV=1	97.7	8.41	515	38.816	13	8	34	8	0	Phospho [S383(100); T412(100); S427(100); S428(100); S491(100); S502(79); S561(85.7); S707(100)]	0.984	-0.02	0.863203	0.99989	102	93.4	90.1	84.2	138.5	91.9	6.65403e+06	6.09093e+06	5.87584e+06	5.4935e+06	9.03175e+06	5.99433e+06
High	G4MVR8	Uncharacterized protein OS=Magnaporthe oryzae (strain 70-15 / ATCC MYA-4617 / FGSC 8958) OX=242507 GN=MGG_01786 PE=4 SV=1	19.6	8.72	652	46.541	40	2	16	2	0	Phospho [S64(88.7); T90(100); T93(99.3); S97(85.1)]	1.059	0.08	0.9844	0.99989	105.3	98.7	94.1	104.6	85.4	111.8	2.21778e+06	2.07885e+06	1.9822e+06	2.20205e+06	1.79751e+06	2.3543e+06
High	G4MVS1	TKL protein kinase OS=Magnaporthe oryzae (strain 70-15 / ATCC MYA-4617 / FGSC 8958) OX=242507 GN=MGG_11140 PE=4 SV=1	116.4	4.94	533	42.526	10	5	21	5	0	Phospho [S59(100); T236(83.2); T237(96.4); S238(99.2); S690(99.3); S727(78.3); S729(91.4)]	2.054	1.04	0.0807973	0.481472	62.5	64.8	68.3	168.6	102.6	133.2	2.41216e+06	2.50294e+06	2.63507e+06	6.50887e+06	3.96004e+06	5.13993e+06		metabolic process		catalytic activity;nucleotide binding
High	G4MVS4	CMGC/RCK/MAK protein kinase OS=Magnaporthe oryzae (strain 70-15 / ATCC MYA-4617 / FGSC 8958) OX=242507 GN=MGG_15325 PE=4 SV=1	88.1	9.39	86	4.708	1	1	5	1	0	Phospho [S216(97.5)]	1.808	0.85	0.157293	0.669315	71.1	52	70.4	124	127.3	155.2	977434	714908	967460	1.70433e+06	1.74937e+06	2.13244e+06		metabolic process		catalytic activity;nucleotide binding	Meiosis - yeast
High	G4MVS9	SWIB domain-containing protein OS=Magnaporthe oryzae (strain 70-15 / ATCC MYA-4617 / FGSC 8958) OX=242507 GN=MGG_01794 PE=4 SV=1	62.2	6.15	394	51.736	20	7	28	7	0	Phospho [S27(100); S184(86.6)]	0.724	-0.47	0.330488	0.863727	122.8	101	121.3	87.8	66.8	100.2	2.21101e+06	1.81811e+06	2.18419e+06	1.58122e+06	1.20222e+06	1.80311e+06				protein binding
High	G4MVT0	Non-specific serine/threonine protein kinase OS=Magnaporthe oryzae (strain 70-15 / ATCC MYA-4617 / FGSC 8958) OX=242507 GN=MGG_01795 PE=3 SV=1	91.9	8.97	669	46.992	13	8	27	8	0	Phospho [S30(89.6); S140(89.5); S426(100); S808(100); S811(100)]	1.202	0.26	0.72768	0.99989	99.3	106.1	89.2	49.4	136.8	119.3	3.14386e+06	3.35989e+06	2.82382e+06	1.56518e+06	4.33204e+06	3.77743e+06		metabolic process		catalytic activity;nucleotide binding	MAPK signaling pathway - yeast
High	G4MVT5	Uncharacterized protein OS=Magnaporthe oryzae (strain 70-15 / ATCC MYA-4617 / FGSC 8958) OX=242507 GN=MGG_01801 PE=3 SV=1	65.5	6.87	73	4.005	3	1	5	1	0	Phospho [S38(94.4)]	3.18	1.67	0.00388938	0.0479251	47.3	43.3	80.4	63.5	214.9	150.6	633776	579096	1.07597e+06	850540	2.87732e+06	2.01572e+06
High	G4MVU3	TBP-associated factor 4 OS=Magnaporthe oryzae (strain 70-15 / ATCC MYA-4617 / FGSC 8958) OX=242507 GN=MGG_01805 PE=3 SV=1	70.5	9.52	329	13.092	7	3	13	3	0	Phospho [S512(100); S516(100); S520(100); T525(100); S592(99.4); T593(96.7); S595(84.9)]	1.604	0.68	0.270872	0.813734	64.3	69.4	72.4	173.1	109.5	111.3	1.35694e+06	1.4653e+06	1.52979e+06	3.6562e+06	2.31224e+06	2.34976e+06		metabolic process
High	G4MW01	Uncharacterized protein OS=Magnaporthe oryzae (strain 70-15 / ATCC MYA-4617 / FGSC 8958) OX=242507 GN=MGG_11311 PE=4 SV=1	66.8	5.72	650	24.945	7	2	28	2	0	Phospho [S11(85.4)]	0.7	-0.52	0.288284	0.826989	101.3	128	112.1	63.9	116.2	78.4	4.18174e+06	5.28563e+06	4.62937e+06	2.63976e+06	4.79902e+06	3.23923e+06			membrane
High	G4MW06	Uncharacterized protein OS=Magnaporthe oryzae (strain 70-15 / ATCC MYA-4617 / FGSC 8958) OX=242507 GN=MGG_08935 PE=4 SV=1	137.2	5.25	419	35.278	7	5	20	5	0	Phospho [S309(98.4); S838(100); S839(100)]	0.45	-1.15	0.0269554	0.227867	129.1	140.6	132	59.4	81.2	57.6	2.40072e+06	2.61448e+06	2.45302e+06	1.10427e+06	1.51026e+06	1.07142e+06
High	G4MW28	Uncharacterized protein OS=Magnaporthe oryzae (strain 70-15 / ATCC MYA-4617 / FGSC 8958) OX=242507 GN=MGG_08949 PE=4 SV=1	45.3	9.04	40	4.495	3	1	2	1	0	Phospho [S250(100)]	1.188	0.25	0.749681	0.99989	70.1	89.4	125.1	93.5	115.6	106.2	228941	291925	408545	305420	377346	346857
High	G4MW46	MFS transporter OS=Magnaporthe oryzae (strain 70-15 / ATCC MYA-4617 / FGSC 8958) OX=242507 GN=MGG_15624 PE=4 SV=1	59.1	8.31	410	12.194	5	1	9	1	0	Phospho [T502(100)]	2.607	1.38	0.0178639	0.1665	50	69	55.8	113.7	166.2	145.4	523169	722533	583506	1.18966e+06	1.73927e+06	1.5212e+06		transport	membrane
Medium	G4MW53	Haloacid dehalogenase OS=Magnaporthe oryzae (strain 70-15 / ATCC MYA-4617 / FGSC 8958) OX=242507 GN=MGG_01809 PE=4 SV=1	30.2	7.55	0	1.902	3	1	1	1	0	Phospho [T12(95.8)]	100	6.64	1e-17	2.13824e-16				178.2	216.7	205.1				2.66091e+06	3.23682e+06	3.06323e+06		metabolic process		catalytic activity	Metabolic pathways
High	G4MW59	Uncharacterized protein OS=Magnaporthe oryzae (strain 70-15 / ATCC MYA-4617 / FGSC 8958) OX=242507 GN=MGG_01814 PE=4 SV=1	49.8	5.1	81	9.882	8	2	5	2	0	Phospho [S200(100)]	0.01	-6.64	1e-17	2.13824e-16	174.5	251.4	174.1				1.55695e+06	2243056	1.55353e+06
High	G4MW66	Alpha-1,4 glucan phosphorylase OS=Magnaporthe oryzae (strain 70-15 / ATCC MYA-4617 / FGSC 8958) OX=242507 GN=MGG_01819 PE=3 SV=1	100.6	6.05	8648	287.883	39	31	408	31	0	Phospho [S17(98.9); S18(82.3); S30(98.8); T44(100)]	0.695	-0.53	0.27961	0.825208	132.5	115.9	117.1	50.4	102.8	81.3	1.18113e+08	1.03281e+08	1.04371e+08	4.48867e+07	9.15785e+07	7.24913e+07		metabolic process		catalytic activity	Metabolic pathways; Biosynthesis of secondary metabolites; Starch and sucrose metabolism
High	G4MW73	LAlv9 family protein OS=Magnaporthe oryzae (strain 70-15 / ATCC MYA-4617 / FGSC 8958) OX=242507 GN=MGG_01823 PE=4 SV=1	88.6	5.64	547	23.99	8	4	22	4	0	Phospho [S556(100); S687(80.7)]	0.838	-0.25	0.554297	0.961486	92.1	112.5	110.6	118.1	74	92.7	2.9239e+06	3.57334e+06	3.51256e+06	3.74893e+06	2.35035e+06	2.94376e+06
High	G4MW77	Transcription initiation factor IIF subunit alpha OS=Magnaporthe oryzae (strain 70-15 / ATCC MYA-4617 / FGSC 8958) OX=242507 GN=MGG_11130 PE=3 SV=1	78.4	9.29	4263	150.368	27	12	170	12	0	Phospho [S172(100); S381(100); S463(100); S465(100); S539(100); S543(100); S545(98); S546(100); S562(100); S566(100); S568(94.5); T570(99.6); S595(100); S611(99.9); S612(99.9); T616(97.6); S624(100); S629(99.7); S635(100)]	0.918	-0.12	0.723352	0.999133	93.7	103.8	103.4	93.9	94.9	110.2	5.30858e+07	5.88544e+07	5.86103e+07	5.32374e+07	5.37992e+07	6.24534e+07		metabolic process		catalytic activity	Basal transcription factors
High	G4MW78	Polynucleotide adenylyltransferase OS=Magnaporthe oryzae (strain 70-15 / ATCC MYA-4617 / FGSC 8958) OX=242507 GN=MGG_11129 PE=3 SV=1	118.4	7.28	33	3.013	2	1	2	1	0	Phospho [S963(81.6)]	1.225	0.29	0.693139	0.987895	104.8	85.7	84.6	92.1	127.8	105	277804	227197	224082	243971	338665	278271
High	G4MW87	J domain-containing protein OS=Magnaporthe oryzae (strain 70-15 / ATCC MYA-4617 / FGSC 8958) OX=242507 GN=MGG_01834 PE=4 SV=1	95.4	9.13	484	18.704	5	4	22	4	0	Phospho [S330(100); S586(98.1); T617(100); T618(100); S619(100)]	0.78	-0.36	0.437139	0.918339	102.6	95.5	102.3	140	79.9	79.7	7.14104e+06	6.65109e+06	7.12576e+06	9.74725e+06	5.56143e+06	5.55011e+06
High	G4MW89	Cutinase transcription factor 1 alpha OS=Magnaporthe oryzae (strain 70-15 / ATCC MYA-4617 / FGSC 8958) OX=242507 GN=MGG_01836 PE=4 SV=1	106.1	7.09	199	16.495	4	2	11	2	0	Phospho [S41(85.1); S721(100); T725(100)]	1.078	0.11	0.947065	0.99989	77.6	113.1	95.1	93.1	118.5	102.5	3.83842e+06	5.59389e+06	4.70069e+06	4.60174e+06	5.85941e+06	5.0695e+06		metabolic process;regulation of biological process	nucleus	DNA binding;metal ion binding
High	G4MW91	Csm1 domain-containing protein OS=Magnaporthe oryzae (strain 70-15 / ATCC MYA-4617 / FGSC 8958) OX=242507 GN=MGG_01838 PE=4 SV=1	55.8	7.5	205	25.249	13	4	18	4	0	Phospho [S118(87.4); S232(90.4)]	1.37	0.45	0.489897	0.945762	74	75	60.1	199.3	101.4	90.3	2.02681e+06	2.05341e+06	1.6445e+06	5.45692e+06	2.77677e+06	2.47196e+06				protein binding
High	G4MW93	GATA factor SREP OS=Magnaporthe oryzae (strain 70-15 / ATCC MYA-4617 / FGSC 8958) OX=242507 GN=MGG_01840 PE=4 SV=1	55.9	8.94	142	17.68	11	3	7	3	0	Phospho [S333(100); S341(100); S343(99.1); S440(89.3)]	0.508	-0.98	0.0581631	0.384405	137.6	138.6	118.4	69.9	62.9	72.6	929244	936265	800182	472507	424821	490271		regulation of biological process		DNA binding;metal ion binding
High	G4MW95	SAP domain-containing protein OS=Magnaporthe oryzae (strain 70-15 / ATCC MYA-4617 / FGSC 8958) OX=242507 GN=MGG_01842 PE=4 SV=1	68.6	5.52	1927	71.56	14	6	71	6	0	Phospho [S125(100); S127(100); S216(100); S304(100)]	1.252	0.32	0.649274	0.983098	81.4	85.3	95.4	106.8	130.9	100.3	1.72108e+07	1.80437e+07	2.01851e+07	2.2584e+07	2.76803e+07	2.1215e+07
High	G4MW99	AP-3 complex beta3B subunit OS=Magnaporthe oryzae (strain 70-15 / ATCC MYA-4617 / FGSC 8958) OX=242507 GN=MGG_01846 PE=3 SV=1	89.2	5.4	527	36.097	3	2	21	2	0	Phospho [T280(81.3); S282(90.9)]	1.169	0.23	0.782111	0.99989	109.1	92.5	78.5	108.2	103.7	108.1	3.26476e+06	2.76798e+06	2.34959e+06	3.23769e+06	3.10351e+06	3.23568e+06		transport	membrane
High	G4MWA2	Uncharacterized protein OS=Magnaporthe oryzae (strain 70-15 / ATCC MYA-4617 / FGSC 8958) OX=242507 GN=MGG_01849 PE=4 SV=1	90.4	10.07	515	49.906	13	7	34	7	0	Phospho [T64(81.6); S67(97.6); S73(99.6); S225(100); S228(100); S430(100); S437(97); S675(100); S704(99.3); T705(97.3); S711(100); S712(100)]	1.359	0.44	0.502645	0.945762	79.7	86.6	82.3	111.2	128.4	111.9	6.37006e+06	6.92014e+06	6.57539e+06	8.88508e+06	1.02566e+07	8.93911e+06
High	G4MWB9	Uncharacterized protein OS=Magnaporthe oryzae (strain 70-15 / ATCC MYA-4617 / FGSC 8958) OX=242507 GN=MGG_08374 PE=4 SV=1	42.7	5.62	511	21.242	12	4	24	4	0	Phospho [S100(100)]	1.064	0.09	0.975173	0.99989	108.5	97.7	78	116.8	95	104	4.50474e+06	4.0565e+06	3.23935e+06	4.8471e+06	3.94539e+06	4.316e+06
High	G4MWC8	Uncharacterized protein OS=Magnaporthe oryzae (strain 70-15 / ATCC MYA-4617 / FGSC 8958) OX=242507 GN=MGG_08367 PE=4 SV=1	43	10.29	2419	119.216	35	10	98	10	0	Phospho [S173(100); T186(100); S190(86.9); S237(85.2); S279(87.7); S290(100); S293(100); S300(100); T304(100); S310(100); S334(100); S337(100); S339(100); S340(100)]	1.173	0.23	0.775379	0.99989	82.9	102.3	86.8	126	100.2	101.8	2.45779e+07	3.03467e+07	2.57293e+07	3.73669e+07	2.97019e+07	3.01782e+07
High	G4MWF1	Uncharacterized protein OS=Magnaporthe oryzae (strain 70-15 / ATCC MYA-4617 / FGSC 8958) OX=242507 GN=MGG_08345 PE=3 SV=1	115.1	6.7	228	14.832	2	1	6	1	0	Phospho [S365(100); S372(99.9); S373(99.9)]	5.9	2.56	6.84874e-06	0.000133367	35.4	24.4	24.4	143.7	91.5	280.6	745470	512398	512526	3.02366e+06	1.92453e+06	5.90196e+06				protein binding	Cell cycle - yeast; Ubiquitin mediated proteolysis
High	G4MWF4	Transcription factor BYE1 OS=Magnaporthe oryzae (strain 70-15 / ATCC MYA-4617 / FGSC 8958) OX=242507 GN=MGG_12463 PE=3 SV=1	119.4	8.68	4199	194.803	20	14	146	14	0	Phospho [S162(100); S186(100); S250(100); S300(100); S467(99.9); S482(100); S484(79.5); S538(100); S559(100); T584(100); S586(100); S590(99.9)]	1.129	0.17	0.852888	0.99989	104.5	89.2	87.1	119.2	99.3	100.7	7.40577e+07	6.32162e+07	6.1679e+07	8.44638e+07	7.03386e+07	7.13601e+07		metabolic process		metal ion binding;protein binding
High	G4MWF6	Mediator of RNA polymerase II transcription subunit 7 OS=Magnaporthe oryzae (strain 70-15 / ATCC MYA-4617 / FGSC 8958) OX=242507 GN=MGG_08341 PE=3 SV=1	28.4	5.26	71	3.884	7	1	4	1	0	Phospho [T98(100)]	0.915	-0.13	0.717285	0.996702	89.4	80	113.8	81.8	76	158.9	636727	569517	810095	582647	541300	1.13152e+06		metabolic process;regulation of biological process	nucleus
High	G4MWF9	3-hydroxy-3-methylglutaryl coenzyme A reductase OS=Magnaporthe oryzae (strain 70-15 / ATCC MYA-4617 / FGSC 8958) OX=242507 GN=MGG_08975 PE=3 SV=1	128.7	8.43	537	43.013	7	4	35	4	0	Phospho [T676(100); T680(100); S686(100); S693(100); S1162(97.9); T1166(100)]	0.869	-0.2	0.618314	0.979442	113.5	111.3	90.9	96.7	110.2	77.4	6.95788e+06	6823218	5.57244e+06	5.9261e+06	6.75499e+06	4.74676e+06		metabolic process	endoplasmic reticulum;membrane	catalytic activity;nucleotide binding	Metabolic pathways; Biosynthesis of secondary metabolites; Terpenoid backbone biosynthesis; Biosynthesis of antibiotics
High	G4MWG4	Stress-induced-phosphoprotein 1 OS=Magnaporthe oryzae (strain 70-15 / ATCC MYA-4617 / FGSC 8958) OX=242507 GN=MGG_08980 PE=4 SV=1	64.7	5.66	892	79.366	27	14	67	13	0	Phospho [S219(100)]	1.125	0.17	0.860613	0.99989	131.5	90.6	72.4	91.9	111.9	101.8	912695	628691	502311	638145	776767	707009				protein binding
High	G4MWJ3	Uncharacterized protein OS=Magnaporthe oryzae (strain 70-15 / ATCC MYA-4617 / FGSC 8958) OX=242507 GN=MGG_01166 PE=4 SV=1	36	5.88	407	35.655	18	2	20	2	0	Phospho [S162(100); S218(100)]	0.592	-0.76	0.134117	0.614517	130.6	140	100.4	77.3	71.3	80.5	2.22589e+06	2.38564e+06	1.71175e+06	1.31763e+06	1.21452e+06	1.37196e+06
High	G4MWJ9	C2H2-type domain-containing protein OS=Magnaporthe oryzae (strain 70-15 / ATCC MYA-4617 / FGSC 8958) OX=242507 GN=MGG_01171 PE=4 SV=1	90.1	6.74	189	17.948	6	2	3	2	0	Phospho [T132(97.5); S493(100)]	2.054	1.04	0.0807329	0.481472	64	39	102.5	135	131.4	128.2	487188	297104	780694	1.02816e+06	1.00061e+06	976363				metal ion binding
High	G4MWK0	Uncharacterized protein OS=Magnaporthe oryzae (strain 70-15 / ATCC MYA-4617 / FGSC 8958) OX=242507 GN=MGG_01172 PE=4 SV=1	151.4	10.37	19	2.573	1	1	1	1	0	Phospho [S100(83.1)]	0.01	-6.64	1e-17	2.13824e-16	170.9	172.8	256.3				297337	300522	445852						membrane
Medium	G4MWK3	Uncharacterized protein OS=Magnaporthe oryzae (strain 70-15 / ATCC MYA-4617 / FGSC 8958) OX=242507 GN=MGG_01174 PE=3 SV=1	57.9	5.38	27	2.254	4	1	1	1	0	Phospho [S470(100); S473(100); S474(100)]	0.057	-4.14	7.86038e-14	1.66442e-12	183.9	210.2	178	10.4	11	6.5	254899	291392	246819	14483.6	15264.6	8995.06
High	G4MWK8	GTP-binding protein YPTC4 OS=Magnaporthe oryzae (strain 70-15 / ATCC MYA-4617 / FGSC 8958) OX=242507 GN=MGG_01179 PE=4 SV=1	35.2	8.56	131	13.099	4	2	5	2	0	Phospho [S9(100); S12(100)]	0.399	-1.32	0.0115836	0.118609	133.1	144.3	133.4	97.3	38.7	53.3	2.19565e+06	2.38066e+06	2.1997e+06	1.60438e+06	638102	878445		regulation of biological process;response to stimulus		catalytic activity;nucleotide binding
High	G4MWL7	Uncharacterized protein OS=Magnaporthe oryzae (strain 70-15 / ATCC MYA-4617 / FGSC 8958) OX=242507 GN=MGG_01857 PE=4 SV=1	66.5	5.73	434	33.249	17	4	19	4	0	Phospho [S362(99.8); S372(75); T373(75); S459(100); T461(100); S463(100); S469(91.7); T526(100); S528(99.9)]	0.741	-0.43	0.361835	0.893476	114.3	138.9	107.3	101.4	84.7	53.4	3.72705e+06	4.52745e+06	3.49804e+06	3.3065e+06	2.76227e+06	1.74161e+06		metabolic process;response to stimulus	nucleus	DNA binding
High	G4MWM1	Zinc/iron transporter OS=Magnaporthe oryzae (strain 70-15 / ATCC MYA-4617 / FGSC 8958) OX=242507 GN=MGG_01862 PE=4 SV=1	58.1	6.47	72	3.855	2	1	3	1	0	Phospho [S436(100); S438(100)]	0.64	-0.64	0.194912	0.724198	121.3	109.4	120.3	115.3	76.9	56.8	586356	528923	581335	557166	371819	274590		transport	membrane	transporter activity
High	G4MWM8	Fungal specific transcription factor domain-containing protein OS=Magnaporthe oryzae (strain 70-15 / ATCC MYA-4617 / FGSC 8958) OX=242507 GN=MGG_11119 PE=4 SV=1	113.2	6.16	129	20.578	4	3	6	3	0	Phospho [S178(99.7); T240(98.8)]	0.01	-6.64	1e-17	2.13824e-16	234.5	189.4	176.1				780618	630575	586203					metabolic process;regulation of biological process	nucleus	DNA binding;metal ion binding
High	G4MWN9	MFS domain-containing protein OS=Magnaporthe oryzae (strain 70-15 / ATCC MYA-4617 / FGSC 8958) OX=242507 GN=MGG_01883 PE=4 SV=1	58.1	5.15	186	25.399	14	4	19	4	0	Phospho [S304(94.3)]	1.269	0.34	0.624073	0.98109	97.9	54.4	103.2	124.2	125.9	94.4	3.38174e+06	1.87752e+06	3.56323e+06	4.2904e+06	4.34905e+06	3.25853e+06		transport	membrane
High	G4MWQ4	Pantoate--beta-alanine ligase OS=Magnaporthe oryzae (strain 70-15 / ATCC MYA-4617 / FGSC 8958) OX=242507 GN=MGG_01895 PE=3 SV=1	43.5	8.57	93	3.68	3	1	6	1	0	Phospho [S54(100)]	0.632	-0.66	0.183937	0.711288	126	135.3	119.4	90.9	79.6	48.8	1.99012e+06	2137722	1.88678e+06	1.43703e+06	1.25709e+06	771463		metabolic process		catalytic activity	Biosynthesis of secondary metabolites; Metabolic pathways; beta-Alanine metabolism; Pantothenate and CoA biosynthesis
High	G4MWR3	Uncharacterized protein OS=Magnaporthe oryzae (strain 70-15 / ATCC MYA-4617 / FGSC 8958) OX=242507 GN=MGG_08340 PE=4 SV=1	43.9	5.06	0	5.135	12	2	3	2	0	Phospho [S181(100); T183(100); S194(100); T198(100)]	1.198	0.26	0.734158	0.99989	113.8	93.9	70.8	134.5	112.5	74.4	494504	407983	307731	584380	488586	323151
High	G4MWU5	Uncharacterized protein OS=Magnaporthe oryzae (strain 70-15 / ATCC MYA-4617 / FGSC 8958) OX=242507 GN=MGG_12469 PE=4 SV=1	12.7	9.58	163	8.533	15	1	6	1	0	Phospho [S66(100); S70(100); T73(100); S78(87.3)]	2.665	1.41	0.0152877	0.145381	57.9	44.9	51.1	284.7	136.2	25.1	830006	643893	732975	4.0816e+06	1.95314e+06	360143
High	G4MWV1	C6 transcription factor OS=Magnaporthe oryzae (strain 70-15 / ATCC MYA-4617 / FGSC 8958) OX=242507 GN=MGG_08314 PE=4 SV=1	98.8	7.12	768	40.675	9	4	16	4	0	Phospho [S9(98); S30(100); S38(100); S40(100); S153(98.5)]	0.731	-0.45	0.342864	0.872062	109.4	107.3	102.5	128.6	73.8	78.4	3.47439e+06	3.40882e+06	3.25379e+06	4.08371e+06	2.34268e+06	2.49117e+06		metabolic process;regulation of biological process	nucleus	DNA binding;metal ion binding
High	G4MWV4	Uncharacterized protein OS=Magnaporthe oryzae (strain 70-15 / ATCC MYA-4617 / FGSC 8958) OX=242507 GN=MGG_08312 PE=4 SV=1	86.3	5.73	1838	68.145	14	7	61	7	0	Phospho [T34(100); T45(100); S403(96.4); T404(96.4); S440(98.2); S524(100); S789(100); S791(100)]	1.44	0.53	0.412307	0.917724	95.4	77	82.7	101.8	119.1	124	2.80757e+07	2.26698e+07	2.4341e+07	2.99791e+07	3.50435e+07	3.65026e+07
High	G4MWV6	Multidrug resistance-associated protein 2 OS=Magnaporthe oryzae (strain 70-15 / ATCC MYA-4617 / FGSC 8958) OX=242507 GN=MGG_08309 PE=4 SV=1	164.3	6.76	236	13.339	5	3	13	3	0	Phospho [S52(91.8); S58(100); T65(100); S66(100); S67(100); S76(91.2); S78(76.6); S80(96); S1345(86.9); T1349(99.3)]	0.448	-1.16	0.0260954	0.222321	131.9	124.8	170.3	59.1	45.7	68.2	2.37446e+06	2.24782e+06	3.06635e+06	1.06375e+06	823751	1.22853e+06		transport	membrane	catalytic activity;nucleotide binding;transporter activity
High	G4MWV7	Uncharacterized protein OS=Magnaporthe oryzae (strain 70-15 / ATCC MYA-4617 / FGSC 8958) OX=242507 GN=MGG_08308 PE=4 SV=1	29.4	11.34	418	38.187	31	4	12	4	0	Phospho [S25(94.4); S161(100); S216(77.2)]	0.556	-0.85	0.0963568	0.52927	111.1	124.8	154	69.3	75.9	64.9	978049	1.09801e+06	1.35506e+06	610190	667891	571228			membrane
High	G4MWW5	Nitrogen metabolic regulation protein OS=Magnaporthe oryzae (strain 70-15 / ATCC MYA-4617 / FGSC 8958) OX=242507 GN=MGG_12473 PE=4 SV=1	59.7	6.27	1339	51.803	14	4	40	4	0	Phospho [S35(100); S38(93.4); S97(92.4); S98(96.5); S110(100); T493(99.1); S504(83.2)]	1.225	0.29	0.689627	0.987895	87	90.6	80.1	132.3	103.4	106.6	1.58089e+07	1.64656e+07	1.45473e+07	2.4042e+07	1.87843e+07	1.9371e+07
High	G4MWX7	Uncharacterized protein OS=Magnaporthe oryzae (strain 70-15 / ATCC MYA-4617 / FGSC 8958) OX=242507 GN=MGG_01189 PE=4 SV=1	50.8	10.15	24	3.296	3	1	1	1	0	Phospho [T283(89.7)]	1.668	0.74	0.242772	0.770723	67.7	64.6	77.3	112.9	196.2	81.3	117612	112215	134267	196176	340809	141190
High	G4MWY5	CAMK/CAMKL/KIN4 protein kinase OS=Magnaporthe oryzae (strain 70-15 / ATCC MYA-4617 / FGSC 8958) OX=242507 GN=MGG_01196 PE=4 SV=1	132.7	9.67	4459	271.538	31	29	220	29	0	Phospho [S103(100); S502(84.8); S647(91.5); T650(100); S653(100); T684(100); S717(100); S729(93.5); S788(80.6); T792(97.3); S865(100); S869(100); T878(100); S892(100); T909(90.9); S950(100); S952(100); S961(99.2); S963(99.9); S980(100); T997(99.9); S1009(100); S1028(100); S1139(100); T1185(100); S1188(100)]	1.427	0.51	0.425491	0.918199	83.1	83.3	81.7	121.8	118.5	111.5	6.75245e+07	6.77307e+07	6.64399e+07	9.90352e+07	9.63641e+07	9.06655e+07		metabolic process		catalytic activity;nucleotide binding
High	G4MWZ7	MADS-box MEF2 type transcription factor OS=Magnaporthe oryzae (strain 70-15 / ATCC MYA-4617 / FGSC 8958) OX=242507 GN=MGG_01204 PE=4 SV=1	76.2	8.27	1010	53.53	15	7	41	7	0	Phospho [T420(97.9); S455(100); S477(99.4); S489(97.3); S492(97.3); S495(85.7); S505(100); T608(100); S611(99.6); S674(99.5)]	1.294	0.37	0.588087	0.973018	75.2	86	86.6	140.4	100.6	111.3	7.67219e+06	8.77771e+06	8.83531e+06	1.43351e+07	1.02668e+07	1.13584e+07		metabolic process;regulation of biological process	nucleus	DNA binding;protein binding	MAPK signaling pathway - yeast
High	G4MWZ9	Uncharacterized protein OS=Magnaporthe oryzae (strain 70-15 / ATCC MYA-4617 / FGSC 8958) OX=242507 GN=MGG_01206 PE=4 SV=1	65.8	6.93	310	32.806	14	4	17	4	0	Phospho [S123(91.2); S126(78.9)]	0.834	-0.26	0.546317	0.960593	108	116.4	112.2	67.9	93.6	101.8	4.79354e+06	5.16733e+06	4.97918e+06	3.01402e+06	4.1538e+06	4.51791e+06				protein binding
High	G4MX00	Transcription initiation factor TFIID subunit 1 OS=Magnaporthe oryzae (strain 70-15 / ATCC MYA-4617 / FGSC 8958) OX=242507 GN=MGG_01207 PE=4 SV=1	128	5.26	1339	50.641	7	4	40	4	0	Phospho [T20(100); S24(100); S974(88.4); T976(100); S982(100); T1088(98.1); S1098(99.7)]	1.517	0.6	0.33856	0.870245	82.4	85.3	74.6	129.7	102.9	125	7.03573e+06	7.28648e+06	6.37327e+06	1.10731e+07	8.78696e+06	1.06763e+07		metabolic process		metal ion binding;RNA binding
High	G4MX10	E3 ubiquitin-protein ligase OS=Magnaporthe oryzae (strain 70-15 / ATCC MYA-4617 / FGSC 8958) OX=242507 GN=MGG_01215 PE=3 SV=1	84.5	9.57	1290	74.542	10	3	53	3	0	Phospho [S184(81); T187(92.8); S188(98.9); S192(98.6); S196(100); T427(100); S429(100); S432(100); S433(100); S601(75.9); S606(91.5)]	1.138	0.19	0.83663	0.99989	93.6	94.7	77.8	101.2	106.5	126.2	7.98797e+06	8.08237e+06	6.63497e+06	8.63186e+06	9.08913e+06	1.07701e+07
High	G4MX51	Phosphoinositide 3-phosphate phosphatase OS=Magnaporthe oryzae (strain 70-15 / ATCC MYA-4617 / FGSC 8958) OX=242507 GN=MGG_08005 PE=4 SV=1	70.5	5.97	1377	62.026	20	9	54	9	0	Phospho [S275(100); S411(88.6); S570(100); S574(99.9); S577(99.9); S578(98.8); S581(99.8)]	0.95	-0.07	0.791357	0.99989	104.9	102.6	100.1	97.5	112.4	82.5	8.26218e+06	8.07813e+06	7.88158e+06	7.67372e+06	8.85164e+06	6.49837e+06		metabolic process		catalytic activity
High	G4MX59	SUN domain-containing protein OS=Magnaporthe oryzae (strain 70-15 / ATCC MYA-4617 / FGSC 8958) OX=242507 GN=MGG_15339 PE=4 SV=1	130.1	6.4	426	28.985	5	2	13	2	0	Phospho [T352(100); S354(100); S584(99)]	0.621	-0.69	0.17001	0.689203	122.3	140.7	114	82.9	76	64.1	1.06162e+06	1.2211e+06	989720	719122	659512	556149
High	G4MX88	Aerobactin siderophore biosynthesis protein iucB OS=Magnaporthe oryzae (strain 70-15 / ATCC MYA-4617 / FGSC 8958) OX=242507 GN=MGG_08289 PE=3 SV=1	49.5	6.98	624	59.963	24	7	56	7	0	Phospho [S100(98.6)]	1.429	0.52	0.429429	0.918199	116	67.6	79.8	98.8	123.7	114.1	365469	213027	251485	311354	389789	359462
High	G4MX92	Uncharacterized protein OS=Magnaporthe oryzae (strain 70-15 / ATCC MYA-4617 / FGSC 8958) OX=242507 GN=MGG_12477 PE=4 SV=1	59.7	9.31	43	2.911	2	1	2	1	0	Phospho [S282(99.9)]	1.484	0.57	0.369107	0.893476	81.7	69.2	81.5	125.9	120.8	120.9	400442	339285	399432	617195	591888	592587
High	G4MX99	Inner membrane protein yicO OS=Magnaporthe oryzae (strain 70-15 / ATCC MYA-4617 / FGSC 8958) OX=242507 GN=MGG_08279 PE=4 SV=1	65.9	6.54	100	15.153	8	2	8	2	0	Phospho [S556(100); S595(89.9)]	1.112	0.15	0.88286	0.99989	99	95.9	86.5	106.7	177.6	34.2	1.80172e+06	1.74615e+06	1.57521e+06	1.94252e+06	3.23309e+06	622322		transport	membrane	transporter activity
High	G4MXB0	Ubiquitin carboxyl-terminal hydrolase OS=Magnaporthe oryzae (strain 70-15 / ATCC MYA-4617 / FGSC 8958) OX=242507 GN=MGG_08270 PE=3 SV=1	86.9	5.21	789	92.419	24	12	70	12	0	Phospho [S268(98.7); S698(96.4)]	1.079	0.11	0.946618	0.99989	111	50.8	104.9	113.1	87.4	132.8	936040	428298	883998	953561	736534	1.11942e+06		metabolic process		catalytic activity;metal ion binding;protein binding
High	G4MXC2	Uncharacterized protein OS=Magnaporthe oryzae (strain 70-15 / ATCC MYA-4617 / FGSC 8958) OX=242507 GN=MGG_08258 PE=3 SV=1	68.7	6.47	93	11.088	6	1	3	1	0	Phospho [T29(100)]	1.861	0.9	0.137539	0.623116	69.8	65.7	79.2	122.6	129.8	132.9	186290	175515	211627	327440	346670	354881		transport	membrane	transporter activity
High	G4MXC6	Uncharacterized protein OS=Magnaporthe oryzae (strain 70-15 / ATCC MYA-4617 / FGSC 8958) OX=242507 GN=MGG_08255 PE=4 SV=1	114	9.1	479	21.737	7	4	19	4	0	Phospho [S16(80.9); S21(100); T215(100); S752(99.9); S1048(100)]	1.088	0.12	0.929257	0.99989	85.6	104.4	93.7	101.9	129.7	84.7	4.44612e+06	5.42253e+06	4.86988e+06	5.29725e+06	6.73885e+06	4.40243e+06				protein binding
High	G4MXF3	Uncharacterized protein OS=Magnaporthe oryzae (strain 70-15 / ATCC MYA-4617 / FGSC 8958) OX=242507 GN=MGG_10741 PE=4 SV=1	56.1	4.92	139	12.449	11	2	9	2	0	Phospho [S366(100); S475(90); S482(100); S486(100)]	0.743	-0.43	0.364625	0.893476	119.3	120.3	91.1	75.8	88.6	104.9	2.63291e+06	2.65547e+06	2.00997e+06	1.67172e+06	1.95532e+06	2.31497e+06		cell organization and biogenesis;regulation of biological process	nucleus;spliceosomal complex	DNA binding
High	G4MXF6	Uncharacterized protein OS=Magnaporthe oryzae (strain 70-15 / ATCC MYA-4617 / FGSC 8958) OX=242507 GN=MGG_15496 PE=3 SV=1	74	6.06	651	34.845	12	6	20	6	0	Phospho [S621(90.6)]	0.557	-0.84	0.0974739	0.52927	114.6	142	134.6	76.7	75	57.1	6.35933e+06	7.87925e+06	7.47092e+06	4.25792e+06	4.16062e+06	3.17104e+06		cell organization and biogenesis	mitochondrion	nucleotide binding
High	G4MXF7	Uncharacterized protein OS=Magnaporthe oryzae (strain 70-15 / ATCC MYA-4617 / FGSC 8958) OX=242507 GN=MGG_10737 PE=4 SV=1	30.2	4.53	254	27.301	16	3	25	3	0	Phospho [S59(88.1); T61(78.7); S166(80.6); S169(99.9); T174(100); S180(100)]	1.65	0.72	0.240027	0.769851	77.9	61	78	128.5	150.1	104.6	1.26062e+06	986777	1.2629e+06	2.07961e+06	2.42997e+06	1.69345e+06
High	G4MXF8	Uncharacterized protein OS=Magnaporthe oryzae (strain 70-15 / ATCC MYA-4617 / FGSC 8958) OX=242507 GN=MGG_10736 PE=4 SV=1	35.5	6.04	343	36.305	15	3	17	3	0	Phospho [S242(100); T245(100); S246(100); S249(100); S260(100); S263(100)]	1.435	0.52	0.417111	0.918199	84.8	81.5	77.2	117	156.5	83	1.36726e+06	1.3152e+06	1.24475e+06	1.88739e+06	2.52367e+06	1.33882e+06			membrane
High	G4MXH8	Uncharacterized protein OS=Magnaporthe oryzae (strain 70-15 / ATCC MYA-4617 / FGSC 8958) OX=242507 GN=MGG_14097 PE=4 SV=1	72.4	6.09	55	6.02	4	2	4	2	0	Phospho [S18(100)]	0.827	-0.27	0.531769	0.959295	109.3	114	109.5	90.6	92.2	84.3	817729	852507	819304	677745	689728	630280
High	G4MXI8	Uncharacterized protein OS=Magnaporthe oryzae (strain 70-15 / ATCC MYA-4617 / FGSC 8958) OX=242507 GN=MGG_11261 PE=4 SV=1	67.8	6.84	134	15.614	8	4	11	4	0	Phospho [T186(100)]	0.746	-0.42	0.369991	0.893923	59.4	94.1	116.5	213.8	46	70.2	1.61015e+06	2.55352e+06	3.15938e+06	5.79901e+06	1.24873e+06	1.90372e+06
High	G4MXJ0	PH domain-containing protein OS=Magnaporthe oryzae (strain 70-15 / ATCC MYA-4617 / FGSC 8958) OX=242507 GN=MGG_11259 PE=4 SV=1	61.8	4.96	20700	429.738	71	39	1191	39	0	Phospho [T30(100); S314(100); S318(100); S403(100); S409(100); T415(100); T429(100); S490(91.3); S491(94.4); S515(94.9); T550(100); T593(100); S599(100)]	1.515	0.6	0.340843	0.871487	105.3	70.5	81	97.2	122.7	123.4	5.0794e+08	3.39946e+08	3.90727e+08	4.68919e+08	5.9188e+08	5.9524e+08
High	G4MXJ3	Uncharacterized protein OS=Magnaporthe oryzae (strain 70-15 / ATCC MYA-4617 / FGSC 8958) OX=242507 GN=MGG_01229 PE=4 SV=1	30.5	8.38	1317	42.177	8	1	31	1	0	Phospho [S218(99.8); S219(88.8); S221(100)]	1.037	0.05	0.970448	0.99989	90	146.7	95.2	98.6	69.9	99.6	2.95543e+06	4.81802e+06	3.12544e+06	3.23959e+06	2.29591e+06	3.27087e+06			membrane
High	G4MXK1	Uncharacterized protein OS=Magnaporthe oryzae (strain 70-15 / ATCC MYA-4617 / FGSC 8958) OX=242507 GN=MGG_01235 PE=3 SV=1	44.5	4.91	307	17.533	8	1	16	1	0	Phospho [T64(100)]	2.228	1.16	0.050192	0.349147	80.5	45.5	62.2	133.2	140.1	138.6	2.18796e+06	1.23602e+06	1.69179e+06	3.62107e+06	3.80886e+06	3.76874e+06		metabolic process			Basal transcription factors
High	G4MXK4	Vps8 domain-containing protein OS=Magnaporthe oryzae (strain 70-15 / ATCC MYA-4617 / FGSC 8958) OX=242507 GN=MGG_01238 PE=3 SV=1	191.4	6.27	1434	42.918	3	5	28	5	0	Phospho [S86(100); S90(100); S1686(100); S1691(100)]	0.891	-0.17	0.665888	0.986084	101.9	119	102.8	89.6	95.2	91.6	4.94031e+06	5.76986e+06	4.98336e+06	4.34599e+06	4.61462e+06	4.43983e+06				metal ion binding;protein binding
High	G4MXK5	Uncharacterized protein OS=Magnaporthe oryzae (strain 70-15 / ATCC MYA-4617 / FGSC 8958) OX=242507 GN=MGG_01239 PE=4 SV=1	37.7	5.58	82	20.968	30	3	7	3	0	Phospho [T48(96.9); S67(97.6)]	0.494	-1.02	0.0487766	0.344277	139.2	130	131.9	65.1	74.8	59.1	2.20265e+06	2.05747e+06	2.0875e+06	1.03095e+06	1.18402e+06	935008
High	G4MXK6	RING-8 protein OS=Magnaporthe oryzae (strain 70-15 / ATCC MYA-4617 / FGSC 8958) OX=242507 GN=MGG_01240 PE=4 SV=1	51.1	6.73	928	29.638	9	3	19	3	0	Phospho [S174(100); S177(100); T381(98.3)]	1.169	0.23	0.782139	0.99989	103.8	89.5	87.1	111.3	103.8	104.6	3.75152e+06	3.23319e+06	3.14798e+06	4.02034e+06	3.74971e+06	3.77944e+06			membrane	catalytic activity;metal ion binding;protein binding
High	G4MXK8	Actl6a protein OS=Magnaporthe oryzae (strain 70-15 / ATCC MYA-4617 / FGSC 8958) OX=242507 GN=MGG_11256 PE=3 SV=1	55.7	5.27	484	34.971	16	3	19	3	0	Phospho [T390(79.1)]	1.154	0.21	0.807555	0.99989	108.3	88.9	86.7	102.6	97.8	115.7	1.06745e+06	876634	854820	1.01188e+06	964259	1.14053e+06
High	G4MXL0	Uncharacterized protein OS=Magnaporthe oryzae (strain 70-15 / ATCC MYA-4617 / FGSC 8958) OX=242507 GN=MGG_01243 PE=4 SV=1	36.5	5.48	108	7.585	7	2	5	2	0	Phospho [S348(100)]	1.123	0.17	0.864538	0.99989	84.1	96	96.3	106.8	109.1	107.8	261786	298893	299956	332642	339759	335588			membrane
High	G4MXL2	Uncharacterized protein OS=Magnaporthe oryzae (strain 70-15 / ATCC MYA-4617 / FGSC 8958) OX=242507 GN=MGG_01244 PE=4 SV=1	78.5	9.36	194	16.021	7	4	13	4	0	Phospho [S174(100); S176(100); S213(99.1)]	0.954	-0.07	0.800887	0.99989	99.6	110.8	83.8	95.1	133.3	77.4	2.477e+06	2.75382e+06	2.08414e+06	2.36416e+06	3.31419e+06	1.92416e+06
High	G4MXM0	AGC/AKT protein kinase OS=Magnaporthe oryzae (strain 70-15 / ATCC MYA-4617 / FGSC 8958) OX=242507 GN=MGG_14773 PE=4 SV=1	99.1	6.37	3437	144.907	14	12	138	12	0	Phospho [S18(100); T30(100); S33(100); T37(100); S278(100); S300(97.4); T301(87.2); S303(84.6); S370(100); S390(99.9); S391(100); T396(99.8); S883(100)]	1.633	0.71	0.250649	0.779835	70.4	80.8	74.6	134.4	117.9	121.9	3.08608e+07	3.54157e+07	3.2696e+07	5.88802e+07	5.1662e+07	5.33997e+07		metabolic process;regulation of biological process;response to stimulus	chromosome;cytoplasm;membrane;nucleus	catalytic activity;nucleotide binding
High	G4MXM4	SUZ domain-containing protein OS=Magnaporthe oryzae (strain 70-15 / ATCC MYA-4617 / FGSC 8958) OX=242507 GN=MGG_01253 PE=4 SV=1	24.4	9.58	64	5.922	7	1	2	1	0	Phospho [S34(83.1); S35(99)]	1.433	0.52	0.419647	0.918199	88.4	86.8	68.7	138	124.3	93.8	4.57388e+06	4.49066e+06	3.55497e+06	7.144e+06	6.43349e+06	4.85567e+06
High	G4MXN2	Cyclin-K OS=Magnaporthe oryzae (strain 70-15 / ATCC MYA-4617 / FGSC 8958) OX=242507 GN=MGG_01258 PE=3 SV=1	53.6	6.92	2736	120.676	23	8	80	8	0	Phospho [S50(100); S343(100); S367(94.9); T371(100); S382(99.7); S444(100); S452(100); S475(100)]	1.552	0.63	0.309953	0.850324	77.2	86.1	76.9	112.8	127.3	119.7	1.30608e+07	1.45723e+07	1.30219e+07	1.91036e+07	2.15487e+07	2.02671e+07			membrane
High	G4MXP0	Uncharacterized protein OS=Magnaporthe oryzae (strain 70-15 / ATCC MYA-4617 / FGSC 8958) OX=242507 GN=MGG_15807 PE=4 SV=1	23.4	6.23	30	5.729	13	3	6	2	0	Phospho [S111(100)]	1.274	0.35	0.616789	0.979442	105.5	51	96.7	215.8	7.8	123.2	2.63175e+06	1.27144e+06	2.41379e+06	5.38314e+06	195180	3.07451e+06
High	G4MXP5	Non-imprinted in Prader-Willi/Angelman syndrome region protein 2 OS=Magnaporthe oryzae (strain 70-15 / ATCC MYA-4617 / FGSC 8958) OX=242507 GN=MGG_08036 PE=4 SV=1	81.8	8.34	67	8.509	8	3	11	3	0	Phospho [S690(100)]	1.415	0.5	0.43832	0.918339	87.2	78.3	68.6	151.8	103.4	110.8	1.47371e+06	1.32375e+06	1.15947e+06	2.56735e+06	1.74813e+06	1.87333e+06		transport	membrane	transporter activity
High	G4MXQ7	FAD synthetase OS=Magnaporthe oryzae (strain 70-15 / ATCC MYA-4617 / FGSC 8958) OX=242507 GN=MGG_12267 PE=4 SV=1	34.9	5.82	73	12.988	7	1	6	1	0	Phospho [T115(96.2)]	0.81	-0.3	0.496837	0.945762	114.8	97.9	68.9	79.3	170.5	68.6	1.34731e+06	1148733	808176	930722	2.00075e+06	804948		metabolic process		catalytic activity	Biosynthesis of secondary metabolites; Riboflavin metabolism; Metabolic pathways
High	G4MXQ8	R3H-assoc domain-containing protein OS=Magnaporthe oryzae (strain 70-15 / ATCC MYA-4617 / FGSC 8958) OX=242507 GN=MGG_08050 PE=4 SV=1	43.1	9.38	235	12.94	5	1	5	1	0	Phospho [S274(100); S278(100); S282(100)]	0.836	-0.26	0.550467	0.961486	100.8	112.8	111	86	96.6	92.8	301771	337880	332405	257488	289213	277966
High	G4MXR4	Purine permease OS=Magnaporthe oryzae (strain 70-15 / ATCC MYA-4617 / FGSC 8958) OX=242507 GN=MGG_08056 PE=3 SV=1	65.2	6.99	221	18.851	4	1	10	1	0	Phospho [S609(89.4)]	1.135	0.18	0.842145	0.99989	85	100.4	93.3	102.4	105.9	113	2.61072e+06	3.08203e+06	2.86629e+06	3.14375e+06	3.2526e+06	3.46836e+06		transport	membrane	transporter activity
High	G4MXR9	Uncharacterized protein OS=Magnaporthe oryzae (strain 70-15 / ATCC MYA-4617 / FGSC 8958) OX=242507 GN=MGG_08061 PE=4 SV=1	70.6	5.85	258	28.592	18	7	31	7	0	Phospho [S45(100); T76(100); S304(100); S399(99.9); S623(100)]	1.044	0.06	0.984685	0.99989	96.6	73.7	98.2	100.8	131.5	99.1	6.95613e+06	5.30842e+06	7.07191e+06	7.25971e+06	9.47009e+06	7.13328e+06
High	G4MXS3	WD domain-containing protein OS=Magnaporthe oryzae (strain 70-15 / ATCC MYA-4617 / FGSC 8958) OX=242507 GN=MGG_08065 PE=4 SV=1	49	5.54	3074	94.284	18	6	114	6	0	Phospho [T22(99.7); S305(89.5); T307(91.4)]	1.045	0.06	0.986965	0.99989	136.5	94.9	102.8	42.2	116.1	107.4	3.59226e+07	2.49815e+07	2.70586e+07	1.10924e+07	3.05412e+07	2.82705e+07				protein binding
High	G4MXS4	Transcription elongation factor SPT5 OS=Magnaporthe oryzae (strain 70-15 / ATCC MYA-4617 / FGSC 8958) OX=242507 GN=MGG_12268 PE=3 SV=1	110.3	5.21	2790	107.296	15	9	48	9	0	Phospho [S9(100); S11(99.9); S24(99.9); S38(100); T52(94.4); S53(94.4); S59(79.8); T834(100); T846(100); S889(76.7)]	0.778	-0.36	0.433055	0.918199	76.5	117.5	118.1	120.9	91.5	75.6	1.39073e+07	2.13692e+07	2.14809e+07	2.19788e+07	1.66336e+07	1.37474e+07		metabolic process;regulation of biological process	nucleus;ribosome	protein binding;RNA binding;structural molecule activity
High	G4MXS6	Calpain catalytic domain-containing protein OS=Magnaporthe oryzae (strain 70-15 / ATCC MYA-4617 / FGSC 8958) OX=242507 GN=MGG_15810 PE=3 SV=1	135	6.92	428	18.156	2	1	9	1	0	Phospho [S1153(100)]	1.009	0.01	0.915056	0.99989	108.6	62.1	99.3	98.2	100.2	131.7	890998	509855	814352	805519	821861	1.08031e+06		metabolic process		catalytic activity
High	G4MXS7	Uncharacterized protein OS=Magnaporthe oryzae (strain 70-15 / ATCC MYA-4617 / FGSC 8958) OX=242507 GN=MGG_15811 PE=4 SV=1	31.3	5.48	703	24.016	10	1	14	1	0	Phospho [S251(93.3); S256(100)]	1.506	0.59	0.348853	0.881633	97.1	77.2	61.9	100.3	116.2	147.2	1.13124e+06	899271	721283	1.1688e+06	1.35406e+06	1.71481e+06
High	G4MXT1	Cholesterol oxidase OS=Magnaporthe oryzae (strain 70-15 / ATCC MYA-4617 / FGSC 8958) OX=242507 GN=MGG_08072 PE=3 SV=1	163.1	7.46	7628	318.386	26	30	346	30	0	Phospho [S14(100); S18(100); S36(81.5); S66(81.2); S68(98.5); S77(95.5); S92(100); S94(99.4); S95(100); S98(100); S109(100); S117(100); S121(100); T125(99.9); S809(100); T1399(78.3); T1400(94); T1401(94); S1402(98.3); S1403(99.5)]	0.857	-0.22	0.594051	0.973018	99.1	97.7	107.9	129.1	84.9	81.2	3.65737e+07	3.60808e+07	3.98462e+07	4.76648e+07	3.13448e+07	2.99713e+07		metabolic process		catalytic activity;nucleotide binding
High	G4MXT4	Glutamate dehydrogenase OS=Magnaporthe oryzae (strain 70-15 / ATCC MYA-4617 / FGSC 8958) OX=242507 GN=MGG_08074 PE=3 SV=1	49.7	6.47	62	6.537	5	1	4	1	0	Phospho [S294(75)]	0.01	-6.64	1e-17	2.13824e-16	219.7	138	242.4				968235	608136	1.06844e+06					metabolic process		catalytic activity	Alanine, aspartate and glutamate metabolism; Metabolic pathways; Arginine biosynthesis; Nitrogen metabolism
High	G4MXT5	Histone-lysine N-methyltransferase, H3 lysine-4 specific OS=Magnaporthe oryzae (strain 70-15 / ATCC MYA-4617 / FGSC 8958) OX=242507 GN=MGG_15053 PE=4 SV=1	142.8	8.79	344	13.29	4	3	10	3	0	Phospho [S744(100); S746(100); S748(100); S767(100); S774(95.5); T775(99.8)]	1.03	0.04	0.957638	0.99989	81.8	93.9	117.3	96.8	91.9	118.3	1.1185e+06	1.28434e+06	1.60431e+06	1.32307e+06	1.2565e+06	1.61768e+06		cell organization and biogenesis;metabolic process	chromosome;nucleus	catalytic activity;protein binding	Lysine degradation
High	G4MXY6	Uncharacterized protein OS=Magnaporthe oryzae (strain 70-15 / ATCC MYA-4617 / FGSC 8958) OX=242507 GN=MGG_10868 PE=4 SV=1	92.9	6.49	109	20.268	8	4	17	4	0	Phospho [T532(100); S546(98.9)]	1.353	0.44	0.51056	0.946641	97.9	41.3	126.8	132.5	66.1	135.3	5.87671e+06	2.48063e+06	7.60984e+06	7.95147e+06	3.96853e+06	8.1172e+06
High	G4MY15	ENTH domain-containing protein OS=Magnaporthe oryzae (strain 70-15 / ATCC MYA-4617 / FGSC 8958) OX=242507 GN=MGG_10448 PE=4 SV=1	56.8	6.15	855	62.639	19	9	44	9	0	Phospho [T504(91.5)]	0.71	-0.49	0.306716	0.84677	118.5	139	94.4	110.6	84.2	53.3	2.80244e+06	3.28726e+06	2.23366e+06	2.61636e+06	1.99103e+06	1.26095e+06					Endocytosis
High	G4MY36	Nucleotide-sugar transporter OS=Magnaporthe oryzae (strain 70-15 / ATCC MYA-4617 / FGSC 8958) OX=242507 GN=MGG_11246 PE=4 SV=1	65.5	7.33	439	20.985	9	2	14	2	0	Phospho [T138(100); S143(100); S146(100); S550(99.8); T551(99.8); S552(99.8); S554(99.4)]	0.98	-0.03	0.854239	0.99989	96.2	110.9	89.3	78.4	130.9	94.3	1.0973e+06	1.26491e+06	1.01891e+06	894821	1.49324e+06	1.07518e+06		transport	membrane
High	G4MY40	TAFII55_N domain-containing protein OS=Magnaporthe oryzae (strain 70-15 / ATCC MYA-4617 / FGSC 8958) OX=242507 GN=MGG_01266 PE=3 SV=1	58.2	4.75	1116	33.485	12	3	28	3	0	Phospho [S66(100); T70(100); S118(100); S524(100); S533(100)]	1.363	0.45	0.498765	0.945762	82.7	86	113.5	117.2	119.9	80.7	5.83311e+06	6.06162e+06	8.00401e+06	8.25995e+06	8.45309e+06	5.69111e+06		metabolic process			Basal transcription factors
High	G4MY44	Uncharacterized protein OS=Magnaporthe oryzae (strain 70-15 / ATCC MYA-4617 / FGSC 8958) OX=242507 GN=MGG_01269 PE=4 SV=1	48.3	9.57	27	3.362	6	1	2	1	0	Phospho [S129(81.1)]	0.01	-6.64	1e-17	2.13824e-16	248.1	213.3	138.6				571272	491203	319166						membrane
High	G4MY47	CORD and CS domain-containing protein OS=Magnaporthe oryzae (strain 70-15 / ATCC MYA-4617 / FGSC 8958) OX=242507 GN=MGG_01272 PE=4 SV=1	35.1	7.94	913	35.591	32	6	60	6	0	Phospho [S116(100)]	0.537	-0.9	0.0800082	0.480711	110.5	163.3	115.6	58	90.5	62.1	2.46485e+07	3.64265e+07	2.57823e+07	1.29437e+07	2.01969e+07	1.38532e+07
High	G4MY50	WH2 domain-containing protein OS=Magnaporthe oryzae (strain 70-15 / ATCC MYA-4617 / FGSC 8958) OX=242507 GN=MGG_11243 PE=4 SV=1	45.6	11.58	468	45.895	16	2	28	2	0	Phospho [S162(93.9)]	0.907	-0.14	0.699117	0.987895	102.7	109.1	105.3	96.7	95.5	90.8	3.55933e+06	3.78243e+06	3.65007e+06	3.35112e+06	3.30892e+06	3.14789e+06				protein binding
High	G4MY57	General stress response protein Whi2 OS=Magnaporthe oryzae (strain 70-15 / ATCC MYA-4617 / FGSC 8958) OX=242507 GN=MGG_11241 PE=4 SV=1	31.9	5.16	189	22.681	18	2	7	2	0	Phospho [T102(95.8)]	3.96	1.99	0.000543291	0.00840367	61.9	40.3	14.2	65.5	159.4	258.7	524435	341131	120320	555237	1.35075e+06	2.1926e+06
High	G4MY58	G patch domain-containing protein 1 OS=Magnaporthe oryzae (strain 70-15 / ATCC MYA-4617 / FGSC 8958) OX=242507 GN=MGG_11240 PE=4 SV=1	78.1	8.73	30	3.139	3	1	3	1	0	Phospho [S239(100)]	0.684	-0.55	0.262476	0.799525	128	104	113.5	77.6	106.9	70	748642	608180	663770	454118	625114	409237		metabolic process
High	G4MY59	Non-specific serine/threonine protein kinase OS=Magnaporthe oryzae (strain 70-15 / ATCC MYA-4617 / FGSC 8958) OX=242507 GN=MGG_01279 PE=4 SV=1	116.1	9.74	4701	213.781	25	17	229	17	0	Phospho [T597(100); S614(100); S738(100); S741(100); T762(100); S763(100); S765(100); S783(89); T829(100); S839(100); S840(100); S914(100); T918(95.6); S920(85.2); S927(100); S967(85.9); S968(100); S969(97.6); S972(100); S975(100)]	1.512	0.6	0.343067	0.872062	82.9	81.2	79.1	134.3	122.8	99.7	4.14832e+07	4.05993e+07	3.95491e+07	6.71981e+07	6.13972e+07	4.98817e+07		metabolic process		catalytic activity;nucleotide binding
High	G4MY67	Protein farnesyltransferase subunit beta OS=Magnaporthe oryzae (strain 70-15 / ATCC MYA-4617 / FGSC 8958) OX=242507 GN=RAM1 PE=1 SV=1	56.1	5.82	490	27.5	8	2	17	2	0	Phospho [S44(84); S45(84); S48(88.5); S50(95.8)]	0.788	-0.34	0.451932	0.926631	112.8	160.6	60.7	90.4	88.9	86.6	700948	997931	377496	561689	552302	538195		metabolic process;regulation of biological process		catalytic activity	Terpenoid backbone biosynthesis; Biosynthesis of antibiotics
High	G4MY76	Glycerol-3-phosphate O-acyltransferase 1 OS=Magnaporthe oryzae (strain 70-15 / ATCC MYA-4617 / FGSC 8958) OX=242507 GN=MGG_01291 PE=4 SV=1	88.2	9.77	1879	90.211	11	7	68	7	0	Phospho [S639(99.9); S655(77.8); S657(97.7); S660(97.7); T662(92.9); S666(99.1); S696(99.9); T708(100); S712(100); S770(100); S782(83.3); S783(100)]	0.951	-0.07	0.794177	0.99989	97.7	101.7	101.8	108.3	93.7	96.8	3.64116e+07	3.7908e+07	3.79286e+07	4.03384e+07	3.49178e+07	3.60608e+07		metabolic process	endoplasmic reticulum;membrane	catalytic activity	Biosynthesis of secondary metabolites; Metabolic pathways; Glycerolipid metabolism; Glycerophospholipid metabolism
High	G4MY77	Nucleolar protein NOP2 OS=Magnaporthe oryzae (strain 70-15 / ATCC MYA-4617 / FGSC 8958) OX=242507 GN=MGG_01292 PE=3 SV=1	74.3	5.36	1109	33.016	12	4	30	4	0	Phospho [S147(100); S151(100); S164(100); S171(100); S223(100)]	1.305	0.38	0.572489	0.965474	89.1	83.8	86	109	112.2	119.8	7.67669e+06	7.21857e+06	7.40387e+06	9.38493e+06	9.66473e+06	1.03191e+07		cell organization and biogenesis;metabolic process		catalytic activity;RNA binding
High	G4MY90	rRNA processing protein Rrp17 OS=Magnaporthe oryzae (strain 70-15 / ATCC MYA-4617 / FGSC 8958) OX=242507 GN=MGG_08079 PE=3 SV=1	25.2	8.18	536	23.907	12	1	19	1	0	Phospho [T156(100); S157(100)]	1.046	0.07	0.989703	0.99989	101.8	131.4	84.4	62.4	113.4	106.5	3.38067e+06	4.3615e+06	2.80221e+06	2.07181e+06	3.76604e+06	3.53672e+06
High	G4MY97	Cell wall biogenesis protein phosphatase Ssd1 OS=Magnaporthe oryzae (strain 70-15 / ATCC MYA-4617 / FGSC 8958) OX=242507 GN=MGG_08084 PE=4 SV=1	147.9	7.06	10757	293.557	23	28	303	28	0	Phospho [S140(100); S196(100); S505(85.6); S1272(86.5)]	0.633	-0.66	0.185333	0.714935	115.6	105.5	113.4	68.4	71.8	125.3	3.39911e+07	3.10199e+07	3.33618e+07	2.01278e+07	2.11076e+07	3.68588e+07
High	G4MYA6	Mannose-1-phosphate guanylyltransferase OS=Magnaporthe oryzae (strain 70-15 / ATCC MYA-4617 / FGSC 8958) OX=242507 GN=MGG_08093 PE=3 SV=1	78.3	9.13	2033	98.91	13	6	73	6	0	Phospho [S31(100); S61(91.4); S106(99.5); S110(100); S152(82); S237(99.3); S244(100); T247(98.3)]	1.16	0.21	0.797262	0.99989	101.7	87.5	94	109	110	97.7	2.15433e+07	1.85211e+07	1.99035e+07	2.30917e+07	2.33031e+07	2.06978e+07		regulation of biological process	nucleus	catalytic activity;metal ion binding
Medium	G4MYA8	SWR1-complex protein 4 OS=Magnaporthe oryzae (strain 70-15 / ATCC MYA-4617 / FGSC 8958) OX=242507 GN=MGG_08095 PE=3 SV=1	71.9	8.88	65	1.944	2	1	2	1	0	Phospho [S642(100); S645(100); S648(100)]	0.01	-6.64	1e-17	2.13824e-16	175.2	233	191.9				1.47313e+06	1.95943e+06	1.61377e+06					cell organization and biogenesis;metabolic process;response to stimulus
High	G4MYB0	CK1/CK1/CK1-G protein kinase OS=Magnaporthe oryzae (strain 70-15 / ATCC MYA-4617 / FGSC 8958) OX=242507 GN=MGG_08097 PE=3 SV=1	50.3	9.45	354	23.778	16	5	41	5	0	Phospho [S359(100)]	1.831	0.87	0.147976	0.650658	33.4	88.5	69.2	184.5	126.7	97.6	413664	1.09506e+06	855941	2.28237e+06	1.56712e+06	1.2069e+06		metabolic process		catalytic activity;nucleotide binding	MAPK signaling pathway - yeast
High	G4MYB4	CCR4-NOT transcription complex OS=Magnaporthe oryzae (strain 70-15 / ATCC MYA-4617 / FGSC 8958) OX=242507 GN=MGG_08101 PE=3 SV=1	72.9	6.01	854	67.028	23	8	56	8	0	Phospho [S368(98.4); S374(79.8); S378(80.5); S404(99.5)]	0.975	-0.04	0.844779	0.99989	92.9	124.4	88.6	79.8	123.6	90.6	3.07993e+06	4.12271e+06	2.93567e+06	2.64603e+06	4.09716e+06	3.00391e+06		metabolic process;regulation of biological process	cytosol;nucleus		RNA degradation
High	G4MYC6	PNPLA domain-containing protein OS=Magnaporthe oryzae (strain 70-15 / ATCC MYA-4617 / FGSC 8958) OX=242507 GN=MGG_08112 PE=4 SV=1	68.9	9.16	689	32.529	4	1	13	1	0	Phospho [T135(86.3); S145(86.3); S150(100)]	1.015	0.02	0.927833	0.99989	67.6	92.2	154.4	103.3	93.6	88.9	508227	692366	1.16018e+06	776336	703074	667737		metabolic process
High	G4MYC8	Uncharacterized protein OS=Magnaporthe oryzae (strain 70-15 / ATCC MYA-4617 / FGSC 8958) OX=242507 GN=MGG_08114 PE=4 SV=1	94.4	6.58	339	30.831	7	3	22	3	0	Phospho [S566(78.4); T567(78.4); S568(81.1); T578(99.3)]	2.446	1.29	0.0276524	0.230191	74.5	54.9	37.5	179.9	134.3	118.9	499014	367751	251191	1.20451e+06	899523	796152
High	G4MYD9	UBR-type domain-containing protein OS=Magnaporthe oryzae (strain 70-15 / ATCC MYA-4617 / FGSC 8958) OX=242507 GN=MGG_08121 PE=4 SV=1	58.2	4.93	589	36.193	8	4	25	4	0	Phospho [S21(99.9); S27(98.1); S29(96.1); S32(100); T34(98.1)]	1.067	0.09	0.969391	0.99989	90.6	112.4	87.4	118.2	96.7	94.7	3.75724e+06	4.66238e+06	3.62466e+06	4.90091e+06	4.00873e+06	3.92566e+06				metal ion binding
Medium	G4MYE5	MFS domain-containing protein OS=Magnaporthe oryzae (strain 70-15 / ATCC MYA-4617 / FGSC 8958) OX=242507 GN=MGG_10469 PE=4 SV=1	66.9	8.31	0	1.548	3	1	1	1	0	Phospho [S58(75.3)]	0.718	-0.48	0.319643	0.857493	119	123.4	110.3	92.7	85.4	69.2	6.87349e+06	7.13126e+06	6.36988e+06	5.35351e+06	4.93406e+06	3.99937e+06		transport	membrane	transporter activity
High	G4MYG6	Phosphoglycerate mutase OS=Magnaporthe oryzae (strain 70-15 / ATCC MYA-4617 / FGSC 8958) OX=242507 GN=MGG_10489 PE=4 SV=1	69.8	7.36	1395	80.245	24	8	48	8	0	Phospho [S199(100); T267(94); S496(99.4); S556(99.8)]	0.767	-0.38	0.411177	0.917724	125.5	106.3	102	71.2	113.5	81.5	6.81909e+06	5.77385e+06	5.54412e+06	3.86603e+06	6.16487e+06	4.42958e+06
High	G4MYJ5	Uncharacterized protein OS=Magnaporthe oryzae (strain 70-15 / ATCC MYA-4617 / FGSC 8958) OX=242507 GN=MGG_01304 PE=4 SV=1	54.8	6.19	339	31.081	4	1	15	1	0	Phospho [S36(97.6); T39(100)]	1.288	0.37	0.595806	0.973018	96.4	83.2	87.8	92.8	113.2	126.6	4.10959e+06	3.54784e+06	3.74341e+06	3.95343e+06	4.82331e+06	5.39645e+06		transport	membrane
High	G4MYK0	Uncharacterized protein OS=Magnaporthe oryzae (strain 70-15 / ATCC MYA-4617 / FGSC 8958) OX=242507 GN=MGG_11236 PE=4 SV=1	80.9	6.27	6426	221.487	25	13	216	13	0	Phospho [T447(98.5); S474(100); S630(100); T650(76.3); S654(91.6); S660(82.6); S676(100); T695(79.4); S697(81.3); S698(95.3); S712(100); S718(100); S719(100)]	1.221	0.29	0.69564	0.987895	85.9	91.1	95	120.3	96.4	111.3	7.8372e+07	8.30968e+07	8.66542e+07	1.09733e+08	8.79735e+07	1.01503e+08		cell organization and biogenesis;cellular homeostasis	membrane
High	G4MYK3	Nuclear elongation and deformation protein 1 OS=Magnaporthe oryzae (strain 70-15 / ATCC MYA-4617 / FGSC 8958) OX=242507 GN=MGG_01311 PE=3 SV=1	84.6	4.83	1223	96.094	26	10	57	10	0	Phospho [S95(98.9); T98(98); S99(98); S103(79.7); T156(96.3); S165(93.2); S195(100); S196(100); S216(100); S330(99.1); T342(91.8); T345(99); S353(87.1); S744(100)]	1.239	0.31	0.668232	0.986084	97.4	81.7	86.3	120.7	106.9	107	8.53432e+06	7.15405e+06	7.56231e+06	1.05765e+07	9.36182e+06	9.37064e+06					Biosynthesis of secondary metabolites; Metabolic pathways; Glycerolipid metabolism; Glycerophospholipid metabolism
High	G4MYK4	Fibronectin type-III domain-containing protein OS=Magnaporthe oryzae (strain 70-15 / ATCC MYA-4617 / FGSC 8958) OX=242507 GN=MGG_14775 PE=3 SV=1	126.6	6.76	219	19.562	6	5	16	5	0	Phospho [S632(87.5); S763(100); S792(100); S889(99.2); S893(95.9); S1147(96.2)]	0.62	-0.69	0.168918	0.688618	91.5	134.8	133	83.6	82.5	74.6	3.84202e+06	5.66092e+06	5.58243e+06	3.50989e+06	3.4633e+06	3.13208e+06			membrane	protein binding
High	G4MYK8	U3 small nucleolar RNA-associated protein 11 OS=Magnaporthe oryzae (strain 70-15 / ATCC MYA-4617 / FGSC 8958) OX=242507 GN=MGG_01315 PE=3 SV=1	31.7	9.2	122	5.423	11	1	2	1	0	Phospho [S154(95.7); T163(81.9)]	0.593	-0.75	0.134999	0.615969	42.3	133.3	154	79	72.1	119.2	215878	679799	785211	402933	367619	607550		metabolic process	nucleus
High	G4MYK9	Uncharacterized protein OS=Magnaporthe oryzae (strain 70-15 / ATCC MYA-4617 / FGSC 8958) OX=242507 GN=MGG_15669 PE=4 SV=1	70.9	8.79	49	5.569	3	2	7	2	0	Phospho [T39(86.1); S53(99.4)]	2.638	1.4	0.0164257	0.154416	62.3	55.9	47.9	127.3	147.4	159.2	1.301e+06	1.16703e+06	1.00068e+06	2.65939e+06	3.07869e+06	3.32645e+06
High	G4MYL0	Uncharacterized protein OS=Magnaporthe oryzae (strain 70-15 / ATCC MYA-4617 / FGSC 8958) OX=242507 GN=MGG_15670 PE=3 SV=1	31.8	5.38	133	5.59	5	1	14	1	0	Phospho [S284(100); S285(100)]	0.848	-0.24	0.575546	0.965474	115	108.9	110.1	93.4	93.4	79.2	5.10392e+06	4.83349e+06	4.88749e+06	4.148e+06	4.1457e+06	3.51469e+06			cytoplasm	catalytic activity
High	G4MYL3	Uncharacterized protein OS=Magnaporthe oryzae (strain 70-15 / ATCC MYA-4617 / FGSC 8958) OX=242507 GN=MGG_15671 PE=4 SV=1	54.7	5.92	10326	263.907	49	19	541	19	0	Phospho [S19(87.3)]	0.684	-0.55	0.267157	0.80814	131.8	98.3	120.8	85.4	82.7	81.1	213737	159414	195956	138458	134116	131630		metabolic process		catalytic activity	Biosynthesis of antibiotics; Amino sugar and nucleotide sugar metabolism; Metabolic pathways
High	G4MYL7	High mobility group protein OS=Magnaporthe oryzae (strain 70-15 / ATCC MYA-4617 / FGSC 8958) OX=242507 GN=MGG_01325 PE=4 SV=1	37.3	8.15	4212	103.769	26	9	234	9	0	Phospho [S176(99.5); S300(100); S304(100); T308(100); T326(100)]	1.048	0.07	0.994056	0.99989	85.1	93.5	85.3	160	86.7	89.4	9.67463e+07	1.06247e+08	9.69281e+07	1.81871e+08	9.8601e+07	1.01615e+08			nucleus	DNA binding
High	G4MYL8	NIMA-interacting protein TinC OS=Magnaporthe oryzae (strain 70-15 / ATCC MYA-4617 / FGSC 8958) OX=242507 GN=MGG_01326 PE=4 SV=1	85.2	5.07	6462	232.563	35	21	238	19	0	Phospho [S649(89.6); S675(99.3); S677(100); S730(99.4)]	1.171	0.23	0.77864	0.99989	87.7	124.7	84.9	102.7	120.6	79.3	1.89945e+06	2.69927e+06	1.83858e+06	2.22425e+06	2.61137e+06	1.7168e+06
High	G4MYM4	Vacuolar protein sorting 53 OS=Magnaporthe oryzae (strain 70-15 / ATCC MYA-4617 / FGSC 8958) OX=242507 GN=MGG_01331 PE=3 SV=1	92.4	6.32	333	22.559	3	3	16	3	0	Phospho [S348(100); T351(100); T826(100)]	1.038	0.05	0.974398	0.99989	99.2	96.8	92.9	125.6	100.5	85.1	4.30246e+06	4.19577e+06	4.02712e+06	5.4437e+06	4.35728e+06	3.68749e+06
High	G4MYM5	Uncharacterized protein OS=Magnaporthe oryzae (strain 70-15 / ATCC MYA-4617 / FGSC 8958) OX=242507 GN=MGG_11230 PE=4 SV=1	63.1	8.57	272	13.093	6	1	7	1	0	Phospho [S196(97.4); S199(78.7)]	0.693	-0.53	0.277086	0.821092	115.3	139.1	110.9	93.4	79.9	61.4	1.20671e+06	1.45517e+06	1.15988e+06	976929	836294	642054
High	G4MYM6	Uncharacterized protein OS=Magnaporthe oryzae (strain 70-15 / ATCC MYA-4617 / FGSC 8958) OX=242507 GN=MGG_11229 PE=4 SV=1	78.5	6.55	4187	203.938	32	11	109	11	0	Phospho [T270(86.9); T272(98.5); S291(100); S295(100); T437(79.8); S440(78.9); S452(100); T486(100); T523(77.4); S571(99.9); T631(76.5)]	1.024	0.03	0.945365	0.99989	96.1	95.7	105.3	98.1	106.4	98.4	5.28415e+07	5.26448e+07	5.78942e+07	5.39303e+07	5.85277e+07	5.41143e+07				metal ion binding;protein binding;RNA binding	RNA degradation
High	G4MYP1	Repressor of RNA polymerase III transcription MAF1 OS=Magnaporthe oryzae (strain 70-15 / ATCC MYA-4617 / FGSC 8958) OX=242507 GN=MGG_15675 PE=3 SV=1	42.2	4.89	1682	61.142	33	8	61	8	0	Phospho [S64(100); S66(100); S271(83.7); S295(100); S325(99.2); S331(99.8); T338(100); S345(100); S352(100)]	1.527	0.61	0.330671	0.863727	77.3	83.9	80.1	140.9	122.3	95.6	6.99952e+06	7.59658e+06	7.25582e+06	1.27674e+07	1.1077e+07	8.65568e+06		metabolic process;regulation of biological process	nucleus	catalytic activity
High	G4MYP3	Intu_longin_1 domain-containing protein OS=Magnaporthe oryzae (strain 70-15 / ATCC MYA-4617 / FGSC 8958) OX=242507 GN=MGG_01348 PE=3 SV=1	94	6.37	173	12.896	4	1	6	1	0	Phospho [S780(93.9)]	1.221	0.29	0.695793	0.987895	108.8	99.5	57.1	121.5	126.3	86.8	881575	806391	463142	984928	1.02411e+06	703176
Medium	G4MYP8	MFS domain-containing protein OS=Magnaporthe oryzae (strain 70-15 / ATCC MYA-4617 / FGSC 8958) OX=242507 GN=MGG_15057 PE=4 SV=1	62.4	9.07	0	1.568	4	1	1	1	0	Phospho [T297(80.5)]	0.01	-6.64	1e-17	2.13824e-16	263.2	300	36.8				1.32263e+06	1.50734e+06	185012					transport	membrane
High	G4MYQ2	Uncharacterized protein OS=Magnaporthe oryzae (strain 70-15 / ATCC MYA-4617 / FGSC 8958) OX=242507 GN=MGG_08128 PE=4 SV=1	34.2	4.93	316	24.033	17	2	10	2	0	Phospho [S218(99.4)]	0.01	-6.64	1e-17	2.13824e-16	229.9	198.5	171.5				249563	215471	186161
High	G4MYR0	Uncharacterized protein OS=Magnaporthe oryzae (strain 70-15 / ATCC MYA-4617 / FGSC 8958) OX=242507 GN=MGG_08134 PE=4 SV=1	39.3	7.65	162	8.932	6	2	13	2	0	Phospho [S292(100); S324(98.6)]	1.975	0.98	0.100063	0.530991	67.4	64.1	62.9	163.7	115.4	126.5	2.41554e+06	2.29524e+06	2.25515e+06	5.866e+06	4.13417e+06	4.53344e+06				protein binding
High	G4MYR2	Sterol regulatory element-binding protein cleavage-activating protein OS=Magnaporthe oryzae (strain 70-15 / ATCC MYA-4617 / FGSC 8958) OX=242507 GN=MGG_08135 PE=3 SV=1	125.6	9.16	0	3.352	1	1	1	1	0	Phospho [S990(98.1)]	0.579	-0.79	0.11947	0.584224	128.8	131.6	101	99.3	64.8	74.5	754260	770450	591697	581495	379612	436510		metabolic process;regulation of biological process;response to stimulus	membrane	protein binding
High	G4MYS3	Guanosine-diphosphatase OS=Magnaporthe oryzae (strain 70-15 / ATCC MYA-4617 / FGSC 8958) OX=242507 GN=MGG_08146 PE=3 SV=1	60.1	7.61	302	13.236	2	2	25	2	0	Phospho [S5(100); S7(91)]	0.561	-0.83	0.101708	0.531481	103.8	130.2	146.8	80.2	65.9	73.1	1.72045e+07	2.15694e+07	2.43161e+07	1.32931e+07	1.0914e+07	1.21074e+07			membrane	catalytic activity
High	G4MYT7	Uncharacterized protein OS=Magnaporthe oryzae (strain 70-15 / ATCC MYA-4617 / FGSC 8958) OX=242507 GN=MGG_08155 PE=4 SV=1	28.4	5.2	0	3.095	9	1	3	1	0	Phospho [T104(81)]	0.352	-1.51	0.00428636	0.0522265	121.9	154.9	160.8	46.5	54.5	61.4	851422	1.08212e+06	1.12288e+06	324982	380532	429210
High	G4MYU0	Uncharacterized protein OS=Magnaporthe oryzae (strain 70-15 / ATCC MYA-4617 / FGSC 8958) OX=242507 GN=MGG_12302 PE=4 SV=1	15.3	8.94	27	2.61	7	1	5	1	0	Phospho [S70(100)]	0.725	-0.46	0.332544	0.865487	119.4	121.6	130.6	89.6	88.1	50.7	1.82497e+06	1.85819e+06	1.99652e+06	1.37025e+06	1.34734e+06	775120			membrane
High	G4MYU2	ATP NAD kinase OS=Magnaporthe oryzae (strain 70-15 / ATCC MYA-4617 / FGSC 8958) OX=242507 GN=MGG_08159 PE=3 SV=1	69.7	6.62	779	53.172	18	7	42	7	0	Phospho [S12(100); S26(100); S27(100); S29(100); S118(88.1); S166(100); S168(100); S169(100)]	0.483	-1.05	0.0427584	0.311893	130.1	126.8	137.8	61.8	62.9	80.6	1.63905e+07	1.59697e+07	1.73655e+07	7.78443e+06	7.92425e+06	1.01515e+07		metabolic process		catalytic activity
High	G4MYV9	BHLH domain-containing protein OS=Magnaporthe oryzae (strain 70-15 / ATCC MYA-4617 / FGSC 8958) OX=242507 GN=MGG_10837 PE=4 SV=1	54.4	9.2	424	49.446	23	7	22	7	0	Phospho [S263(100); S266(100); S267(100)]	0.835	-0.26	0.548107	0.961486	93.9	131.2	109.5	91.5	92.6	81.3	2.98947e+06	4.17759e+06	3.48784e+06	2.91267e+06	2.94717e+06	2.58801e+06				protein binding
High	G4MYW7	C3H1-type domain-containing protein OS=Magnaporthe oryzae (strain 70-15 / ATCC MYA-4617 / FGSC 8958) OX=242507 GN=MGG_10829 PE=4 SV=1	64.3	9.38	687	29.874	11	3	16	3	0	Phospho [S333(100); S579(99.9)]	1.022	0.03	0.941406	0.99989	98.9	93.3	89.5	128.3	94.7	95.3	4.64253e+06	4.38009e+06	4.20456e+06	6.0256e+06	4.44503e+06	4.47704e+06				metal ion binding
High	G4MYW8	Uncharacterized protein OS=Magnaporthe oryzae (strain 70-15 / ATCC MYA-4617 / FGSC 8958) OX=242507 GN=MGG_10828 PE=3 SV=1	40.9	9.98	2120	55.946	8	2	26	2	0	Phospho [S326(100); S330(100); S337(100)]	1.325	0.41	0.546582	0.960593	85.5	88.7	71.5	131.8	113.2	109.3	2.53264e+06	2.62975e+06	2.11915e+06	3.90506e+06	3.35518e+06	3.23977e+06			nucleus
High	G4MYX0	Uncharacterized protein OS=Magnaporthe oryzae (strain 70-15 / ATCC MYA-4617 / FGSC 8958) OX=242507 GN=MGG_10827 PE=3 SV=1	11.1	4.37	12638	85.767	68	8	377	6	3	Phospho [S99(100)]	0.856	-0.22	0.591582	0.973018	116.7	126.3	85.2	62	99.8	110	3.28053e+08	3.55288e+08	2.39664e+08	1.74247e+08	2.80767e+08	3.09345e+08		metabolic process	ribosome	structural molecule activity	Ribosome
High	G4MYY0	Uncharacterized protein OS=Magnaporthe oryzae (strain 70-15 / ATCC MYA-4617 / FGSC 8958) OX=242507 GN=MGG_11064 PE=4 SV=1	73.9	5.34	1493	69.45	15	9	55	9	0	Phospho [S60(100); S212(100); S230(100); S261(100); S627(97.7)]	1.153	0.21	0.809272	0.99989	82.2	91.6	91.7	128.3	100.6	105.6	1.38624e+07	1.54433e+07	1.54679e+07	2.16401e+07	1.6966e+07	1.78107e+07
High	G4MYY2	Tubulin alpha chain OS=Magnaporthe oryzae (strain 70-15 / ATCC MYA-4617 / FGSC 8958) OX=242507 GN=MGG_11412 PE=3 SV=1	50.4	5.11	12597	167.285	50	19	416	17	0	Phospho [S86(100); S444(99.4)]	1.148	0.2	0.818807	0.99989	80.2	72.3	85.2	186.6	92	83.6	662022	597002	703351	1.54075e+06	759919	690570		cell organization and biogenesis	cytoplasm;cytoskeleton	catalytic activity;nucleotide binding;structural molecule activity	Phagosome
Medium	G4MYY4	PPPDE domain-containing protein OS=Magnaporthe oryzae (strain 70-15 / ATCC MYA-4617 / FGSC 8958) OX=242507 GN=MGG_14735 PE=3 SV=1	28.9	8.34	0	2.213	8	1	3	1	0	Phospho [S216(100); S222(99.4); S223(99.9)]	1.287	0.36	0.598131	0.973018	89.9	101.8	90.6	133.7	67.5	116.5	448576	508221	451902	666940	336780	581519
High	G4MYY5	VPS9 domain-containing protein OS=Magnaporthe oryzae (strain 70-15 / ATCC MYA-4617 / FGSC 8958) OX=242507 GN=MGG_10958 PE=3 SV=1	145.3	6.7	133	12.655	2	1	7	1	0	Phospho [S254(81.2)]	4.319	2.11	0.000228876	0.00378166	46	35.3	16.8	143.3	152.6	206	1.41007e+06	1.08313e+06	515647	4.39125e+06	4.67763e+06	6.31387e+06
High	G4MYY9	Uncharacterized protein OS=Magnaporthe oryzae (strain 70-15 / ATCC MYA-4617 / FGSC 8958) OX=242507 GN=MGG_11061 PE=4 SV=1	61.1	6.38	4609	172.305	42	15	218	15	0	Phospho [S174(100); T179(77.6); S232(100); S236(99.7); S242(98.1); S273(100); S450(98.8); S532(100)]	1.183	0.24	0.759008	0.99989	95.2	92.3	81	109.1	109.1	113.2	7.42166e+07	7.19448e+07	6.31748e+07	8.50811e+07	8.50358e+07	8.82472e+07
High	G4MYZ3	U2 small nuclear ribonucleoprotein B OS=Magnaporthe oryzae (strain 70-15 / ATCC MYA-4617 / FGSC 8958) OX=242507 GN=MGG_04351 PE=4 SV=1	22.3	5.48	1619	24.466	11	3	27	3	0	Phospho [S196(100); S204(100)]	1.313	0.39	0.561792	0.965054	81.9	96	87.3	105.2	114.9	114.7	8.79185e+06	1.03062e+07	9.36878e+06	1.12846e+07	1.23256e+07	1.23039e+07				RNA binding
High	G4MYZ8	ATP phosphoribosyltransferase OS=Magnaporthe oryzae (strain 70-15 / ATCC MYA-4617 / FGSC 8958) OX=242507 GN=MGG_15527 PE=3 SV=1	36.1	7.25	1831	95.525	33	10	66	10	0	Phospho [S101(99.9)]	0.457	-1.13	0.0296268	0.242007	129.3	123.4	155.1	53.2	80	59	1.73581e+07	1.65701e+07	2.08336e+07	7.14653e+06	1.07407e+07	7.9261e+06		metabolic process	cytoplasm	catalytic activity;metal ion binding	Biosynthesis of amino acids; Biosynthesis of secondary metabolites; Histidine metabolism; Metabolic pathways
High	G4MZ05	LITAF domain-containing protein OS=Magnaporthe oryzae (strain 70-15 / ATCC MYA-4617 / FGSC 8958) OX=242507 GN=MGG_04362 PE=3 SV=1	22.4	6.81	487	38.299	41	2	23	2	0	Phospho [S156(100); S159(100)]	0.737	-0.44	0.356206	0.893476	111	186	62.9	87.3	71	81.8	239851	401995	135941	188745	153360	176872			membrane	protein binding
High	G4MZ06	Protein phosphatase 2C Ptc2 OS=Magnaporthe oryzae (strain 70-15 / ATCC MYA-4617 / FGSC 8958) OX=242507 GN=MGG_01351 PE=3 SV=1	48.7	4.73	8043	211.057	22	8	201	8	0	Phospho [S339(100); S341(100)]	1.326	0.41	0.544818	0.960593	96.2	88.6	87.7	69.4	140.6	117.4	5.76611e+07	5.30714e+07	5.25724e+07	4.16139e+07	8.42665e+07	7.03792e+07		metabolic process		catalytic activity;metal ion binding
High	G4MZ20	CMGC/CDK/CDC2 protein kinase OS=Magnaporthe oryzae (strain 70-15 / ATCC MYA-4617 / FGSC 8958) OX=242507 GN=MGG_01362 PE=3 SV=1	36.3	6.87	395	16.437	13	3	15	3	0	Phospho [Y15(90.3)]	1.682	0.75	0.220645	0.761763	75.2	75.6	75.7	127.2	141.5	104.7	3.70905e+06	3.72891e+06	3.73056e+06	6.27029e+06	6.9777e+06	5.16091e+06		metabolic process		catalytic activity;nucleotide binding	Cell cycle - yeast; Meiosis - yeast; MAPK signaling pathway - yeast
High	G4MZ22	Uncharacterized protein OS=Magnaporthe oryzae (strain 70-15 / ATCC MYA-4617 / FGSC 8958) OX=242507 GN=MGG_01364 PE=4 SV=1	113.2	6.76	1557	80.975	14	11	40	11	0	Phospho [S150(87.1); S152(98.4)]	0.728	-0.46	0.337338	0.870245	106.4	120	119.2	91.3	76.4	86.7	3.38784e+06	3.82197e+06	3.79541e+06	2.90657e+06	2.43317e+06	2.7621e+06
High	G4MZ33	Uncharacterized protein OS=Magnaporthe oryzae (strain 70-15 / ATCC MYA-4617 / FGSC 8958) OX=242507 GN=MGG_01372 PE=4 SV=1	56.8	9.28	112	8	6	4	13	4	0	Phospho [T233(100); S257(99.7)]	0.587	-0.77	0.128671	0.606116	148.3	89.7	120.6	103.1	70.8	67.5	8.56833e+06	5.18272e+06	6.97226e+06	5.96079e+06	4.09369e+06	3.89961e+06
High	G4MZ34	Arabinose-proton symporter OS=Magnaporthe oryzae (strain 70-15 / ATCC MYA-4617 / FGSC 8958) OX=242507 GN=MGG_01373 PE=3 SV=1	63.2	6.07	46	2.556	2	1	4	1	0	Phospho [S567(100)]	0.73	-0.45	0.341533	0.872062	114.3	149.3	97.1	93.1	83.4	62.8	862488	1.12675e+06	732793	702568	629674	474094		transport	membrane	transporter activity
High	G4MZ37	Tyrosine-protein phosphatase 1 OS=Magnaporthe oryzae (strain 70-15 / ATCC MYA-4617 / FGSC 8958) OX=242507 GN=MGG_01376 PE=4 SV=1	126.1	8.88	25	6.298	2	2	4	2	0	Phospho [S288(100)]	0.625	-0.68	0.174576	0.69607	68.5	106.9	116.1	203.8	37.9	66.8	444060	693145	752984	1.32119e+06	246028	433007		metabolic process		catalytic activity	MAPK signaling pathway - yeast
High	G4MZ41	Uncharacterized protein OS=Magnaporthe oryzae (strain 70-15 / ATCC MYA-4617 / FGSC 8958) OX=242507 GN=MGG_01378 PE=4 SV=1	176.5	6.51	12685	476.071	29	29	509	29	0	Phospho [S136(100); S258(100); S306(82.7); S335(100); S345(100); S348(100); S351(100); T352(100); T369(85.1); S370(97.1); S379(99.9); S432(100); S458(100); T994(100); S1032(100); S1034(91.6); S1042(91.6); T1055(87.2); S1101(92.2); S1393(100); S1401(100); T1451(82.6); S1458(99.7); T1472(100)]	0.892	-0.16	0.668046	0.986084	96.6	103.8	105.5	92.6	109	92.6	1.02258e+08	1.098e+08	1.11587e+08	9.79274e+07	1.15324e+08	9.79359e+07				protein binding
High	G4MZ47	Calcium permease OS=Magnaporthe oryzae (strain 70-15 / ATCC MYA-4617 / FGSC 8958) OX=242507 GN=MGG_01381 PE=3 SV=1	126.8	6.61	6058	206.944	22	19	237	19	0	Phospho [S8(100); S12(100); S15(100); S47(98.8); S165(100); S169(89.2); S364(99.9); S366(100); S398(100); S401(100); S404(100); S408(98.9); S417(100); S421(99.8); S423(96.7); S786(100); S790(100); S908(90.6); T912(99.6)]	1.461	0.55	0.390418	0.906087	76.8	81.3	84.9	132	106.4	118.7	7.45768e+07	7.89166e+07	8.2416e+07	1.28192e+08	1.03311e+08	1.15328e+08		transport	membrane
High	G4MZ50	Ricin B-type lectin domain-containing protein OS=Magnaporthe oryzae (strain 70-15 / ATCC MYA-4617 / FGSC 8958) OX=242507 GN=MGG_01383 PE=4 SV=1	41.8	6.42	555	46.24	37	4	19	4	0	Phospho [S274(95.5)]	0.75	-0.42	0.377856	0.89674	102.7	130.1	117.5	90.2	71.4	88.1	393206	497940	449701	345447	273309	337151			membrane
High	G4MZ54	Choline transporter OS=Magnaporthe oryzae (strain 70-15 / ATCC MYA-4617 / FGSC 8958) OX=242507 GN=MGG_01385 PE=4 SV=1	58.2	6.52	135	25.959	5	1	11	1	0	Phospho [S39(98)]	1.385	0.47	0.472377	0.935745	86	55.1	90.3	119.1	96.6	152.9	572964	367326	601782	793488	643768	1.01905e+06		transport	membrane	transporter activity
High	G4MZ60	Zn(2)-C6 fungal-type domain-containing protein OS=Magnaporthe oryzae (strain 70-15 / ATCC MYA-4617 / FGSC 8958) OX=242507 GN=MGG_08168 PE=4 SV=1	79.5	8.44	243	15.607	5	2	8	2	0	Phospho [S188(98.6); S192(100); S629(99.1)]	0.45	-1.15	0.0267452	0.22697	129.9	116.8	167.5	58.2	58.4	69.2	2.78047e+06	2.50064e+06	3.58667e+06	1.24644e+06	1.25022e+06	1.48124e+06		regulation of biological process	nucleus	metal ion binding
High	G4MZ61	U4/U6.U5 tri-snRNP-associated protein 2 OS=Magnaporthe oryzae (strain 70-15 / ATCC MYA-4617 / FGSC 8958) OX=242507 GN=MGG_08169 PE=4 SV=1	63.7	5.72	2115	94.969	11	7	67	7	0	Phospho [S11(100); S22(100); S25(100); S28(100); T36(100)]	1.488	0.57	0.364807	0.893476	164.7	71.1	78.7	47.1	117.1	121.3	2.72825e+07	1.17791e+07	1.30305e+07	7.80782e+06	1.93919e+07	2.00932e+07		cell organization and biogenesis;metabolic process		catalytic activity;metal ion binding	Spliceosome
High	G4MZ62	Translation initiation factor eIF4E3 OS=Magnaporthe oryzae (strain 70-15 / ATCC MYA-4617 / FGSC 8958) OX=242507 GN=MGG_08170 PE=3 SV=1	39.5	9.67	661	30.47	16	4	28	4	0	Phospho [S15(99.3); S99(100)]	1.031	0.04	0.959661	0.99989	90.3	97.6	99.8	115.9	95.9	100.6	3.55318e+06	3.84084e+06	3.92659e+06	4.56283e+06	3.77435e+06	3.96051e+06		metabolic process	cytoplasm	RNA binding	RNA transport
High	G4MZ65	NADP-dependent malic enzyme OS=Magnaporthe oryzae (strain 70-15 / ATCC MYA-4617 / FGSC 8958) OX=242507 GN=MGG_08173 PE=3 SV=1	74.2	7.4	23	2.415	2	1	3	1	0	Phospho [T86(97.8)]	0.01	-6.64	1e-17	2.13824e-16	175.9	237.3	186.8				520402	702226	552715					metabolic process		catalytic activity;metal ion binding;nucleotide binding	Metabolic pathways; Carbon metabolism; Pyruvate metabolism
High	G4MZ68	Uncharacterized protein OS=Magnaporthe oryzae (strain 70-15 / ATCC MYA-4617 / FGSC 8958) OX=242507 GN=MGG_08176 PE=4 SV=1	26.9	5.74	398	12.044	9	1	5	1	0	Phospho [S161(100)]	0.442	-1.18	0.023739	0.208769	148	132.5	134.9	59.6	67	58	1.15752e+06	1.03619e+06	1.0556e+06	466325	524282	454005
High	G4MZ69	Uncharacterized protein OS=Magnaporthe oryzae (strain 70-15 / ATCC MYA-4617 / FGSC 8958) OX=242507 GN=MGG_08177 PE=4 SV=1	58.4	6.07	480	46.388	15	3	21	3	0	Phospho [S290(97.3); S319(80.6); S350(98.7); S353(81.3); S363(100)]	1.162	0.22	0.794002	0.99989	103.5	85.4	93.3	110.2	99.2	108.4	2.4514e+06	2.02254e+06	2.21058e+06	2.61129e+06	2.35019e+06	2.56883e+06
High	G4MZ72	SIS1 OS=Magnaporthe oryzae (strain 70-15 / ATCC MYA-4617 / FGSC 8958) OX=242507 GN=MGG_08180 PE=4 SV=1	40.3	9.17	86	11.007	11	3	9	3	0	Phospho [S176(91.2)]	0.895	-0.16	0.673526	0.987895	97.5	78.3	104.9	146.4	85.7	87.2	2.51837e+06	2021354	2.70789e+06	3.77995e+06	2.21169e+06	2.25273e+06		metabolic process		protein binding
High	G4MZ81	Zn(2)-C6 fungal-type domain-containing protein OS=Magnaporthe oryzae (strain 70-15 / ATCC MYA-4617 / FGSC 8958) OX=242507 GN=MGG_08185 PE=4 SV=1	62.6	9.45	178	8.863	5	2	8	2	0	Phospho [S61(100); S398(95.6); T401(83.9)]	0.837	-0.26	0.551116	0.961486	96.6	110.4	106.4	116.2	81.4	89	1.85956e+06	2.12462e+06	2.04727e+06	2.23549e+06	1.56554e+06	1.71262e+06		regulation of biological process	nucleus	metal ion binding
High	G4MZ82	Telo_bind domain-containing protein OS=Magnaporthe oryzae (strain 70-15 / ATCC MYA-4617 / FGSC 8958) OX=242507 GN=MGG_08186 PE=4 SV=1	200.6	4.37	2457	142.198	15	10	97	10	0	Phospho [Y524(99.1); S541(87.4); S547(87.4); T864(100); S867(84.5); S987(100); T1220(91.7); S1230(100); S1231(97.6); S1235(84.9); S1251(100); S1262(80.1); S1268(92.2); S1269(80.1); S1331(100); S1334(100); S1338(100); S1346(100); T1432(95.6); S1439(99.8); S1639(100); S1641(100)]	1.425	0.51	0.428199	0.918199	79.1	98.5	77.3	121.6	110.9	112.6	1.22561e+07	1.5271e+07	1.19893e+07	1.88496e+07	1.7195e+07	1.74594e+07		cell organization and biogenesis;metabolic process		DNA binding
High	G4MZ91	Uncharacterized protein OS=Magnaporthe oryzae (strain 70-15 / ATCC MYA-4617 / FGSC 8958) OX=242507 GN=MGG_08195 PE=4 SV=1	17	4.98	411	24.867	18	1	19	1	0	Phospho [T95(100)]	0.778	-0.36	0.43169	0.918199	114.4	132.4	79.5	102.8	89	81.9	1.12256e+07	1.29857e+07	7.79897e+06	1.00838e+07	8.73011e+06	8.03879e+06			membrane
High	G4MZ96	Cutinase transcription factor 1 beta OS=Magnaporthe oryzae (strain 70-15 / ATCC MYA-4617 / FGSC 8958) OX=242507 GN=MGG_08199 PE=4 SV=1	109.9	6.51	49	4.557	2	1	1	1	0	Phospho [S62(80.6)]	0.903	-0.15	0.691682	0.987895	91.7	71.7	96.6	194.9	82.8	62.4	367148	287345	386990	780618	331551	249774		metabolic process;regulation of biological process	nucleus	DNA binding;metal ion binding
High	G4MZB0	Uncharacterized protein OS=Magnaporthe oryzae (strain 70-15 / ATCC MYA-4617 / FGSC 8958) OX=242507 GN=MGG_08208 PE=4 SV=1	127.2	10.48	90	18.346	8	6	12	6	0	Phospho [S81(79); T166(100); T170(100); S214(100); S215(100); S220(89.3); S618(100); S623(99.9); T779(96.2)]	1.703	0.77	0.20838	0.743999	65.7	77	72.9	149.9	124.1	110.4	1.77498e+06	2.07853e+06	1.96726e+06	4.04722e+06	3.35041e+06	2.98048e+06
High	G4MZB2	Uncharacterized protein OS=Magnaporthe oryzae (strain 70-15 / ATCC MYA-4617 / FGSC 8958) OX=242507 GN=MGG_04363 PE=4 SV=1	81.7	7.09	1908	98.575	26	12	70	12	0	Phospho [S2(100); S6(100); S128(100); S143(99.5); S182(100); S192(100); S256(100); T275(99.6); S690(99.9)]	1.225	0.29	0.689804	0.987895	89	83.2	92	128	98.9	109	1.22604e+07	1.14633e+07	1.26801e+07	1.76368e+07	1.36382e+07	1.50216e+07			membrane
High	G4MZB3	DUF3074 domain-containing protein OS=Magnaporthe oryzae (strain 70-15 / ATCC MYA-4617 / FGSC 8958) OX=242507 GN=MGG_04364 PE=4 SV=1	37.4	6.42	2269	33.837	9	2	72	2	0	Phospho [T12(99); S329(100); S333(100)]	2.043	1.03	0.083149	0.487495	63.8	68.4	66.1	134.9	142.6	124.3	7.30437e+06	7.83239e+06	7.56509e+06	1.54559e+07	1.63281e+07	1.42349e+07
High	G4MZB5	Kinesin-like protein OS=Magnaporthe oryzae (strain 70-15 / ATCC MYA-4617 / FGSC 8958) OX=242507 GN=MGG_04366 PE=3 SV=1	103.9	9.8	127	19.323	4	3	7	3	0	Phospho [S164(98.3); S712(98)]	2.969	1.57	0.00678366	0.0762637	51.3	49.8	49.9	114.3	186.6	148.1	556347	540127	540537	1.23871e+06	2.02185e+06	1.6047e+06		cellular component movement		catalytic activity;motor activity;nucleotide binding;protein binding
High	G4MZB9	Spastin OS=Magnaporthe oryzae (strain 70-15 / ATCC MYA-4617 / FGSC 8958) OX=242507 GN=MGG_04369 PE=4 SV=1	61.2	8.68	395	11.662	3	1	9	1	0	Phospho [S232(100); S236(100); S239(100)]	1.687	0.75	0.217343	0.761763	79.1	59.4	76.3	128.7	143.1	113.3	421001	316011	405890	684828	761477	602744				catalytic activity;nucleotide binding
High	G4MZD0	Rho-type GTPase-activating protein 1 OS=Magnaporthe oryzae (strain 70-15 / ATCC MYA-4617 / FGSC 8958) OX=242507 GN=MGG_04377 PE=4 SV=1	131.9	7.23	351	44.107	10	7	35	7	0	Phospho [S266(100); S269(100); S591(100); S648(98.8); S653(92.5); T1093(100)]	0.904	-0.15	0.692723	0.987895	96.9	113.5	120.1	104.3	62.6	102.6	7.44582e+06	8.72729e+06	9.23464e+06	8.02165e+06	4.81245e+06	7.88541e+06		regulation of biological process;response to stimulus		metal ion binding
High	G4MZD5	Uncharacterized protein OS=Magnaporthe oryzae (strain 70-15 / ATCC MYA-4617 / FGSC 8958) OX=242507 GN=MGG_04383 PE=4 SV=1	35.7	8.57	27	4.006	11	1	3	1	0	Phospho [S41(93.2)]	1.681	0.75	0.221164	0.761763	65	90.5	75.8	127.4	144.4	96.9	712762	992942	831926	1.39817e+06	1.58398e+06	1.06292e+06
High	G4MZE5	PWWP domain-containing protein OS=Magnaporthe oryzae (strain 70-15 / ATCC MYA-4617 / FGSC 8958) OX=242507 GN=MGG_15537 PE=4 SV=1	69.3	5.64	21151	578.587	41	33	587	33	0	Phospho [S2(100); S25(100); S27(100); S30(100); T34(98.1); S45(99.7); T52(100); S61(84.6); S100(100); T107(93.7); S351(97.9); T352(99.7); T386(100); T611(100); T620(94.3); S622(100); S626(100); S633(100)]	1.19	0.25	0.746703	0.99989	81.7	91.4	86.7	134.3	103.1	102.9	2.71091e+08	303476170	2.87649e+08	4.45672e+08	3.42291e+08	3.41476e+08
High	G4MZE8	Translocation protein sec66 OS=Magnaporthe oryzae (strain 70-15 / ATCC MYA-4617 / FGSC 8958) OX=242507 GN=MGG_04412 PE=4 SV=1	28.7	6.81	2451	141.963	34	5	83	5	0	Phospho [S194(77.3); S195(97.9); T197(95.7); S201(97.9); S203(98.2); S243(100); S247(94.6)]	0.8	-0.32	0.475944	0.937263	105.4	115	107.3	85.8	101.3	85.1	1.51688e+07	1.6553e+07	1.54366e+07	1.2348e+07	1.45734e+07	1.22497e+07		transport	membrane
High	G4MZF8	Dolichyl-phosphate-mannose--protein mannosyltransferase OS=Magnaporthe oryzae (strain 70-15 / ATCC MYA-4617 / FGSC 8958) OX=242507 GN=MGG_04427 PE=3 SV=1	88.5	8.91	49	5.762	2	1	6	1	0	Phospho [S3(99.6); T7(97.6)]	1.429	0.51	0.423837	0.918199	89.1	92.7	89.5	134.8	127.9	66	1.30929e+06	1.36316e+06	1.31637e+06	1.98139e+06	1.88064e+06	969875		metabolic process;regulation of biological process	membrane	catalytic activity;protein binding	Other types of O-glycan biosynthesis
High	G4MZG0	Zinc finger transcription factor ace1 OS=Magnaporthe oryzae (strain 70-15 / ATCC MYA-4617 / FGSC 8958) OX=242507 GN=MGG_04428 PE=4 SV=1	81.3	8.13	209	14.117	5	3	9	3	0	Phospho [S367(99.2)]	1.077	0.11	0.949847	0.99989	91.6	88.1	126.7	91.8	103.1	98.6	1.41061e+06	1.35731e+06	1.95228e+06	1.41401e+06	1.58864e+06	1.51925e+06				metal ion binding
High	G4MZG6	Sulfate transporter OS=Magnaporthe oryzae (strain 70-15 / ATCC MYA-4617 / FGSC 8958) OX=242507 GN=MGG_04433 PE=4 SV=1	121.5	5.73	147	11.916	3	1	4	1	0	Phospho [T900(100); S903(100)]	1.398	0.48	0.470068	0.933055	120.3	79.4	55.9	110	123.6	110.9	240316	158587	111711	219865	246936	221661		transport	membrane	transporter activity
High	G4MZI6	PQ loop repeat protein OS=Magnaporthe oryzae (strain 70-15 / ATCC MYA-4617 / FGSC 8958) OX=242507 GN=MGG_01407 PE=4 SV=1	39.2	5.21	27	2.625	9	1	7	1	0	Phospho [S283(78.2); S286(77.4); T295(100)]	1.196	0.26	0.736294	0.99989	106.6	91.6	83.6	109.6	123.1	85.4	1.25113e+06	1.07495e+06	981146	1.28593e+06	1.44397e+06	1.00253e+06			membrane
High	G4MZI8	Ubiquitin-activating enzyme E1 1 OS=Magnaporthe oryzae (strain 70-15 / ATCC MYA-4617 / FGSC 8958) OX=242507 GN=MGG_01409 PE=3 SV=1	115	5.17	3386	138.053	22	15	145	15	0	Phospho [T716(100)]	0.89	-0.17	0.66443	0.985127	109	92.3	128.9	66.5	106.3	97	354367	300007	419266	216125	345796	315474		metabolic process		catalytic activity;nucleotide binding	Ubiquitin mediated proteolysis
High	G4MZK3	Uncharacterized protein OS=Magnaporthe oryzae (strain 70-15 / ATCC MYA-4617 / FGSC 8958) OX=242507 GN=MGG_01421 PE=4 SV=1	52.6	6.28	501	21.963	9	2	12	2	0	Phospho [S56(82.9); T57(83.6); S59(99.9); S141(99.6); S144(87); T145(100); T148(100)]	1.715	0.78	0.202123	0.738518	70.6	82.1	72.1	123.6	130.5	121.1	826499	960578	844220	1.44746e+06	1.52774e+06	1.41723e+06
High	G4MZL0	Protein SSH4 OS=Magnaporthe oryzae (strain 70-15 / ATCC MYA-4617 / FGSC 8958) OX=242507 GN=MGG_01427 PE=3 SV=1	66.9	5.83	184	21.836	10	4	12	4	0	Phospho [T13(100); T34(100); S72(100); S276(100)]	1.151	0.2	0.813228	0.99989	92.7	84.3	101	112	106.7	103.3	3.00671e+06	2735257	3.27491e+06	3.63352e+06	3.46085e+06	3.35166e+06				protein binding
High	G4MZL1	Uncharacterized protein OS=Magnaporthe oryzae (strain 70-15 / ATCC MYA-4617 / FGSC 8958) OX=242507 GN=MGG_01428 PE=4 SV=1	45.7	6.62	1130	63.864	23	6	36	6	0	Phospho [S26(100); S110(100)]	0.816	-0.29	0.507692	0.945762	94.3	132.7	107.1	43.5	135.1	87.3	3.38301e+06	4.76095e+06	3.84109e+06	1.56216e+06	4.84662e+06	3.13251e+06			membrane
High	G4MZL5	COP9 signalosome complex subunit 6 OS=Magnaporthe oryzae (strain 70-15 / ATCC MYA-4617 / FGSC 8958) OX=242507 GN=MGG_01432 PE=3 SV=1	45.9	5.07	676	44.184	19	6	22	6	0	Phospho [S237(98.9)]	0.924	-0.11	0.736054	0.99989	107.1	84.5	106.9	98.8	95.7	107	1.64306e+06	1.29609e+06	1.6409e+06	1.516e+06	1.46848e+06	1.64237e+06		metabolic process		protein binding
High	G4MZL7	Vacuolar protein sorting-associated protein 17 OS=Magnaporthe oryzae (strain 70-15 / ATCC MYA-4617 / FGSC 8958) OX=242507 GN=MGG_01434 PE=3 SV=1	66.6	6.32	2359	105.069	14	5	76	5	0	Phospho [S97(86.5); S105(100); T108(99.8); S530(100)]	0.297	-1.75	0.000965998	0.0138608	175.7	154.5	125.4	42.9	55.6	45.8	3.80644e+07	3.34627e+07	2.71653e+07	9.29722e+06	1.20421e+07	9.92537e+06		transport	cytosol
High	G4MZL9	GRAM domain-containing protein YSP2 OS=Magnaporthe oryzae (strain 70-15 / ATCC MYA-4617 / FGSC 8958) OX=242507 GN=MGG_11211 PE=3 SV=1	126.7	7.43	2046	127.601	17	12	86	12	0	Phospho [S40(100); S41(100); T147(100); S159(99.9); S162(84.4); T173(100); S206(75.1); S485(100); S505(100); S511(100); S519(97.1); S1024(100); S1028(100)]	1.147	0.2	0.820654	0.99989	95.7	99.6	89.3	111.1	109.7	94.5	1.77138e+07	1.84475e+07	1.65425e+07	2.05796e+07	2.03148e+07	1.75048e+07			membrane
High	G4MZM0	Uncharacterized protein OS=Magnaporthe oryzae (strain 70-15 / ATCC MYA-4617 / FGSC 8958) OX=242507 GN=MGG_01436 PE=4 SV=1	57.2	8.76	77	14.642	10	2	4	2	0	Phospho [S445(98.6); S450(86)]	0.659	-0.6	0.223054	0.761763	106.9	163.4	108.8	77.6	71.7	71.6	337679	516371	343662	245186	226455	226250
High	G4MZM2	Uncharacterized protein OS=Magnaporthe oryzae (strain 70-15 / ATCC MYA-4617 / FGSC 8958) OX=242507 GN=MGG_08211 PE=4 SV=1	61.8	9.61	90	7.715	3	2	8	2	0	Phospho [S100(100)]	1.713	0.78	0.203122	0.738518	73.7	73.9	89.5	147.7	88.6	126.6	941936	943756	1.14331e+06	1.88614e+06	1.13183e+06	1.61637e+06		cell division
High	G4MZM4	BZIP transcription factor OS=Magnaporthe oryzae (strain 70-15 / ATCC MYA-4617 / FGSC 8958) OX=242507 GN=MGG_08212 PE=4 SV=1	55.5	9.03	822	55.467	18	4	53	4	0	Phospho [S124(96.7); S322(98.1); S325(100); S382(100); S388(100)]	1.182	0.24	0.759521	0.99989	102.7	86.4	73.3	147	102.1	88.6	8.17792e+06	6.87836e+06	5.83988e+06	1.17078e+07	8.13218e+06	7.05768e+06		regulation of biological process	nucleus	DNA binding	MAPK signaling pathway - yeast
High	G4MZM9	TRP_N domain-containing protein OS=Magnaporthe oryzae (strain 70-15 / ATCC MYA-4617 / FGSC 8958) OX=242507 GN=MGG_12322 PE=3 SV=1	85.1	9.29	5168	154.194	14	10	139	10	0	Phospho [S642(99.9); S676(99.9); S678(88.7); S679(92); S681(98.7); T697(97.9); S700(99.9); S704(99.3); S705(99.3); S708(100); T745(79.2); S749(100)]	1.131	0.18	0.848953	0.99989	92.5	100.1	90.8	115	96.9	104.6	2.46695e+07	2.66903e+07	2.41999e+07	3.06715e+07	2.58379e+07	2.79012e+07			membrane
High	G4MZN8	Uncharacterized protein OS=Magnaporthe oryzae (strain 70-15 / ATCC MYA-4617 / FGSC 8958) OX=242507 GN=MGG_07027 PE=4 SV=1	191.6	6.76	9841	473.557	41	47	406	47	0	Phospho [S52(98.5); S189(100); S390(99.9); S393(76.6); S435(100); S439(100); S442(99.1); S455(97.9); T549(100); S551(98.9); T552(100); S668(100); S672(100); S674(100); T677(100); S681(100); S696(100); S698(100); S700(100); S704(100); T712(100); S715(100); S718(84.1); S731(100); S751(99.9); S838(100); S854(100); S883(97.5); S887(99.7); S920(86.1); T922(100); S924(100); T948(100); S952(100); S1023(…	1.8	0.85	0.16061	0.671774	72.3	74	71.8	131.6	130.1	120.2	7.04859e+07	7.21696e+07	7.00044e+07	1.28328e+08	1.26906e+08	1.17173e+08
High	G4MZP7	Phosphatidylserine decarboxylase proenzyme 2 OS=Magnaporthe oryzae (strain 70-15 / ATCC MYA-4617 / FGSC 8958) OX=242507 GN=PSD2 PE=3 SV=1	129.6	6.44	6263	278.67	25	13	242	13	0	Phospho [S203(99.4); S204(99.8); T208(99.9); T212(99.8); S222(90); S223(99.5); S227(98.1); S229(99.8); S234(100); T238(95.8); T259(99.1); T424(100); S480(99.2); S670(84.3); S711(100); S713(100); S1147(100); T1150(100); S1154(100)]	0.782	-0.35	0.439969	0.918804	109.6	124	103.4	94.2	85.7	83.2	6.98305e+07	7.90026e+07	6.58975e+07	6.00247e+07	5.46006e+07	5.30389e+07		metabolic process	endosome;Golgi;membrane	catalytic activity;metal ion binding;protein binding	Metabolic pathways; Biosynthesis of secondary metabolites; Glycerophospholipid metabolism
High	G4MZQ4	Uncharacterized protein OS=Magnaporthe oryzae (strain 70-15 / ATCC MYA-4617 / FGSC 8958) OX=242507 GN=MGG_07047 PE=4 SV=1	131	7.17	316	33.34	6	4	13	4	0	Phospho [T30(100); S312(89.3); T494(98.3); S1056(100)]	1.058	0.08	0.987857	0.99989	86.3	109.3	104.3	76.8	113.1	110.3	3.10023e+06	3.92655e+06	3.74487e+06	2.75812e+06	4.06145e+06	3.96022e+06
High	G4MZR6	Uncharacterized protein OS=Magnaporthe oryzae (strain 70-15 / ATCC MYA-4617 / FGSC 8958) OX=242507 GN=MGG_07057 PE=4 SV=1	16.8	9.16	6337	147.898	40	5	101	5	0	Phospho [S16(100); S24(100)]	1.246	0.32	0.658406	0.983098	81.5	87.6	93.4	132.9	109.1	95.6	4.29066e+06	4.60759e+06	4.9135e+06	6.9964e+06	5.73909e+06	5.02901e+06				DNA binding
High	G4MZR8	Uncharacterized protein OS=Magnaporthe oryzae (strain 70-15 / ATCC MYA-4617 / FGSC 8958) OX=242507 GN=MGG_12327 PE=4 SV=1	46.4	5.22	2784	87.306	24	5	66	5	0	Phospho [S14(99.4); S33(100); S36(99.7); T41(94.2); S42(86.6)]	1.33	0.41	0.539663	0.960593	79.6	83.4	74.9	105.9	155.9	100.2	2.26824e+07	2.37435e+07	2.13426e+07	3.01695e+07	4.44152e+07	2.85534e+07				protein binding
Medium	G4MZS3	C6 finger domain-containing protein OS=Magnaporthe oryzae (strain 70-15 / ATCC MYA-4617 / FGSC 8958) OX=242507 GN=MGG_07063 PE=4 SV=1	74.5	9.52	0	1.958	1	1	1	1	0	Phospho [S215(100); S217(100)]	1.102	0.14	0.902967	0.99989	79.5	127.2	90.3	99.5	113.3	90.3	830109	1.3276e+06	942967	1.03883e+06	1.18252e+06	942600		regulation of biological process	nucleus	metal ion binding
High	G4MZT4	RING finger membrane protein OS=Magnaporthe oryzae (strain 70-15 / ATCC MYA-4617 / FGSC 8958) OX=242507 GN=MGG_13328 PE=4 SV=1	198.9	5.63	46	2.916	1	1	1	1	0	Phospho [S550(89.2)]	0.435	-1.2	0.0214682	0.191894	150.6	150	103.3	65.3	60.2	70.6	476470	474496	326612	206557	190302	223319			membrane	metal ion binding	Protein processing in endoplasmic reticulum
High	G4MZV9	MFS transporter OS=Magnaporthe oryzae (strain 70-15 / ATCC MYA-4617 / FGSC 8958) OX=242507 GN=MGG_13338 PE=4 SV=1	59	6.7	0	4.535	7	1	3	1	0	Phospho [S33(91.8)]	100	6.64	1e-17	2.13824e-16				253.4	168.5	178				711268	472954	499672		transport	membrane	transporter activity
High	G4MZW7	Uncharacterized protein OS=Magnaporthe oryzae (strain 70-15 / ATCC MYA-4617 / FGSC 8958) OX=242507 GN=MGG_09110 PE=4 SV=1	50.6	10.15	1944	84.106	25	12	79	12	0	Phospho [S90(99); T155(99.9); S200(99.7); S287(100); S373(100); S387(100); S391(100); S430(99.9); T431(90.4); Y444(99.9)]	1.495	0.58	0.358922	0.893476	87.5	80.7	66.2	120.7	127	118	2.14286e+07	1.97745e+07	1.62016e+07	2.95544e+07	3.10978e+07	2.88906e+07
High	G4MZY3	ECM11 domain-containing protein OS=Magnaporthe oryzae (strain 70-15 / ATCC MYA-4617 / FGSC 8958) OX=242507 GN=MGG_06150 PE=4 SV=1	69	9.26	32	4.692	4	2	4	2	0	Phospho [S307(100); S472(100)]	1.059	0.08	0.984484	0.99989	97	72.7	111.4	118.4	97.8	102.8	1.33519e+06	1.00019e+06	1.53241e+06	1.62897e+06	1.34568e+06	1.41426e+06
High	G4MZY7	Molybdopterin binding domain-containing protein OS=Magnaporthe oryzae (strain 70-15 / ATCC MYA-4617 / FGSC 8958) OX=242507 GN=MGG_06153 PE=4 SV=1	36.7	7.46	219	17.737	14	3	16	3	0	Phospho [S327(100)]	0.499	-1	0.052221	0.353708	122.2	136.1	146.9	87.8	39.1	68	1.88078e+06	2.09552e+06	2.26211e+06	1.35118e+06	601517	1.04657e+06
High	G4MZY8	Ras-like protein 2 OS=Magnaporthe oryzae (strain 70-15 / ATCC MYA-4617 / FGSC 8958) OX=242507 GN=RAS2 PE=1 SV=1	24.1	4.98	1230	40.442	27	4	33	4	0	Phospho [S187(99.9)]	1.864	0.9	0.135402	0.616516	69.8	58.7	68.9	128.5	159.6	114.5	528701	444506	522239	973322	1.20907e+06	867833		regulation of biological process;response to stimulus	membrane	catalytic activity;nucleotide binding	AGE-RAGE signaling pathway in diabetic complications
High	G4MZZ1	Uncharacterized protein OS=Magnaporthe oryzae (strain 70-15 / ATCC MYA-4617 / FGSC 8958) OX=242507 GN=MGG_06156 PE=4 SV=1	94.1	6.11	1005	31.196	4	2	35	2	0	Phospho [S764(100); S873(99.8)]	1.055	0.08	0.992583	0.99989	105.2	99.9	108.4	59.8	115.7	111	4.83746e+06	4.59447e+06	4.98285e+06	2.74904e+06	5.3207e+06	5.10403e+06			membrane	protein binding
High	G4MZZ4	Uncharacterized protein OS=Magnaporthe oryzae (strain 70-15 / ATCC MYA-4617 / FGSC 8958) OX=242507 GN=MGG_06158 PE=4 SV=1	52.4	9.85	253	20.319	11	4	9	4	0	Phospho [S353(99.9); T413(96.8); S437(98.2)]	1.282	0.36	0.604741	0.977577	89.2	74.6	97.8	126.8	114.4	97.2	2.09334e+06	1.7514e+06	2.29443e+06	2.97574e+06	2.68398e+06	2.28001e+06			membrane
High	G4MZZ7	DNA topoisomerase 2 OS=Magnaporthe oryzae (strain 70-15 / ATCC MYA-4617 / FGSC 8958) OX=242507 GN=MGG_06162 PE=3 SV=1	189.2	7.05	3530	144.237	13	13	114	13	0	Phospho [S68(100); T79(83.2); S111(91.4); S1396(100); S1431(100); S1433(100); S1499(100); S1512(97.8); S1526(100); S1527(100); S1597(100); T1627(100); S1630(100); S1660(100); S1685(100)]	1.279	0.36	0.608789	0.979442	92.3	88.7	78.5	113.4	112.4	114.7	2.70489e+07	2.59887e+07	2.30208e+07	3.32475e+07	3.29468e+07	3.36035e+07		metabolic process		catalytic activity;DNA binding;nucleotide binding
High	G4N002	Uncharacterized protein OS=Magnaporthe oryzae (strain 70-15 / ATCC MYA-4617 / FGSC 8958) OX=242507 GN=MGG_06166 PE=4 SV=1	24.5	7.42	1062	43.291	33	6	61	6	0	Phospho [S152(98.3); S175(100); S198(100); S220(99.7); S223(99.4)]	0.763	-0.39	0.403978	0.915879	112.8	113.4	107.6	98.4	86.1	81.7	2.75494e+07	2.76922e+07	2.62703e+07	2.40318e+07	2.10326e+07	1.99538e+07			membrane
High	G4N008	Translocation protein SEC62 OS=Magnaporthe oryzae (strain 70-15 / ATCC MYA-4617 / FGSC 8958) OX=242507 GN=MGG_06172 PE=3 SV=1	43.1	7.91	372	27.421	12	2	16	2	0	Phospho [S363(96.5)]	0.01	-6.64	1e-17	2.13824e-16	124.7	205.4	269.9				173647	285969	375849					transport	membrane	protein binding;transporter activity	Protein processing in endoplasmic reticulum; Protein export
High	G4N022	MSP domain-containing protein OS=Magnaporthe oryzae (strain 70-15 / ATCC MYA-4617 / FGSC 8958) OX=242507 GN=MGG_06183 PE=4 SV=1	30.5	8.22	2423	144.918	44	8	126	8	0	Phospho [T133(100); S170(79.1); T246(88.7)]	0.841	-0.25	0.559478	0.964602	101.3	130.2	99.3	76.4	107.8	85.1	8.58085e+06	1.10305e+07	8.41115e+06	6.47427e+06	9.13272e+06	7.21262e+06			membrane
High	G4N024	Uncharacterized protein OS=Magnaporthe oryzae (strain 70-15 / ATCC MYA-4617 / FGSC 8958) OX=242507 GN=MGG_06185 PE=3 SV=1	11	4.15	12305	113.753	53	7	319	5	0	Phospho [S99(100)]	0.646	-0.63	0.203846	0.738518	125.9	128.1	122.3	81.3	53.9	88.5	1.00921e+08	1.02739e+08	9.80805e+07	6.5183e+07	4.32187e+07	7.10027e+07		metabolic process	ribosome	structural molecule activity	Ribosome
High	G4N027	G-patch domain-containing protein OS=Magnaporthe oryzae (strain 70-15 / ATCC MYA-4617 / FGSC 8958) OX=242507 GN=MGG_06188 PE=4 SV=1	50	8.02	45	7.41	5	1	2	1	0	Phospho [S190(100)]	0.615	-0.7	0.16245	0.671774	103.2	109.3	145	56.5	118.6	67.3	371661	393535	522003	203473	427044	242170					Spliceosome
High	G4N030	DNA-3-methyladenine glycosylase OS=Magnaporthe oryzae (strain 70-15 / ATCC MYA-4617 / FGSC 8958) OX=242507 GN=MGG_06190 PE=4 SV=1	41.4	9.55	390	11.956	5	2	9	2	0	Phospho [S48(100); T64(87.7)]	0.836	-0.26	0.549153	0.961486	133.9	107.4	95.9	93.4	89.7	79.7	1.62285e+06	1.30146e+06	1.16297e+06	1.1326e+06	1.08749e+06	966373		metabolic process;response to stimulus		catalytic activity	Base excision repair
High	G4N034	Uncharacterized protein OS=Magnaporthe oryzae (strain 70-15 / ATCC MYA-4617 / FGSC 8958) OX=242507 GN=MGG_05315 PE=4 SV=1	183	9.64	2600	178.425	20	23	185	23	0	Phospho [S113(90); S295(100); S303(100); T305(100); S333(100); T345(99.4); S352(99.9); T427(99.3); S431(90); S550(100); S956(100); S959(89.2); S986(100); T990(100); S998(100); T1002(100); S1055(100); T1059(100); S1067(100); T1071(100); T1166(100); S1181(100); S1200(100); S1215(99.6); S1278(81.9); S1284(86.7); S1288(99.6)]	1.125	0.17	0.859837	0.99989	88.6	86.3	112.5	113.4	99.6	99.6	7.04017e+07	6.86141e+07	8.94125e+07	9.01599e+07	7.92019e+07	7.91757e+07		cell organization and biogenesis		protein binding
High	G4N040	Uncharacterized protein OS=Magnaporthe oryzae (strain 70-15 / ATCC MYA-4617 / FGSC 8958) OX=242507 GN=MGG_12886 PE=4 SV=1	29.8	5.24	44	4.798	13	2	4	2	0	Phospho [S28(98.6)]	1.157	0.21	0.802401	0.99989	89.9	88.1	92.6	127.8	104.1	97.4	1.25577e+06	1.23013e+06	1.29244e+06	1.78462e+06	1.45321e+06	1.3603e+06				metal ion binding
High	G4N041	DNAJ domain-containing protein OS=Magnaporthe oryzae (strain 70-15 / ATCC MYA-4617 / FGSC 8958) OX=242507 GN=MGG_05319 PE=4 SV=1	74.8	9.07	571	49.867	16	6	48	6	0	Phospho [S141(85.2); S146(98.3); S183(100)]	0.753	-0.41	0.384859	0.902758	105.8	158.3	98.6	84	79.7	73.6	6.53785e+06	9.78375e+06	6.09376e+06	5.19316e+06	4.92583e+06	4.54659e+06			cytosol	protein binding
High	G4N042	Translocation protein sec63 OS=Magnaporthe oryzae (strain 70-15 / ATCC MYA-4617 / FGSC 8958) OX=242507 GN=MGG_05320 PE=4 SV=1	78.4	5.21	717	50.75	13	6	38	6	0	Phospho [T641(100); S647(100); S653(100)]	0.79	-0.34	0.456275	0.927433	106.1	120.8	107.1	84.6	81.9	99.6	611402	696424	617212	487668	471940	573834		transport	membrane	transporter activity	Protein processing in endoplasmic reticulum; Protein export
High	G4N048	O-acyltransferase OS=Magnaporthe oryzae (strain 70-15 / ATCC MYA-4617 / FGSC 8958) OX=242507 GN=MGG_05326 PE=3 SV=1	61.9	9.36	30	4.764	4	2	8	2	0	Phospho [T202(88.3)]	1.041	0.06	0.979739	0.99989	98.6	94.7	101.5	102.8	99.8	102.7	3.38617e+06	3.25113e+06	3.48565e+06	3.53063e+06	3.42767e+06	3.52556e+06		metabolic process	endoplasmic reticulum;membrane	catalytic activity	Glycerolipid metabolism; Metabolic pathways
High	G4N054	Phosphoinositide phospholipase C OS=Magnaporthe oryzae (strain 70-15 / ATCC MYA-4617 / FGSC 8958) OX=242507 GN=MGG_05332 PE=4 SV=1	77.4	5.97	1185	75.01	13	5	42	5	0	Phospho [S6(90); T254(100); S395(84.5); T538(100); S541(97.4)]	1.139	0.19	0.835247	0.99989	103.6	80.1	101.6	79.2	115.7	119.7	8.58241e+06	6.63907e+06	8.41792e+06	6.56074e+06	9.58485e+06	9.91528e+06		metabolic process;regulation of biological process;response to stimulus		catalytic activity;protein binding;signal transducer activity
High	G4N056	DUF4484 domain-containing protein OS=Magnaporthe oryzae (strain 70-15 / ATCC MYA-4617 / FGSC 8958) OX=242507 GN=MGG_11100 PE=4 SV=1	70.6	5.21	1310	99.451	16	6	57	6	0	Phospho [S158(99.8); S165(99.8); S169(91.2); S171(97.2); T404(98.3); S406(87.8); S417(100); S477(75.7); S483(100); S484(99.8)]	1.164	0.22	0.790607	0.99989	83.7	73.5	84.8	97.5	85.3	175.2	8.5573e+06	7.51138e+06	8.66185e+06	9.96093e+06	8.71858e+06	1.79084e+07
High	G4N059	Uncharacterized protein OS=Magnaporthe oryzae (strain 70-15 / ATCC MYA-4617 / FGSC 8958) OX=242507 GN=MGG_14463 PE=4 SV=1	19.3	7.97	39	7.805	8	2	6	2	0	Phospho [S71(100)]	1.152	0.2	0.811692	0.99989	102.8	64.5	93.6	60	171.2	107.9	737613	462669	671780	430318	1.22783e+06	773834
High	G4N066	Acyl-CoA ligase OS=Magnaporthe oryzae (strain 70-15 / ATCC MYA-4617 / FGSC 8958) OX=242507 GN=MGG_07705 PE=4 SV=1	201.4	6.38	1680	90.151	10	11	58	11	0	Phospho [S64(100); S66(100); S68(100); S137(100); S666(100); S670(100); S1677(84.7); S1678(87.3); S1689(85); S1690(81.2)]	1.261	0.33	0.635541	0.982921	91.3	86.2	86.3	131.4	108.8	95.9	1.18075e+07	1.11564e+07	1.11667e+07	1.70036e+07	1.40798e+07	1.24097e+07		metabolic process		catalytic activity
High	G4N068	Uncharacterized protein OS=Magnaporthe oryzae (strain 70-15 / ATCC MYA-4617 / FGSC 8958) OX=242507 GN=MGG_07707 PE=4 SV=1	62.1	6.11	1376	57.084	16	8	59	8	0	Phospho [S433(100); T437(100); T446(100); S450(81.1); S460(100); S471(100); S495(100); T519(92.3); S524(99)]	0.991	-0.01	0.877698	0.99989	107.3	100.8	101.5	100.6	109.2	80.6	1.0825e+07	1.01633e+07	1.0239e+07	1.0148e+07	1.10154e+07	8.12463e+06		metabolic process		catalytic activity	Purine metabolism
High	G4N069	Flavoprotein oxygenase OS=Magnaporthe oryzae (strain 70-15 / ATCC MYA-4617 / FGSC 8958) OX=242507 GN=MGG_07708 PE=4 SV=1	38.2	7.64	1714	60.042	28	8	94	8	0	Phospho [S108(100); T112(100)]	0.925	-0.11	0.739045	0.99989	106.1	110.5	90.2	136	59	98.2	6.56307e+06	6.83122e+06	5.57718e+06	8.41314e+06	3.64721e+06	6.07273e+06				nucleotide binding
High	G4N075	DUF2183 domain-containing protein OS=Magnaporthe oryzae (strain 70-15 / ATCC MYA-4617 / FGSC 8958) OX=242507 GN=MGG_07714 PE=4 SV=1	89.7	7.23	139	11.741	2	1	3	1	0	Phospho [T255(99.6); S258(100)]	0.99	-0.01	0.876323	0.99989	99.4	84.7	136.6	101.8	79	98.5	342406	291713	470306	350409	271910	339135
High	G4N077	DnaJ domain-containing protein OS=Magnaporthe oryzae (strain 70-15 / ATCC MYA-4617 / FGSC 8958) OX=242507 GN=MGG_07716 PE=4 SV=1	47.2	9.52	6116	211.658	30	11	176	11	0	Phospho [T216(100); S266(100); S270(100); S272(100); T274(100); S379(100); S381(100); T387(100); S389(100); T390(100); S392(100); S402(100); S405(100)]	0.749	-0.42	0.376642	0.89674	104.3	121.5	113.1	84.7	99.1	77.4	4.33229e+07	5.04702e+07	4.69841e+07	3.51947e+07	4.1166e+07	3.21511e+07			membrane
High	G4N084	Potassium transporter OS=Magnaporthe oryzae (strain 70-15 / ATCC MYA-4617 / FGSC 8958) OX=242507 GN=MGG_09119 PE=3 SV=1	75	6.95	172	19.162	7	3	10	3	0	Phospho [S231(100); S267(100)]	3.129	1.65	0.00445395	0.0530823	48.7	79.5	23	152.4	180.8	115.5	462068	754618	218422	1.44562e+06	1.7158e+06	1.09613e+06		cellular homeostasis;transport	membrane	transporter activity
High	G4N0B5	Cystathionine beta-synthase OS=Magnaporthe oryzae (strain 70-15 / ATCC MYA-4617 / FGSC 8958) OX=242507 GN=MGG_07384 PE=3 SV=1	57.2	6.92	3152	122.315	29	9	130	9	0	Phospho [T5(100); S345(75.2); S371(100)]	1.145	0.2	0.823917	0.99989	93.7	90	118.8	126.6	63.6	107.3	2.08282e+08	2.00173e+08	2.64188e+08	2.81373e+08	1.41468e+08	2.38481e+08		metabolic process	cytoplasm	catalytic activity	Biosynthesis of antibiotics; Metabolic pathways; Biosynthesis of amino acids; Cysteine and methionine metabolism; Glycine, serine and threonine metabolism
High	G4N0B9	Uncharacterized protein OS=Magnaporthe oryzae (strain 70-15 / ATCC MYA-4617 / FGSC 8958) OX=242507 GN=MGG_07387 PE=4 SV=1	62	5.6	45	5.224	6	2	3	2	0	Phospho [S391(100); T484(77.7)]	1.112	0.15	0.883635	0.99989	95.2	84.3	125.2	105.9	111.1	78.3	412218	364916	541879	458403	481238	339129
High	G4N0C2	Peptidyl-prolyl cis-trans isomerase OS=Magnaporthe oryzae (strain 70-15 / ATCC MYA-4617 / FGSC 8958) OX=242507 GN=MGG_07389 PE=4 SV=1	19.8	8.16	673	47.311	42	5	39	5	0	Phospho [S64(100)]	0.371	-1.43	0.00657903	0.0743465	101.8	162.7	161.4	48.4	66	59.9	3.66458e+06	5.85727e+06	5.81126e+06	1.74129e+06	2.37607e+06	2.1553e+06		metabolic process		catalytic activity;protein binding
High	G4N0C6	Histone-lysine N-methyltransferase SET9 OS=Magnaporthe oryzae (strain 70-15 / ATCC MYA-4617 / FGSC 8958) OX=242507 GN=MGG_07393 PE=4 SV=1	95.6	8.32	115	12.732	6	4	9	4	0	Phospho [S296(99.6); S825(100); S853(98.7)]	0.935	-0.1	0.760675	0.99989	96.6	77.3	105.7	90.4	87.9	142.2	1.65712e+06	1.32575e+06	1.81325e+06	1.55017e+06	1.50868e+06	2.43898e+06		cell organization and biogenesis;metabolic process		catalytic activity;protein binding	Lysine degradation
High	G4N0D9	Uncharacterized protein OS=Magnaporthe oryzae (strain 70-15 / ATCC MYA-4617 / FGSC 8958) OX=242507 GN=MGG_15226 PE=4 SV=1	106.7	9.89	3777	148.844	16	16	143	16	0	Phospho [S19(100); S21(100); S74(100); S96(100); S181(100); S323(100); S403(100); S633(100); S664(100); S683(98.8); S685(100)]	1.523	0.61	0.333948	0.868105	81.8	87.1	79.8	132.8	124.5	94	5.1378e+07	5.47592e+07	5.01652e+07	8.34414e+07	7.82378e+07	5.90645e+07
High	G4N0E3	Inositol-3-phosphate synthase OS=Magnaporthe oryzae (strain 70-15 / ATCC MYA-4617 / FGSC 8958) OX=242507 GN=MGG_13185 PE=3 SV=1	60.5	6.61	165	13.287	11	3	13	3	0	Phospho [T28(100)]	2.927	1.55	0.00757813	0.083898	46.5	46.4	30.9	33.8	306.6	135.8	485295	483711	322255	352194	3.19764e+06	1.41579e+06		metabolic process		catalytic activity	Biosynthesis of antibiotics; Inositol phosphate metabolism; Metabolic pathways
High	G4N0E8	GTP binding protein Bms1 OS=Magnaporthe oryzae (strain 70-15 / ATCC MYA-4617 / FGSC 8958) OX=242507 GN=MGG_06202 PE=4 SV=1	131.4	6	239	19.415	5	2	6	2	0	Phospho [T419(88.9); S430(98.7); S439(99.5); S445(98.3); T563(100)]	1.442	0.53	0.409754	0.917724	84.7	81.6	67.9	117.6	111	137.1	746634	718887	598508	1.03676e+06	978065	1.2085e+06		regulation of biological process;response to stimulus	nucleus	nucleotide binding	Ribosome biogenesis in eukaryotes
High	G4N0E9	High-affinity glucose transporter RGT2 OS=Magnaporthe oryzae (strain 70-15 / ATCC MYA-4617 / FGSC 8958) OX=242507 GN=MGG_06203 PE=3 SV=1	58.3	8.02	4517	91.24	14	6	102	6	0	Phospho [S514(99.8); S525(100)]	2.254	1.17	0.0467363	0.337523	63	67.5	66.2	149.2	103.5	150.6	1.19248e+08	1.27735e+08	1.25368e+08	2.82548e+08	1.96006e+08	2.85213e+08		transport	membrane	transporter activity
High	G4N0F8	Striatin Pro11 OS=Magnaporthe oryzae (strain 70-15 / ATCC MYA-4617 / FGSC 8958) OX=242507 GN=MGG_06211 PE=3 SV=1	90.7	6.44	684	54.577	13	7	33	7	0	Phospho [S112(89.1); S376(100); S397(98.7); S612(96.2)]	1.108	0.15	0.891487	0.99989	89.3	105.1	94.9	105.1	122.5	83.1	5.38178e+06	6.32998e+06	5.71436e+06	6.33043e+06	7.38289e+06	5.00745e+06				protein binding
High	G4N0F9	Uncharacterized protein OS=Magnaporthe oryzae (strain 70-15 / ATCC MYA-4617 / FGSC 8958) OX=242507 GN=MGG_06212 PE=4 SV=1	98.6	6.64	125	5.102	1	1	3	1	0	Phospho [T207(100)]	0.391	-1.35	0.00999628	0.106351	139.4	125.7	166.8	59.7	54	54.6	377618	340552	451902	161708	146253	147819
High	G4N0G5	RNA-binding post-transcriptional regulator cip2 OS=Magnaporthe oryzae (strain 70-15 / ATCC MYA-4617 / FGSC 8958) OX=242507 GN=MGG_06218 PE=4 SV=1	68.6	9.29	426	37.658	16	5	33	5	0	Phospho [S59(87.1); S316(96.9); T438(100); S468(100); S483(100)]	1.419	0.5	0.434447	0.918199	98.1	78.9	77.4	111.9	128.7	105.1	1.05415e+07	8.4731e+06	8.316e+06	1.20211e+07	1.3826e+07	1.12898e+07				RNA binding
High	G4N0G9	Uncharacterized protein OS=Magnaporthe oryzae (strain 70-15 / ATCC MYA-4617 / FGSC 8958) OX=242507 GN=MGG_14496 PE=4 SV=1	130.3	6.43	470	49.443	10	4	19	4	0	Phospho [S16(100); S530(100)]	0.738	-0.44	0.35659	0.893476	114.8	111	112.2	68.3	110.8	82.8	5.59167e+06	5.40854e+06	5.4658e+06	3.32692e+06	5.39883e+06	4.03542e+06		metabolic process;regulation of biological process	nucleus	DNA binding;protein binding
High	G4N0H4	Uncharacterized protein OS=Magnaporthe oryzae (strain 70-15 / ATCC MYA-4617 / FGSC 8958) OX=242507 GN=MGG_05802 PE=4 SV=1	33.2	5.48	196	7.987	6	2	15	2	0	Phospho [S241(100)]	0.898	-0.16	0.680334	0.987895	115.3	102.5	106.5	49.6	130.6	95.6	1.27563e+07	1.13402e+07	1.17763e+07	5.48215e+06	1.44418e+07	1.05718e+07
High	G4N0H6	Uncharacterized protein OS=Magnaporthe oryzae (strain 70-15 / ATCC MYA-4617 / FGSC 8958) OX=242507 GN=MGG_13309 PE=4 SV=1	110	5.81	495	10.086	2	1	12	1	0	Phospho [S462(100)]	0.829	-0.27	0.53631	0.960593	113.6	102.8	107	46.3	141.5	88.8	3.99597e+06	3.61547e+06	3.76594e+06	1.62803e+06	4.97939e+06	3.12352e+06
High	G4N0I9	Uncharacterized protein OS=Magnaporthe oryzae (strain 70-15 / ATCC MYA-4617 / FGSC 8958) OX=242507 GN=MGG_15245 PE=4 SV=1	42.3	9.91	209	11.533	11	3	11	3	0	Phospho [S129(100); S279(100); T344(100); T346(100)]	0.771	-0.38	0.418118	0.918199	109.1	118.2	128.6	44.2	108.7	91.1	3.13057e+06	3.39248e+06	3.68933e+06	1.26899e+06	3.11819e+06	2.61478e+06
High	G4N0J0	Uncharacterized protein OS=Magnaporthe oryzae (strain 70-15 / ATCC MYA-4617 / FGSC 8958) OX=242507 GN=MGG_07722 PE=4 SV=1	27.9	11.15	1541	61.616	23	7	61	7	0	Phospho [S9(100); S12(99.9); T14(99.9); S16(99.5); S17(93.8); S40(100); S42(100); S44(100); S92(99.3); S96(100)]	1.676	0.75	0.223662	0.761763	102.9	72.3	68.2	90.4	145	121.2	1.36025e+07	9.55927e+06	9.01546e+06	1.1955e+07	1.91674e+07	1.60252e+07			membrane
High	G4N0J6	Uncharacterized protein OS=Magnaporthe oryzae (strain 70-15 / ATCC MYA-4617 / FGSC 8958) OX=242507 GN=MGG_07728 PE=3 SV=1	114.2	5.21	220	15.033	2	1	9	1	0	Phospho [S811(100); S816(98.7); T819(90.3); S821(100)]	14.648	3.87	6.4142e-12	1.31975e-10	13.7	15.6	10.6	200.7	202.6	156.8	68961.8	78335.1	53179.5	1.01014e+06	1.01961e+06	789101		metabolic process		catalytic activity;DNA binding
High	G4N0K6	U3 small nucleolar RNA-associated protein 20 OS=Magnaporthe oryzae (strain 70-15 / ATCC MYA-4617 / FGSC 8958) OX=242507 GN=MGG_07737 PE=4 SV=1	302	6.68	33	4.908	1	1	1	1	0	Phospho [S1144(93.1); S1145(93.1)]	100	6.64	1e-17	2.13824e-16				202.1	180	217.9				327894	292040	353577
High	G4N0M0	Uncharacterized protein OS=Magnaporthe oryzae (strain 70-15 / ATCC MYA-4617 / FGSC 8958) OX=242507 GN=MGG_07747 PE=3 SV=1	15.9	6.29	300	18.098	30	4	19	4	0	Phospho [S148(100)]	0.681	-0.55	0.258148	0.789659	142.7	106	122.7	31.3	113.7	83.6	3.17129e+06	2.35572e+06	2.72537e+06	694405	2.52579e+06	1.85727e+06
High	G4N0M5	Uncharacterized protein OS=Magnaporthe oryzae (strain 70-15 / ATCC MYA-4617 / FGSC 8958) OX=242507 GN=MGG_07751 PE=4 SV=1	75	9.88	34	5.526	2	1	1	1	0	Phospho [S673(100)]	0.528	-0.92	0.0724099	0.451217	133.3	121.8	132.9	67.9	70.1	74	362972	331504	361694	184872	190935	201436
High	G4N0M7	ATP synthase subunit alpha OS=Magnaporthe oryzae (strain 70-15 / ATCC MYA-4617 / FGSC 8958) OX=242507 GN=MGG_07752 PE=3 SV=1	59.5	9.26	12879	203.004	44	28	405	28	0	Phospho [S181(100)]	100	6.64	1e-17	2.13824e-16				216.6	199.5	183.9				645600	594522	547887		metabolic process;transport	mitochondrion	catalytic activity;nucleotide binding;transporter activity	Oxidative phosphorylation; Metabolic pathways
High	G4N0N1	Pyruvate carboxylase OS=Magnaporthe oryzae (strain 70-15 / ATCC MYA-4617 / FGSC 8958) OX=242507 GN=MGG_07756 PE=4 SV=1	131.6	6.46	4338	182.063	28	25	257	25	0	Phospho [S22(100); S39(99.6)]	0.778	-0.36	0.432193	0.918199	114.5	103.1	102.4	121.9	77.9	80.2	2.10621e+08	1.89537e+08	1.88319e+08	2.24267e+08	1.43258e+08	1.47452e+08		metabolic process		catalytic activity;metal ion binding;nucleotide binding	Biosynthesis of amino acids; Citrate cycle (TCA cycle); Pyruvate metabolism; Metabolic pathways; Carbon metabolism
High	G4N0Q0	NACHT and TPR domain-containing protein OS=Magnaporthe oryzae (strain 70-15 / ATCC MYA-4617 / FGSC 8958) OX=242507 GN=MGG_07408 PE=4 SV=1	232.7	6.84	35	4.758	2	2	3	2	0	Phospho [S1851(98.1); T1862(100)]	0.856	-0.22	0.592322	0.973018	161.3	93.3	83.7	79.9	131.6	50.1	1.43947e+06	833267	747414	713451	1.17473e+06	447595				protein binding
High	G4N0Q3	Uncharacterized protein OS=Magnaporthe oryzae (strain 70-15 / ATCC MYA-4617 / FGSC 8958) OX=242507 GN=MGG_13375 PE=4 SV=1	68	9.23	133	16.666	8	4	10	4	0	Phospho [S89(100); T90(100); S563(99.7); T564(99.9); S566(99.6)]	1.246	0.32	0.657604	0.983098	79	68.6	86.7	170	97.3	98.4	3.34102e+06	2.90421e+06	3.66669e+06	7.19416e+06	4.11789e+06	4.16326e+06		regulation of biological process	cytoplasm	protein binding
High	G4N0T5	Mediator of RNA polymerase II transcription subunit 4 OS=Magnaporthe oryzae (strain 70-15 / ATCC MYA-4617 / FGSC 8958) OX=242507 GN=MED4 PE=3 SV=1	37.4	4.84	271	5.792	7	2	10	2	0	Phospho [S346(100)]	1.335	0.42	0.532699	0.96018	83.5	87.3	59	158.3	111.5	100.5	1.59897e+06	1.67206e+06	1.12973e+06	3.03308e+06	2.1354e+06	1.92564e+06		regulation of biological process
High	G4N0U1	Homeobox domain-containing protein OS=Magnaporthe oryzae (strain 70-15 / ATCC MYA-4617 / FGSC 8958) OX=242507 GN=MGG_07437 PE=4 SV=1	76.8	7.34	49	7.384	6	2	6	2	0	Phospho [S472(100); T573(93.3)]	1.292	0.37	0.590887	0.973018	101.3	80.1	88	120.7	113.7	96.4	1.00523e+06	794992	873123	1.19761e+06	1.12807e+06	956449			nucleus	DNA binding
High	G4N0U7	60S ribosomal export protein NMD3 OS=Magnaporthe oryzae (strain 70-15 / ATCC MYA-4617 / FGSC 8958) OX=242507 GN=MGG_05817 PE=3 SV=1	59.3	6.18	307	26.334	7	2	13	2	0	Phospho [S490(100)]	1.469	0.56	0.382773	0.902517	100.8	80.7	78.4	87	118.6	134.5	630248	504696	489853	543682	741511	840968		transport	cytoplasm;nucleus		Ribosome biogenesis in eukaryotes; RNA transport
High	G4N0X3	Chitin synthase OS=Magnaporthe oryzae (strain 70-15 / ATCC MYA-4617 / FGSC 8958) OX=242507 GN=MGG_13014 PE=4 SV=1	197.5	6	265	13.26	3	3	13	3	0	Phospho [S7(100); T12(88.4); S13(99.8); S1641(98.5)]	1.268	0.34	0.624371	0.98109	70.4	81.2	106.1	141.4	103	97.8	3.92294e+06	4.52272e+06	5.91214e+06	7.87452e+06	5.73703e+06	5.44973e+06			membrane	catalytic activity;DNA binding;motor activity;nucleotide binding	Amino sugar and nucleotide sugar metabolism
High	G4N0X4	Chitin synthase OS=Magnaporthe oryzae (strain 70-15 / ATCC MYA-4617 / FGSC 8958) OX=242507 GN=MGG_13013 PE=3 SV=1	208.1	7.52	486	22.665	3	3	14	3	0	Phospho [S639(90); S804(100)]	1.092	0.13	0.920349	0.99989	82.9	97.7	94.2	89.6	132.7	102.9	1.86737e+06	2.20149e+06	2.12137e+06	2.01934e+06	2.98934e+06	2.31748e+06			membrane	catalytic activity;motor activity;nucleotide binding	Amino sugar and nucleotide sugar metabolism
High	G4N0Y6	THUMP domain-containing protein OS=Magnaporthe oryzae (strain 70-15 / ATCC MYA-4617 / FGSC 8958) OX=242507 GN=MGG_13006 PE=4 SV=1	36.9	7.01	227	26.745	15	3	35	3	0	Phospho [S92(100)]	0.688	-0.54	0.269528	0.81241	100.1	107.1	123.4	73.8	62.3	133.4	4.03231e+06	4.31711e+06	4.97172e+06	2.97219e+06	2.51015e+06	5.37538e+06		metabolic process	cytoplasm;nucleus	RNA binding
High	G4N0Y9	Oxidation resistance protein 1 OS=Magnaporthe oryzae (strain 70-15 / ATCC MYA-4617 / FGSC 8958) OX=242507 GN=MGG_09566 PE=4 SV=1	41.8	5.15	53	8.554	10	2	2	2	0	Phospho [S101(100); S243(98.6)]	0.832	-0.26	0.542152	0.960593	79.2	115.7	120.9	72.8	96.3	115.2	436100	636575	665333	400585	529776	633813
High	G4N0Z0	Mitogen-activated protein kinase OS=Magnaporthe oryzae (strain 70-15 / ATCC MYA-4617 / FGSC 8958) OX=242507 GN=MGG_09565 PE=3 SV=1	41.3	7.12	4184	100.334	13	3	108	3	0	Phospho [T184(97.7); Y186(99); T189(98.8)]	4.165	2.06	0.000330056	0.00537204	36.9	36.5	54.9	95.7	153.5	222.6	574057	568045	855089	1.48998e+06	2.39109e+06	3.46599e+06		metabolic process;regulation of biological process;response to stimulus		catalytic activity;nucleotide binding;signal transducer activity	MAPK signaling pathway - yeast; AGE-RAGE signaling pathway in diabetic complications
High	G4N111	Quinic acid utilization activator OS=Magnaporthe oryzae (strain 70-15 / ATCC MYA-4617 / FGSC 8958) OX=242507 GN=MGG_07777 PE=4 SV=1	86.1	7.44	0	2.42	3	1	2	1	0	Phospho [T164(92.2); S166(92.2); S170(77.6)]	1.429	0.51	0.423767	0.918199	62.5	77.3	98.3	179.6	110.4	71.9	228839	282785	359497	657066	404022	263108		metabolic process;regulation of biological process	nucleus	DNA binding;metal ion binding
High	G4N113	Quinate permease OS=Magnaporthe oryzae (strain 70-15 / ATCC MYA-4617 / FGSC 8958) OX=242507 GN=MGG_07779 PE=3 SV=1	60.8	8.43	493	18.456	8	2	13	2	0	Phospho [S515(94.1); T537(100)]	4.207	2.07	0.00029861	0.00489676	32.1	41	50.8	182	172.3	121.9	332122	423266	524701	1.88084e+06	1.78068e+06	1.25967e+06		transport	membrane	transporter activity
High	G4N119	F-box domain-containing protein OS=Magnaporthe oryzae (strain 70-15 / ATCC MYA-4617 / FGSC 8958) OX=242507 GN=MGG_07785 PE=4 SV=1	53.4	9.85	20	2.369	5	1	1	1	0	Phospho [T82(97.6)]	100	6.64	1e-17	2.13824e-16				196.2	257.7	146.2				2.233e+06	2.93324e+06	1.66416e+06				protein binding
High	G4N152	Uncharacterized protein OS=Magnaporthe oryzae (strain 70-15 / ATCC MYA-4617 / FGSC 8958) OX=242507 GN=MGG_07442 PE=4 SV=1	35.4	5.95	271	18.19	8	2	9	2	0	Phospho [S245(95.9)]	1.453	0.54	0.399063	0.910846	114.9	68.9	83	123.9	120.5	88.8	4.12394e+06	2.47399e+06	2.9775e+06	4.44561e+06	4.3254e+06	3.18758e+06			membrane
High	G4N157	Mediator of RNA polymerase II transcription subunit 19 OS=Magnaporthe oryzae (strain 70-15 / ATCC MYA-4617 / FGSC 8958) OX=242507 GN=MED19 PE=3 SV=1	36.9	8.32	156	16.36	11	3	11	3	0	Phospho [T238(84.6); S239(92.5); S240(94.3); T321(100)]	1.002	0	0.900925	0.99989	89.3	104.4	109	64	128.7	104.6	2.81663e+06	3.29309e+06	3.43992e+06	2.0201e+06	4.061e+06	3.30081e+06		regulation of biological process
High	G4N158	AB hydrolase-1 domain-containing protein OS=Magnaporthe oryzae (strain 70-15 / ATCC MYA-4617 / FGSC 8958) OX=242507 GN=MGG_07446 PE=4 SV=1	84	6.8	104	11.636	4	2	4	2	0	Phospho [S378(94.1)]	0.01	-6.64	1e-17	2.13824e-16	199.3	227.6	173.1				485009	553741	421127
High	G4N162	Fungal specific transcription factor domain-containing protein OS=Magnaporthe oryzae (strain 70-15 / ATCC MYA-4617 / FGSC 8958) OX=242507 GN=MGG_07450 PE=4 SV=1	100.8	6.87	198	27.8	7	4	23	4	0	Phospho [S157(88.6); T161(79.3); T170(86.8); S200(100)]	0.518	-0.95	0.0648189	0.423264	157	120.8	116.3	88.6	54.8	62.6	1.69201e+07	1.30203e+07	1.25342e+07	9.5527e+06	5.90998e+06	6.74353e+06		metabolic process;regulation of biological process	nucleus	DNA binding;metal ion binding
High	G4N166	Epsilon-trimethyllysine 2-oxoglutarate dioxygenase OS=Magnaporthe oryzae (strain 70-15 / ATCC MYA-4617 / FGSC 8958) OX=242507 GN=MGG_07454 PE=3 SV=1	53	7.49	37	6.257	5	2	2	2	0	Phospho [S59(100)]	100	6.64	1e-17	2.13824e-16				262.4	197.6	140				334205	251710	178295		metabolic process		catalytic activity;metal ion binding	Lysine degradation
High	G4N178	Glutathione peroxidase OS=Magnaporthe oryzae (strain 70-15 / ATCC MYA-4617 / FGSC 8958) OX=242507 GN=MGG_07460 PE=3 SV=1	19.3	7.8	2114	65.543	38	6	119	6	0	Phospho [T20(100); S171(100)]	1.22	0.29	0.698638	0.987895	97.6	71	103.4	119	89.5	119.5	2.51315e+06	1.82754e+06	2.6628e+06	3.06505e+06	2.30364e+06	3.07673e+06		metabolic process;response to stimulus		antioxidant activity;catalytic activity	Glutathione metabolism; Arachidonic acid metabolism
High	G4N183	Periodic tryptophan protein 2 OS=Magnaporthe oryzae (strain 70-15 / ATCC MYA-4617 / FGSC 8958) OX=242507 GN=MGG_07465 PE=3 SV=1	99.5	5.92	153	4.401	2	1	5	1	0	Phospho [S648(100)]	1.166	0.22	0.787881	0.99989	99.5	102.3	65.8	117.6	115.9	98.9	1.40583e+06	1.44541e+06	930169	1.66143e+06	1.63865e+06	1.39825e+06		metabolic process;regulation of biological process		protein binding	Ribosome biogenesis in eukaryotes
High	G4N184	Cell division control protein 12 OS=Magnaporthe oryzae (strain 70-15 / ATCC MYA-4617 / FGSC 8958) OX=242507 GN=MGG_07466 PE=3 SV=1	44.5	8.63	1528	85.685	34	11	140	10	0	Phospho [S10(98.6); S377(100)]	1.916	0.94	0.117611	0.579043	68.8	69.3	77.1	86.2	165.8	132.8	492299	496073	551628	616451	1.18624e+06	950340		cell division		nucleotide binding
High	G4N190	Pre-mRNA-processing protein 45 OS=Magnaporthe oryzae (strain 70-15 / ATCC MYA-4617 / FGSC 8958) OX=242507 GN=MGG_07472 PE=3 SV=1	63.7	9.35	364	22.2	8	3	33	3	0	Phospho [S238(100); S246(100)]	0.813	-0.3	0.503453	0.945762	111	101.5	114	90.3	98.6	84.7	7.04195e+06	6.43723e+06	7.23349e+06	5.72831e+06	6.25566e+06	5.37367e+06		metabolic process	spliceosomal complex		Spliceosome
High	G4N196	Uncharacterized protein OS=Magnaporthe oryzae (strain 70-15 / ATCC MYA-4617 / FGSC 8958) OX=242507 GN=MGG_07476 PE=4 SV=1	94.1	9.91	153	19.541	11	5	10	5	0	Phospho [S678(89); S704(98.7); S735(94.7); S738(94.7); T740(81.4); S746(84.7)]	1.369	0.45	0.491213	0.945762	84.6	88.3	63.2	146.1	115.8	101.9	1.15294e+06	1.20386e+06	861633	1.99126e+06	1.57828e+06	1.3887e+06
High	G4N199	Uncharacterized protein OS=Magnaporthe oryzae (strain 70-15 / ATCC MYA-4617 / FGSC 8958) OX=242507 GN=MGG_07479 PE=4 SV=1	80.5	8.35	350	30.726	7	2	22	2	0	Phospho [S36(94.1); T227(100)]	1.629	0.7	0.253461	0.785225	93.8	76.2	71.6	124.1	157.6	76.8	1.89357e+06	1.53796e+06	1.44569e+06	2.50529e+06	3.18169e+06	1.55181e+06		cellular component movement		catalytic activity;motor activity
High	G4N1A2	AP-3 complex subunit delta OS=Magnaporthe oryzae (strain 70-15 / ATCC MYA-4617 / FGSC 8958) OX=242507 GN=MGG_07481 PE=3 SV=1	113.6	6.15	1887	52.701	7	5	44	5	0	Phospho [T391(97.5); S393(100)]	1.199	0.26	0.731149	0.99989	108.6	96.9	41.4	131.8	116.2	105	6.58214e+06	5.87216e+06	2.51039e+06	7.98925e+06	7.04307e+06	6.3624e+06		transport	Golgi;membrane
High	G4N1A6	Vacuolar protein sorting-associated protein 4 OS=Magnaporthe oryzae (strain 70-15 / ATCC MYA-4617 / FGSC 8958) OX=242507 GN=MGG_09557 PE=4 SV=1	82	7.65	87	8.417	4	2	7	2	0	Phospho [T137(75.7); S354(100)]	1.968	0.98	0.102105	0.531481	100.6	35	68.3	247.2	14.7	134.4	5.06338e+06	1.75967e+06	3.4378e+06	1.24453e+07	737896	6.76467e+06		metabolic process;response to stimulus		catalytic activity;nucleotide binding
High	G4N1A8	Double-strand break repair protein OS=Magnaporthe oryzae (strain 70-15 / ATCC MYA-4617 / FGSC 8958) OX=242507 GN=MGG_09555 PE=3 SV=1	81.6	5.67	1204	48.386	7	2	28	2	0	Phospho [S543(100); S638(100)]	0.667	-0.58	0.235466	0.763077	114.9	113.2	119.3	47.1	76.6	128.8	1.81897e+06	1.79292e+06	1.88909e+06	745922	1.21343e+06	2.03909e+06		metabolic process;response to stimulus	nucleus	catalytic activity;metal ion binding	Non-homologous end-joining; Homologous recombination
High	G4N1A9	Anaphase-promoting complex subunit 10 OS=Magnaporthe oryzae (strain 70-15 / ATCC MYA-4617 / FGSC 8958) OX=242507 GN=MGG_09554 PE=3 SV=1	39.8	4.64	187	19.603	14	2	7	2	0	Phospho [T291(90.9); T299(96.5)]	0.815	-0.3	0.506726	0.945762	56.7	151.9	112.7	91.9	105	81.9	661741	1.77396e+06	1.31637e+06	1.07291e+06	1.22592e+06	957005		metabolic process			Meiosis - yeast; Ubiquitin mediated proteolysis; Cell cycle - yeast
High	G4N1B2	Chitin synthase OS=Magnaporthe oryzae (strain 70-15 / ATCC MYA-4617 / FGSC 8958) OX=242507 GN=MGG_09551 PE=3 SV=1	102.1	7.52	113	15.071	6	2	12	2	0	Phospho [T26(78.9); S28(79)]	1.982	0.99	0.0982349	0.52927	93.6	63.7	50.6	126.3	163.6	102.2	1.40758e+06	958039	761301	1.89876e+06	2.46024e+06	1.53632e+06		cell differentiation;cell organization and biogenesis;metabolic process	endoplasmic reticulum;membrane	catalytic activity	Amino sugar and nucleotide sugar metabolism
High	G4N1C6	Uncharacterized protein OS=Magnaporthe oryzae (strain 70-15 / ATCC MYA-4617 / FGSC 8958) OX=242507 GN=MGG_09536 PE=4 SV=1	71.5	7.61	498	24.448	5	2	12	2	0	Phospho [S378(100); S426(99.4)]	1.054	0.08	0.993861	0.99989	84.4	89.3	83.1	165.4	89	88.6	3.47278e+06	3.67499e+06	3.41824e+06	6.80518e+06	3.6619e+06	3.64625e+06			nucleus	metal ion binding;protein binding	mRNA surveillance pathway
High	G4N1D0	Rho-GTPase-activating protein 8 OS=Magnaporthe oryzae (strain 70-15 / ATCC MYA-4617 / FGSC 8958) OX=242507 GN=MGG_09531 PE=4 SV=1	99.4	6.46	559	49.42	11	8	42	8	0	Phospho [S170(99.3); T174(99.4); S682(99.9); S709(99.8); S763(100); T849(94.4); S878(100)]	1.273	0.35	0.617149	0.979442	74.6	92.5	89.6	138.1	91	114.1	1.09739e+07	1.36061e+07	1.31771e+07	2.03116e+07	1.33805e+07	1.67808e+07		regulation of biological process;response to stimulus		enzyme regulator activity
High	G4N1D8	ACT_7 domain-containing protein OS=Magnaporthe oryzae (strain 70-15 / ATCC MYA-4617 / FGSC 8958) OX=242507 GN=MGG_13001 PE=4 SV=1	46.5	5.43	711	53.372	11	3	21	3	0	Phospho [S218(100); S229(100); S282(95.1)]	1.881	0.91	0.129217	0.607311	71.8	48.3	77.6	121.5	145.9	135	4.83893e+06	3.25599e+06	5.23097e+06	8.19288e+06	9.83802e+06	9.10213e+06
High	G4N1E0	Atypical/PIKK/TRRAP protein kinase OS=Magnaporthe oryzae (strain 70-15 / ATCC MYA-4617 / FGSC 8958) OX=242507 GN=MGG_09523 PE=4 SV=1	440.4	7.52	170	14.028	2	5	9	5	0	Phospho [S3255(100)]	1.458	0.54	0.393973	0.908303	80.9	39.7	102.2	118	201.8	57.4	1.61335e+06	791740	2.03707e+06	2.35194e+06	4.02227e+06	1.14513e+06		cell organization and biogenesis;metabolic process	nucleus	catalytic activity;protein binding
Medium	G4N1E4	CCR4-Not complex subunit Caf16 OS=Magnaporthe oryzae (strain 70-15 / ATCC MYA-4617 / FGSC 8958) OX=242507 GN=MGG_09520 PE=4 SV=1	31.5	6.74	27	2.166	2	1	2	1	0	Phospho [S10(99)]	2.488	1.31	0.0246965	0.213743	76	56.7	38.4	140.9	173.1	115	625289	466168	315722	1.15962e+06	1.4243e+06	945858				catalytic activity;nucleotide binding	RNA degradation
High	G4N1E6	Uncharacterized protein OS=Magnaporthe oryzae (strain 70-15 / ATCC MYA-4617 / FGSC 8958) OX=242507 GN=MGG_09518 PE=4 SV=1	66.1	6.74	73	12.807	9	4	11	4	0	Phospho [S5(100); S65(100)]	1.796	0.84	0.162593	0.671774	64.9	42.8	109.7	189.2	77	116.5	2.21695e+06	1.46399e+06	3.74832e+06	6.46586e+06	2.631e+06	3.98139e+06				protein binding
High	G4N1E7	Vacuolar protein sorting-associated protein 1 OS=Magnaporthe oryzae (strain 70-15 / ATCC MYA-4617 / FGSC 8958) OX=242507 GN=MGG_09517 PE=3 SV=1	77.1	8.4	2315	116.36	25	13	110	13	0	Phospho [T555(99.7); T559(85.4)]	0.926	-0.11	0.740862	0.99989	83.2	101.4	127	102.2	94	92.3	3.15006e+06	3.84208e+06	4.80812e+06	3.86959e+06	3.55831e+06	3.49631e+06				catalytic activity;nucleotide binding	Mitophagy - yeast
High	G4N1K3	MFS domain-containing protein OS=Magnaporthe oryzae (strain 70-15 / ATCC MYA-4617 / FGSC 8958) OX=242507 GN=MGG_07843 PE=4 SV=1	57.9	8.03	335	14.412	5	2	17	2	0	Phospho [S19(99.7); S20(99.9); S21(99.9)]	0.74	-0.43	0.360021	0.893476	116.7	102.7	116.9	86.4	73.9	103.4	6.50322e+06	5.72489e+06	6.5172e+06	4.81344e+06	4.1208e+06	5.76533e+06		transport	membrane
High	G4N1L4	[RNA-polymerase]-subunit kinase OS=Magnaporthe oryzae (strain 70-15 / ATCC MYA-4617 / FGSC 8958) OX=242507 GN=MGG_13401 PE=3 SV=1	45.2	8.79	509	21.616	8	2	20	2	0	Phospho [S4(100)]	0.682	-0.55	0.259016	0.790088	123.2	103	121	80.2	90	82.6	2.55126e+06	2.13392e+06	2.50774e+06	1.66187e+06	1.86486e+06	1.71031e+06		metabolic process		catalytic activity;nucleotide binding	Nucleotide excision repair; Basal transcription factors
High	G4N1L5	F-box protein pof6 OS=Magnaporthe oryzae (strain 70-15 / ATCC MYA-4617 / FGSC 8958) OX=242507 GN=MGG_07486 PE=4 SV=1	104.1	5.72	162	11.761	2	1	8	1	0	Phospho [S570(100)]	0.935	-0.1	0.759178	0.99989	86.2	69	71.3	65.5	241.4	66.6	830486	664347	686487	630808	2.3252e+06	641699		transport	cytoplasm	protein binding
High	G4N1L8	Uncharacterized protein OS=Magnaporthe oryzae (strain 70-15 / ATCC MYA-4617 / FGSC 8958) OX=242507 GN=MGG_15206 PE=4 SV=1	33.5	4.78	615	33.437	12	1	15	1	0	Phospho [S85(85)]	0.857	-0.22	0.594837	0.973018	136.8	107.9	108.5	93	54	99.7	2.47689e+06	1.95311e+06	1.96446e+06	1.68434e+06	978581	1.80574e+06		metabolic process		catalytic activity
High	G4N1M3	Glycogenin OS=Magnaporthe oryzae (strain 70-15 / ATCC MYA-4617 / FGSC 8958) OX=242507 GN=MGG_07493 PE=4 SV=1	96.2	6.34	2168	87.615	15	10	81	10	0	Phospho [S474(100); S618(100); S634(100); T638(100); S654(100); T774(90.9); S793(100); S797(100)]	2.848	1.51	0.00933813	0.100824	45.8	52.2	53.6	148.7	129.4	170.2	1.03392e+07	1.17793e+07	1.20857e+07	3.35526e+07	2.91837e+07	3.84001e+07				catalytic activity
High	G4N1M7	N-terminal acetyltransferase A complex catalytic subunit ard1 OS=Magnaporthe oryzae (strain 70-15 / ATCC MYA-4617 / FGSC 8958) OX=242507 GN=MGG_07496 PE=4 SV=1	26.2	6.46	3826	129.418	22	5	126	5	0	Phospho [T172(100)]	0.64	-0.64	0.195629	0.724392	119.6	121.2	137.2	65.2	77.6	79.3	3.33605e+06	3.3798e+06	3.82721e+06	1.8174e+06	2.16343e+06	2.21268e+06				catalytic activity
High	G4N1N4	ATP-dependent RNA helicase DHX8 OS=Magnaporthe oryzae (strain 70-15 / ATCC MYA-4617 / FGSC 8958) OX=242507 GN=MGG_07501 PE=4 SV=1	115.7	6.71	854	38.872	5	3	21	3	0	Phospho [T94(100); S125(100)]	1.004	0.01	0.903977	0.99989	97.7	108.3	78.6	86.1	131.2	98.1	3.97951e+06	4.4128e+06	3.20012e+06	3.50723e+06	5.34257e+06	3.99474e+06				catalytic activity;nucleotide binding	Spliceosome
High	G4N1N6	Thioredoxin peroxidase OS=Magnaporthe oryzae (strain 70-15 / ATCC MYA-4617 / FGSC 8958) OX=242507 GN=MGG_07503 PE=4 SV=1	33.4	9	642	34.799	20	6	50	6	0	Phospho [T41(100); T59(100); T97(100)]	1.421	0.51	0.43222	0.918199	90.6	71	55.7	100.9	214.3	67.4	4.38586e+07	3.44065e+07	2.69949e+07	4.88848e+07	1.0381e+08	3.26361e+07		cellular homeostasis;metabolic process;regulation of biological process		antioxidant activity;catalytic activity
High	G4N1P3	Sec39 domain-containing protein OS=Magnaporthe oryzae (strain 70-15 / ATCC MYA-4617 / FGSC 8958) OX=242507 GN=MGG_07509 PE=4 SV=1	104.2	5.53	273	15.245	5	2	16	2	0	Phospho [S890(96); S891(99); S894(99.9); S895(99.9); S898(94.8)]	1.092	0.13	0.921359	0.99989	99.1	93	97	110.6	94.3	105.9	499660	469024	488989	557340	475591	533933		transport
High	G4N1P5	RRM domain-containing protein OS=Magnaporthe oryzae (strain 70-15 / ATCC MYA-4617 / FGSC 8958) OX=242507 GN=MGG_07511 PE=4 SV=1	36.8	8.81	1151	72.465	22	7	101	7	0	Phospho [S29(100); S31(100); T161(100); S302(100)]	0.755	-0.4	0.38838	0.906087	136.9	120	100.2	90.7	51.3	100.9	1.84659e+08	1.61919e+08	1.35152e+08	1.22295e+08	6.92024e+07	1.36114e+08				RNA binding
High	G4N1Q0	Uncharacterized protein OS=Magnaporthe oryzae (strain 70-15 / ATCC MYA-4617 / FGSC 8958) OX=242507 GN=MGG_07516 PE=4 SV=1	41.9	5.11	227	18.374	13	3	17	3	0	Phospho [S136(100); S153(85.9)]	0.613	-0.71	0.158988	0.670702	150.5	98.8	127.3	60.6	78	84.8	4.43828e+06	2.91547e+06	3.75472e+06	1.78809e+06	2.30029e+06	2.50225e+06
High	G4N1Q1	PAC domain-containing protein OS=Magnaporthe oryzae (strain 70-15 / ATCC MYA-4617 / FGSC 8958) OX=242507 GN=MGG_07517 PE=4 SV=1	86.1	6.25	1343	74.489	12	6	41	6	0	Phospho [S48(88.8); S79(91.1); S82(84); S544(100); S545(100); S755(100)]	1.11	0.15	0.887054	0.99989	106.2	82.6	99.3	77.6	110.2	124	4.81734e+06	3.74547e+06	4.50365e+06	3.52087e+06	4.99994e+06	5.62486e+06		metabolic process;regulation of biological process;response to stimulus		catalytic activity;receptor activity;signal transducer activity
High	G4N1Q3	H/ACA ribonucleoprotein complex subunit CBF5 OS=Magnaporthe oryzae (strain 70-15 / ATCC MYA-4617 / FGSC 8958) OX=242507 GN=MGG_07518 PE=3 SV=1	53.9	8.18	631	20.452	8	2	16	2	0	Phospho [S426(99.8)]	1.137	0.19	0.837349	0.99989	87.8	94.5	90.8	125.7	103.3	98	1.22621e+07	13195959	1.26824e+07	1.7565e+07	1.44256e+07	1.36921e+07		metabolic process		catalytic activity;RNA binding	Ribosome biogenesis in eukaryotes
High	G4N1Q5	Uncharacterized protein OS=Magnaporthe oryzae (strain 70-15 / ATCC MYA-4617 / FGSC 8958) OX=242507 GN=MGG_07521 PE=4 SV=1	56.7	8.15	113	15.686	13	3	12	3	0	Phospho [S317(100); S389(87)]	0.687	-0.54	0.266468	0.80814	103.2	120.5	141.7	82.8	65.4	86.5	2.05657e+06	2.40194e+06	2.82315e+06	1.64917e+06	1.3024e+06	1.72307e+06			membrane
High	G4N1Q7	Uncharacterized protein OS=Magnaporthe oryzae (strain 70-15 / ATCC MYA-4617 / FGSC 8958) OX=242507 GN=MGG_07523 PE=4 SV=1	179	9.26	858	69.51	7	11	58	11	0	Phospho [S866(100); S1288(100); S1291(100); S1338(99.9); S1342(100); S1416(100); S1448(100); S1452(100); S1564(94.5); S1578(100); S1581(100)]	1.895	0.92	0.124423	0.597725	61.8	67.7	72.7	144	125.6	128.2	7.35657e+06	8.05884e+06	8.65257e+06	1.71489e+07	1.4961e+07	1.52713e+07
High	G4N1Q8	Uncharacterized protein OS=Magnaporthe oryzae (strain 70-15 / ATCC MYA-4617 / FGSC 8958) OX=242507 GN=MGG_07524 PE=3 SV=1	45.9	4.83	436	20.061	7	1	16	1	0	Phospho [S224(100); T227(100)]	0.303	-1.72	0.00118636	0.0169114	178.8	115.6	162.7	49.3	51.4	42.2	1.45053e+06	937500	1.31959e+06	400221	416544	342651
[truncated: 1,073 more rows]

## Sheet: PeptideGroups
Confidence	Master Protein Accessions	Annotated Sequence	Modifications	Qvality PEP	Qvality q-value	# PSMs	Positions in Master Proteins	Modifications in Master Proteins	# Missed Cleavages	Theo. MH+ [Da]	Abundance Ratio: (rim15) / (Guy11)	Abundance Ratio (log2): (rim15) / (Guy11)	Abundance Ratio P-Value: (rim15) / (Guy11)	Abundance Ratio Adj. P-Value: (rim15) / (Guy11)	Abundances (Scaled): F1: Sample, Guy11	Abundances (Scaled): F2: Sample, Guy11	Abundances (Scaled): F3: Sample, Guy11	Abundances (Scaled): F4: Sample, rim15	Abundances (Scaled): F5: Sample, rim15	Abundances (Scaled): F6: Sample, rim15	Abundances (Normalized): F1: Sample, Guy11	Abundances (Normalized): F2: Sample, Guy11	Abundances (Normalized): F3: Sample, Guy11	Abundances (Normalized): F4: Sample, rim15	Abundances (Normalized): F5: Sample, rim15	Abundances (Normalized): F6: Sample, rim15	Quan Info	Percolator q-Value (by Search Engine): Mascot	Percolator PEP (by Search Engine): Mascot	Ions Score (by Search Engine): Mascot
[truncated: 9,789 more rows]
