# Supplementary material for: A protein kinase coordinates cycles of autophagy and glutaminolysis in invasive hyphae of the fungus Magnaporthe oryzae within rice cells
Source: Nat Commun. 2023 Jul 12;14:4146. doi: 10.1038/s41467-023-39880-w (PMC10338429; doi:10.1038/s41467-023-39880-w)
Supplement: Supplementary file 6 — Supplementary Data 3. [file 41467_2023_39880_MOESM6_ESM.xlsx]

## Sheet: final list
Average Rt(min)	Putative and Confirmed Metabolite name	Average RI	Reference RI GCMS KOVATS	Reference RI NIST	Total score	RI similarity	Quant mass	GUYII rep 1 raw abundance	GUYII rep 2 raw abundance	GUYII rep 3 raw abundance	∆rim15rep 1 raw abundance	∆rim15 rep 2 raw abundance	∆rim15 rep 3 raw abundance	GUYII rep 1 norm abundance	GUYII rep 2 norm abundance	GUYII rep 3 norm abundance	∆rim15 rep 1 norm abundance	∆rim15 rep 2 norm abundance	∆rim15 rep 3 norm abundance	Formula	Ontology	INCHIKEY
5.634	Lactic acid	1060.71	1062.36	1055	94.5	100	147.014	3980834	2157786	8769886	10459020	13702510	6739223	11.9819	6.74502	30.0717	32.4916	49.7431	21.6831	C3H6O3	Alpha hydroxy acids and derivatives	JVTAAEKCZFNVCJ-UHFFFAOYSA-N
5.95	Glycolic acid	1088.12	1068		97.4	99.9	147	117307	120366	101757	17314.7	118425	109932	0.352231	0.374723	0.349751	0.0535337	0.428444	0.353878	C2H4O3	Alpha hydroxy acids and derivatives	AEMRFAOFKBGASW-UHFFFAOYSA-N
5.961	Valine	1090.72	1086.7	1094	76.5	100	72.0857	1072548	1074214	1022785	1524219	1155337	1423283	3.22126	3.34128	3.49751	4.70354	4.21183	4.56825	C5H11NO2	Valine and derivatives	KZSNJWFQEVHDMF-UHFFFAOYSA-N
6.225	Alanine	1111.36	1096.1	1095	96.3	99.7	116.1	15676580	14799600	13472980	16293900	16222910	14327890	47.2652	46.2158	46.2905	50.4393	58.8203	46.0042	C3H7NO2	Alanine and derivatives	QNAYBMKLOCPYGJ-UHFFFAOYNA-N
6.778	5,6-Dihydrouracil	1149.81	1134		90.5	99.7	147	1720295	1296462	1354156	1264597	1212973	1519467	5.1781	4.0595	4.62905	3.89899	4.39337	4.88996	C4H6N2O2	Pyrimidones	OIVLITBTBDPEFK-UHFFFAOYSA-N
7.193	Isoleucine	1178.7	1176.55		84.1	99.9	86.0857	1026584	1021151	1078321	1487221	1171691	1341554	3.10084	3.18515	3.70324	4.61071	4.24813	4.31088	C6H13NO2	Isoleucine and derivatives	AGPKZVBTJJNPAG-WHFBIAKZSA-N
7.225	N-Methyl-DL-Alanine	1180.93	1163.5		94.8	99.6	130.086	1765429	1870395	1232025	3129662	2542877	3064699	5.32863	5.83944	4.21758	9.68558	9.22245	9.84425	C4H9NO2	Alanine and derivatives	GDFAOVXKHJXLEI-UHFFFAOYNA-N
8.412	Serine	1265.5	1262.64	1252	94	100	132	2236243	2113278	2200016	4186392	3806943	5349618	6.74357	6.58888	7.54364	12.9657	13.8337	17.2114	C3H7NO3	Serine and derivatives	MTCFGRXMJLQNBG-UHFFFAOYSA-N
8.634	Leucine	1281.43	1278.66		95.8	100	158.1	4928488	5364667	4467125	6924708	4943036	3956385	14.8419	16.7376	15.3273	21.4135	17.9366	12.7396	C6H13NO2	Leucine and derivatives	ROHFNLRQFUQHCH-UHFFFAOYSA-N
8.697	Glycerol	1285.96	1280.81		95.4	100	147	3139967	2558100	1872980	6643021	3181455	3486989	9.45304	7.99409	6.4121	20.5471	11.5462	11.2276	C3H8O3	Sugar alcohols	PEDCQBHIVMGVHV-UHFFFAOYSA-N
8.715	Thymidine	1287.21	1267.85		88.2	99.5	169	14687.6	13442.4	13201.6	17376.4	14239.3	16903.2	0.0442547	0.0418441	0.0452619	0.0538432	0.0515586	0.0543686	C10H14N2O5	Pyrimidine 2'-deoxyribonucleosides	IQFYYKKMVGJFEH-XLPZGREQSA-N
8.997	Threonine	1307.82	1299.31		93.3	100	117	1580362	1551015	1581128	2216407	1935388	2486424	4.75663	4.84017	5.41771	6.86965	7.04392	8.01052	C4H9NO3	L-alpha-amino acids	AYFVYJQAPQTCCC-UHFFFAOYSA-N
9.097	Glycine	1315.35	1316.4	1315	97.4	100	174.1	8995627	8215067	7949759	11066690	9883161	9479048	27.0947	25.6685	27.26	34.3482	35.8731	30.4979	C2H5NO2	Alpha amino acids	DHMQDGOQFOQNFH-UHFFFAOYSA-N
9.159	Succinic acid	1320.02	1303.7		96.3	99.7	147.014	3325117	2650224	3606665	5726521	3817440	3663482	10.025	8.27514	12.3784	17.7311	13.87	11.7745	C4H6O4	Dicarboxylic acids and derivatives	KDYFGRWQOYBRFD-UHFFFAOYSA-N
9.403	Glyceric acid	1338.3	1339.26	1344	96	100	73	282958	277602	74713.1	710341	473332	492151	0.851978	0.868109	0.256141	2.19705	1.71741	1.5828	C3H6O4	Sugar acids and derivatives	RBNPOMFGQQGHHO-UHFFFAOYSA-N
9.54	Uracil	1348.59	1344.43	1343	97.8	100	241.1	56185.7	33576.2	168450	139567	153592	66871.9	0.169191	0.104922	0.57606	0.433221	0.559156	0.215222	C4H4N2O2	Pyrimidones	ISAKRJDGNUQOIC-UHFFFAOYSA-N
10.379	Thymine	1411.64	1408.3		97.7	100	255.1	1913.22	1001.25	1637.46	2278.15	1923.79	1147.96	0.0057501	0.00312269	0.00562344	0.00705531	0.0069713	0.00369964	C5H6N2O2	Hydroxypyrimidines	RWQNBRDOKXIBIV-UHFFFAOYSA-N
10.67	b-Alanine	1433.61	1436.41	1433	97.7	100	174.086	1596048	1432681	1347026	1127448	1127380	1190884	4.81684	4.46545	4.62905	3.49671	4.1029	3.82832	C3H7NO2	Beta amino acids and derivatives	UCMIRNVEIXFBKS-UHFFFAOYSA-N
11.236	3-Amino isobutyric acid	1476.95	1473.13		95	99.9	174.071	695738	652153	547192	435978	446465	499141	2.09532	2.036	1.87562	1.34917	1.61937	1.60532	C4H9NO2	Beta amino acids and derivatives	QCHPKSFMDHPSNR-UHFFFAOYSA-N
11.508	Malic acid	1496.68	1538.2		91.9	97.9	147	5044060	4288908	4271554	4195852	5638579	4851718	15.173	13.3964	14.6415	12.9966	20.4782	15.6028	C4H6O5	Beta hydroxy acids and derivatives	BJEPYKJPYRNKOW-REOHCLBHSA-N
11.59	Threitol	1504.23	1514.99		95.1	100	217.025	41520.2	38332.2	240282	72377.4	46320.2	52916	0.124937	0.119599	0.822943	0.224037	0.16811	0.170183	C4H10O4	Sugar alcohols	UNXHWFMMPAWVPI-UHFFFAOYSA-N
11.826	Methionine	1523.03	1529.95	1531	95.5	99.9	176.1	483751	443374	344661	900301	419379	388134	1.45709	1.38335	1.18298	2.78499	1.52134	1.24823	C5H11NO2S	Methionine and derivatives	FFEARJCKVFRZRR-UHFFFAOYSA-N
11.864	Proline	1526.28	1519.7	1522	95.6	100	156.1	18060110	18756540	19582550	19387270	20703630	20030190	54.4905	58.7066	67.207	60.0321	75.1593	64.3415	C5H7NO3	Alpha amino acids and derivatives	ODHCTXKNWHHXJC-UHFFFAOYNA-N
11.892	Aspartic acid	1528.59	1529.21	1522	92.9	100	232.1	1900579	2235498	1130543	834364	1010163	934997	5.71999	6.99483	3.87469	2.58076	3.66719	3.00797	C4H7NO4	Aspartic acid and derivatives	CKLJMWTZIZZHCS-UHFFFAOYSA-N
11.951	4-Aminobutyric acid	1533.56	1541.33	1541	96.9	99.9	174.1	25115120	23344890	20241720	27473060	25793980	26141310	75.5641	72.7587	69.2644	85.097	93.6768	83.9657	C4H9NO2	Gamma amino acids and derivatives	BTCSSZJGUNDROE-UHFFFAOYSA-N
11.959	Hydroxyproline	1534.22	1537.08		95.3	100	230.133	2283321	2704327	1902262	3594364	4539865	3118231	6.86399	8.43127	6.51496	11.109	16.4842	10.0373	C5H9NO3	Proline and derivatives	PMMYEEVYMWASQN-UHFFFAOYSA-N
11.962	Iminodiacetate	1534.45	1537.65		90.1	100	147.1	14401580	12102180	8275354	17740590	15493550	15652700	43.3515	37.7846	28.3915	54.7715	56.2787	50.5081	C4H7NO4	Alpha amino acids	NBZBKCUXIYYUSX-UHFFFAOYSA-N
12.293	Creatinine	1562.3	1550.82		88.1	99.8	115.1	612723	684221	548548	1031095	889221	838761	1.84545	2.13592	1.88248	3.18727	3.22786	2.69913	C4H7N3O	Alpha amino acids and derivatives	DDRJAANPRJIHGJ-UHFFFAOYSA-N
12.318	Cysteine	1564.44	1548.57		86.3	99.8	220	68882.8	62671	58713.8	46508.9	69713.5	47719.2	0.207425	0.195793	0.201278	0.143891	0.253073	0.153455	C3H7NO2S	Cysteine and derivatives	XUJNEKJLAYXESH-REOHCLBHSA-N
12.547	a-Ketoglutaric acid	1583.68	1579.83		93.3	99.9	147.1	815854	350971	367959	199858	241197	249106	2.45659	1.09607	1.26185	0.618887	0.875043	0.801052	C5H6O5	Gamma-keto acids and derivatives	KPGXRSRHYNQIFN-UHFFFAOYSA-N
12.776	Glycerol-1-phosphate	1603.21	1596.91		90.7	100	210.975	4756964	5863991	5112035	7681177	8205271	9304972	14.3301	18.299	17.5218	23.7653	29.8096	29.9188	C3H9O6P	Glycerophosphates	AWUCVROLDVIAJX-VKHMYHEASA-N
12.782	Hypotaurine	1603.72	1614.89		96.3	99.8	188.1	4492195	3945755	3928457	5430214	4967884	5974136	13.5173	12.3346	13.4757	16.8028	18.0455	19.2059	C2H7NO2S	Sulfinic acids	VVIUBCNYACGLLV-UHFFFAOYSA-N
13.051	Glutamic acid	1628.26	1628.11	1651	96.7	100	246.186	24818130	25939610	24909510	19211170	21490400	21051350	74.661	80.8777	85.3803	59.4132	78.064	67.8803	C5H9NO4	Glutamic acid and derivatives	WHUUTDBJXJRKMK-UHFFFAOYSA-N
13.094	Phenylalanine	1632.17	1642.75		96.5	99.9	218.1	2484012	5206575	2632488	3905898	3103019	2793261	7.4661	16.2692	9.01808	12.0992	11.2557	8.97564	C9H11NO2	Phenylalanine and derivatives	COLNVLDHVKWLRT-UHFFFAOYSA-N
13.309	Xylulose	1651.73	1660		82.7	99.9	73	502466	373514	342008	477264	486881	478362	1.51128	1.16789	1.17269	1.47605	1.76824	1.53776	C5H10O5	Pentoses	LQXVFWRQNMEDEE-UHFFFAOYNA-N
13.696	Asparagine	1687.09	1656.3		82	98.8	73.1	305144	222458	181855	248512	239508	224511	0.91821	0.693238	0.624065	0.770515	0.871412	0.723842	C4H8N2O3	Asparagine and derivatives	DCXYFEDJOCDNAF-UWTATZPHSA-N
13.716	Ribitol	1691	1753.64		92.7	100	73	455926	441325	6163004	376130	155597	9094480	1.3728	1.37711	21.1222	1.16351	0.566418	29.2432	C5H12O5	Sugar alcohols	HEBKCHPVOIAQTA-UHFFFAOYSA-N
13.722	DL-threo-beta-Methylaspartic acid	1689.39	1531.6		73.2	73.2	159	193606	124965	85553.2	155388	133925	113973	0.584042	0.390337	0.293516	0.479638	0.486538	0.366747	C5H9NO4	L-alpha-amino acids	LXRUAYBIUSUULX-UHFFFAOYNA-N
13.828	Arabinose	1699.21	1684.36		93.8	99.7	103.1	46250	43997.5	48946.5	146894	89686.1	87915.8	0.139387	0.137398	0.167675	0.454882	0.32569	0.282781	C5H10O5	Pentoses	PYMYPHUHKUWMLA-WDCZJNDASA-N
14.121	Xylitol	1728.61	1732.43		93.5	100	103.1	11410	15574.8	172134	8405.97	21132.7	22078	0.03432	0.048714	0.589776	0.0260242	0.0766117	0.0710974	C5H12O5	Sugar alcohols	HEBKCHPVOIAQTA-NGQZWQHPSA-N
14.288	Arabitol	1745.14	1745		96.9	100	73	881564	560407	381105	725406	968091	589165	2.65528	1.74871	1.30642	2.24347	3.5147	1.89486	C5H12O5	Sugar alcohols	HEBKCHPVOIAQTA-QWWZWVQMSA-N
14.339	Citrulline	1750.23	1737.13		86.3	99.8	70.0571	117272	141820	136570	297702	266114	390167	0.352231	0.443422	0.469763	0.922142	0.965815	1.25466	C6H13N3O3	L-alpha-amino acids	RHGKLRLOHDJJDR-BYPYZUCNSA-N
14.582	5-Amino levulinate	1774.59	1776.59		93.6	100	174.067	223118	185682	200504	178402	195668	206881	0.671347	0.580821	0.689215	0.55081	0.711653	0.665935	C5H9NO3	Delta amino acids and derivatives	ZGXJTSGNIOSYLO-UHFFFAOYSA-N
14.739	Glycerol-alpha-phosphate	1790.36	1746.17		93.7	97.6	73	10092230	9676995	8585015	8079654	8597464	6914793	30.4063	30.2277	29.4545	25.003	31.2256	22.23	C3H9O6P	Glycerophosphates	AWUCVROLDVIAJX-UHFFFAOYNA-N
14.742	cis-Aconitic acid	1789.68	1734.5		93.2	99	147.1	103401	3561428	3136731	3250563	112426	52046.2	0.310084	11.1168	10.7668	10.0569	0.406659	0.167288	C6H6O6	Tricarboxylic acids and derivatives	GTZCVFVGUGFEME-UHFFFAOYSA-N
15.021	N-Carbamoyl aspartate	1816.86	1811.95		96.8	100	257.1	10620.1	8961.27	8250.44	7791.62	7481.69	6819.73	0.0319115	0.0279793	0.0282887	0.0241057	0.027159	0.0219405	C5H8N2O5	Aspartic acid and derivatives	HLKXYZVTANABHZ-UHFFFAOYSA-N
15.027	Thymidine-5-phosphate	1817.46	1779.31		90.3	98.2	81	18327.7	16741.9	15909.4	1160.97	11426.6	2443.44	0.0550926	0.052149	0.05452	0.00358955	0.0413921	0.00784967	C10H15N2O8P	Pyrimidine 2'-deoxyribonucleoside monophosphates	GYOZYWVXFNDGLU-XLPZGREQSA-N
15.222	3-phosphoglycerate	1835.1	1785.18		93.3	96.9	299.1	43126.9	45676.8	39411.8	69252.4	60828.6	59505.6	0.129754	0.142707	0.1351	0.214444	0.220758	0.191416	C3H7O7P	Sugar acids and derivatives	OSJPPGNTCRNQQC-UHFFFAOYNA-N
15.227	Ornithine	1835.57	1808.8		96	99.1	142.1	13398630	11572000	11849680	8010011	10211390	8402062	40.341	36.2232	40.4614	24.7864	37.035	27.0234	C5H12N2O2	L-alpha-amino acids	AHLPHDHHMVZTML-BYPYZUCNSA-N
15.27	Glucose-1-phosphate	1839.22	1754.61		93.6	98	217	88024.2	104135	141201	343490	112748	81257.3	0.264926	0.32476	0.483479	1.06139	0.41029	0.261548	C6H13O9P	Monosaccharide phosphates	HXXFSFRBOHSIMQ-VFUOTHLCSA-N
15.315	Citric acid	1843.6	1837.41	1845	97	100	73	1483246	1647638	1705406	482321	1447996	1996250	4.45557	5.15244	5.86347	1.49152	5.26478	6.43415	C6H8O7	Tricarboxylic acids and derivatives	KRKNYBCHXYNGOX-UHFFFAOYSA-N
15.404	UDP-N-acetylglucosamine	1851.63	1817.97		94.2	98.5	73	1517714	1466630	1453460	675032	1121359	1077788	4.576	4.59036	4.97195	2.08874	4.06659	3.47444	C17H27N3O17P2	Pyrimidine nucleotide sugars	LFTYTUAZOPRMMI-CFRASDGPSA-N
15.599	Pinitol	1869.29	1812.01	1815	92.7	96.8	73.1	376645	488753	359111	756768	619258	516509	1.13497	1.527	1.23099	2.34249	2.24752	1.66323	C7H14O6	Cyclohexanols	DSCFFEYYQKSRSV-FEPQRWDDSA-N
15.682	Adenine	1876.9	1875.34		94.1	100	264.02	42477	36441.9	19992.8	46077.7	35709.3	17674	0.127947	0.113666	0.0685786	0.142653	0.129623	0.0569422	C5H4N5	NA	MOSFIJXAXDLOML-UHFFFAOYSA-N
15.973	Fructose	1903.62	1914.63	1859	95.7	99.8	103.1	236472	239396	99827.6	136501	169168	181731	0.710484	0.746324	0.342207	0.423938	0.613619	0.585508	C6H12O6	Monosaccharides	BJHIKXHVCXFQLS-UYFOZJQFSA-N
16.168	Mannose	1923.56	1887.9		91.2	98.4	73	1817707	1607535	1182915	2896815	2261005	1453913	5.47915	5.02753	4.04614	8.97386	8.2058	4.66476	C6H12O6	Hexoses	WQZGKKKJIJFFOK-UHFFFAOYNA-N
16.248	Galactose	1931.72	1874.8		88.8	96	154.1	12989320	6824464	5429363	182040	1616568	841378	39.1368	21.2968	18.6191	0.563187	5.88203	2.70556	C6H12O6	Hexoses	WQZGKKKJIJFFOK-SVZMEOIVSA-N
16.273	Glucose	1934.25	1932.24	1901	96.7	100	73.05	17321930	17917630	12955430	15668700	12491240	25660820	52.0821	55.8962	44.5761	48.5826	45.3861	82.6789	C6H12O6	Hexoses	WQZGKKKJIJFFOK-GASJEMHNSA-N
16.276	Lysine	1934.54	1939.94		95.5	100	174.1	12942010	12777430	14066860	8272208	11510850	12654410	38.8358	39.9705	48.3479	25.591	41.7552	40.8569	C6H14N2O2	D-alpha-amino acids	KDXKERNSBIXSRK-UHFFFAOYSA-N
16.44	Tyrosine	1951.27	1956.8	1959	97.2	100	218.1	5084106	4810693	4512855	6830827	6027159	6323908	15.2935	15.0202	15.4645	21.135	21.8942	20.3319	C9H11NO3	Tyrosine and derivatives	OUYCCCASQSFEME-UHFFFAOYSA-N
16.516	Mannitol	1958.93	1968.7	1958	97.4	99.9	319.2	12950690	10511700	5252256	7582941	10022900	5228868	39.1368	32.7883	18.0019	23.4558	36.3088	16.8253	C6H14O6	Sugar alcohols	FBPFZTCFMRRESA-KVTDHHQDSA-N
16.605	Galactosamine	1968.04	1931.2		85.5	98.3	73.0333	13677510	11366430	564252	1677106	1425328	1214609	41.2442	35.5987	1.93392	5.19865	5.19216	3.89266	C6H13NO5	Hexoses	MSWZFWKMSRAUBD-GASJEMHNSA-N
16.639	Galactitol	1971.44	1922.55		90.7	96.9	217.033	260394	215945	170912	157542	171504	144516	0.782736	0.674502	0.586347	0.488921	0.624512	0.466476	C6H14O6	Sugar alcohols	FBPFZTCFMRRESA-UNTFVMJOSA-N
16.88	Glycyl-proline	1996.05	1978.15		85.2	99.6	174.05	36487.5	31315.6	25636.7	94071.6	33209.4	28172.3	0.109884	0.0977403	0.0877806	0.291186	0.120545	0.0907215	C7H12N2O3	Dipeptides	KZNQNBZMBZJQJO-YFKPBYRVSA-N
16.998	Pantothenic acid	2008.66	1982.8	55.8	96.8	99.2	73.1	1951744	1495893	1249295	3943841	2689965	1811271	5.87052	4.68404	4.28616	12.1921	9.76708	5.82291	C9H16NO5	Secondary alcohols	GHOKWGTUZJEAQD-UHFFFAOYNA-M
17.221	Gluconic acid	2033.48	2044.04		95.4	99.9	147	93038.7	81535.4	87971.5	220896	538440	92251.1	0.279979	0.254499	0.301746	0.68387	1.95342	0.296936	C6H12O7	Medium-chain hydroxy acids and derivatives	RGHNJXZEOKUKBD-SQOUGZDYSA-N
17.389	N-alpha-Acetyl-L-ornithine	2051.7	1992.84		90.7	95.7	174.1	390072	404700	400981	382077	475847	436721	1.1741	1.26469	1.375	1.18207	1.7283	1.40586	C7H14N2O3	N-acyl-L-alpha-amino acids	JRLGPAXAGHMNOL-UHFFFAOYNA-N
17.83	N-Acetyl-D-glucosamine	2099.99	2064.71		93.2	97	73	12603.8	11512.3	15739.5	697813	88287.3	62909.3	0.0379326	0.035911	0.0538342	2.15992	0.320607	0.202354	C8H15NO6	N-acyl-alpha-hexosamines	OVRNDRQMDRJTHS-RTRLPJTCSA-N
17.846	Inositol	2101.73	2132.25		97.7	99.9	217.083	1098238	1066916	748027	993609	1028303	1016963	3.31158	3.34128	2.56484	3.07587	3.73981	3.28142	C6H12O6	Cyclohexanols	CDAISMWEOUEBRE-UHFFFAOYSA-N
18.266	Ribose 5-phosphate	2146.97	2133.1	2198	91.1	99.8	315.1	15738.5	14627.8	19147.2	33765.1	13205.9	18290.8	0.0472652	0.0455913	0.0654925	0.104592	0.0479277	0.0588725	C5H11O8P	Pentose phosphates	KTVPXOYAKDPRHY-SOOFDHNKSA-N
18.393	Xylulose 5-phosphate	2160.6	2153.27		98.2	99.9	357.2	32044.5	29186.8	17314.3	1730.71	12415.6	40171	0.0963368	0.0911826	0.0593205	0.00535337	0.045023	0.129326	C5H11O8P	Pentose phosphates	FNZLKVNUWIIPSJ-RFZPGFLSSA-N
18.915	Tryptophan	2217.88	2249.15	2239	94.6	99.6	202.043	1928051	2214005	2365378	1171549	1079063	959212	5.81031	6.90115	8.12656	3.62049	3.92135	3.08518	C11H12N2O2	Indolyl carboxylic acids and derivatives	QIVBCDIJIAJPQS-VIFPVBQESA-N
19.369	Spermidine	2270.45	2252.6		75.1	99.6	73	1644150	1503647	1363926	1404474	1131362	364060	4.93726	4.68404	4.66334	4.33221	4.1029	1.17102	C7H19N3	Dialkylamines	ATHGHQPFGPMSJY-UHFFFAOYSA-N
19.39	Cystine	2272.85	2284.7		88.9	99.8	218.1	140747	121199	110485	117065	93285.3	31175.6	0.424484	0.377846	0.377182	0.362049	0.338761	0.100373	C6H12N2O4S2	L-cysteine-S-conjugates	LEVWYRKDKASIDU-UHFFFAOYNA-N
20.052	Fructose 6-phosphate	2349.59	2355.34		95.9	100	315.1	33691.9	55302.2	93772.4	74329.2	91554	53747.9	0.101455	0.172685	0.321634	0.229917	0.332589	0.172757	C6H13O9P	Hexose phosphates	GSXOAOHZAIYLCY-HSUXUTPPSA-N
20.128	2'-Deoxyuridine	2358.37	2363.3		93	99.9	103	7027.14	9486.09	18028.3	114987	58436.9	12628.9	0.021164	0.0296344	0.0617207	0.35586	0.212044	0.0405352	C9H12N2O5	Pyrimidine 2'-deoxyribonucleosides	MXHRCPNRJAMMIM-SHYZEUOFSA-N
20.155	Glucose-6-phosphate	2361.53	2302.35		89.3	95.7	387.2	52433.7	95998.8	200997	142795	200686	101809	0.157751	0.299778	0.689215	0.442504	0.729808	0.328142	C6H13O9P	Hexose phosphates	NBSCHQHZLSJFNQ-VFUOTHLCSA-N
21.108	Inositol-4-monophosphate	2472.21	2401.53		90.3	97.2	318.1	32687.3	1402.35	1605.78	39756.2	2016.48	1271.3	0.0984441	0.00437177	0.00552058	0.123159	0.00733439	0.00408569	C6H13O9P	Inositol phosphates	INAPMGSXUVUWAF-GFWFORPUSA-N
21.459	Arbutin	2512.09	2541.44		82.1	98.1	217.1	10995.2	9014.18	13596	47115.9	23421.5	10630	0.0331158	0.0281355	0.0466334	0.145748	0.0849627	0.034101	C12H16O7	Phenolic glycosides	BJRNKVDFDLYUGJ-RMPHRYRLSA-N
22.012	Inosine	2562.8	2564.17	2526	94.4	100	230	106868	48753.8	6156.56	286911	96121.3	153593	0.322126	0.152387	0.0211222	0.888103	0.348928	0.49543	C10H12N4O5	Purine nucleosides	UGQMRVRMYYASKQ-KQYNXXCUSA-N
22.035	N-Acetyl glucosamine 6-phosphate	2564.93	2539.92		93.2	99.2	387.2	39096	51522	37863.7	67858.4	40471.6	42665.6	0.117711	0.160819	0.129956	0.210112	0.147051	0.137369	C8H16NO9P	Acylaminosugars	BRGMHAYQAZFZDJ-RTRLPJTCSA-N
22.433	Adenosine	2601.43	2628.8	2647	94.7	99.1	73	1053250	912472	844798	2167154	886183	1258340	3.16105	2.8479	2.89744	6.71493	3.21696	4.05352	C10H13N5O4	Purine nucleosides	OIRDTQYFTABQOQ-KQYNXXCUSA-N
22.478	Sucrose	2605.55	2706.2		94.1	92.3	361.3	895085	823465	760303	633939	711855	1092013	2.69442	2.56998	2.60599	1.96187	2.58519	3.50661	C12H22O11	O-glycosyl compounds	CZMRCDWAGMRECN-UGDNZRGBSA-N
23.066	Lactose	2659.45	2655.6		93.4	99.9	204.1	46026	52532.4	99371.1	84332.3	32362.5	31609340	0.138484	0.163941	0.340836	0.260861	0.117641	101.66	C12H22O11	O-glycosyl compounds	GUBGYTABKSRVRQ-UHFFFAOYNA-N
23.293	Phytosphingosine	2680.28	2602.24		81.9	92.7	204	105602	111007	170019	129019	96893.7	115679	0.319115	0.346619	0.582918	0.399182	0.351833	0.373181	C18H39NO3	1,3-aminoalcohols	AERBNCYCJBRYDG-KSZLIROESA-N
23.53	Trehalose	2702.07	2714.2	2715	94.1	99.9	362.3	57620530	60946700	59325160	57364650	16860580	16764210	173.406	190.172	203.335	177.621	61.3619	54.0469	C12H22O11	O-glycosyl compounds	HDTRYLNUVZCQOY-LIZSDCNHSA-N
11.861	Glutamine	1526	1533.34		75.4	99.9	156.1	17906280	18558720	19742810	19299540	20702360	19805680	51.1329	54.8937	63.2756	56.3568	69.9053	59.8836	C5H10N2O3	Alpha amino acids	ZDXPYRJPNDTMRX-VKHMYHEASA-N
