# Supplementary material for: A protein kinase coordinates cycles of autophagy and glutaminolysis in invasive hyphae of the fungus Magnaporthe oryzae within rice cells
Source: Nat Commun. 2023 Jul 12;14:4146. doi: 10.1038/s41467-023-39880-w (PMC10338429; doi:10.1038/s41467-023-39880-w)
Supplement: Supplementary file 8 — Supplementary Data 5. [file 41467_2023_39880_MOESM8_ESM.xlsx]

## Sheet: Sheet 1
Strain	Genotype	Reference or source
Magnaporthe oryzae strains
WT	M. oryzae wild type isolate (Guy11) used in this study	Wilson et al. 2010
H1-RFP	Guy11 expressing histone H1-RFP	Saunders et al. 2010
∆rim15	RIM15 (MGG_00345) disrupted in Guy11	This study
∆rim15 RIM15-GFP	∆rim15 complemented with RIM15-GFP	This study
∆rim15 PWL2-mCherry:NLS Bas4-GFP	∆rim15 carrying pBV591	This study
H1-RFP RIM15-GFP	H1-RFP strain carrying RIM15-GFP	This study
∆rim15 GFP-ATG8	∆rim15 carrying GFP-ATG8	This study
RIM15+ PWL2-mCherry:NLS Bas4-GFP	Guy11 carrying pBV591	This study
RIM15+ GFP-ATG8	Guy11 carrying GFP-ATG8	This study
∆glt1	Ferredoxin-dependent glutamate synthetase (MGG_07187) gene deletion mutant of Guy11	This study
∆glt1 GLT1	Complementation strain resulting from integration of the full length GLT1 gene into the ∆glt1 genome	This study
∆gdh1	NADP-dependent glutamate dehydrogenase (MGG_08074) gene deletion mutant of Guy11	This study
∆gdh2	NAD-dependent glutamate dehydrogenase (MGG_05247) gene deletion mutant of Guy11	This study
∆gdh2 GDH2	Complementation strain resulting from integration of the full length GDH2 gene into the ∆GDH2 genome	This study
∆gdh2 GDH2S24A	∆GDH2 strain producing phospho-null version of Gdh2	This study
∆gdh2 GDH2S24D	∆GDH2 strain producing phospho-mimetic version of Gdh2	This study
∆sod1	Superoxidase dismutase (MGG_02625) gene deletion mutant of Guy11	Fernandez et al. 2014
∆atg8	Autophagy-related protein 8 (MGG_01062) gene deletion mutant of Guy11	Veneault-Fourrey et al. 2006
E.coli strain for gene cloning
E. coli DH5α	supE44 DlacU169(f80lacZDM15) hsdR17 recA1 endA1 gyrA96 thi-1 relA1, Nalr	Hanahan 1983
Stellar™	F-, endA1, supE44, thi-1, recA1, relA1, gyrA96, phoA, Φ80d lacZΔ M15, Δ (lacZYA - argF) U169, Δ (mrr - hsdRMS - mcrBC), ΔmcrA, λ–	Stellar™ Competent Cells Protocol
References
Wilson, R. A., Gibson, R. P., Quispe, C. F., Littlechild, J. A. & Talbot, N. J. An NADPH-dependent genetic switch regulates plant infection by the rice blast fungus. Proc. Natl. Acad. Sci. USA 107, 21902-21907 (2010) .
Saunders, D. G., Aves, S. J. & Talbot, N. J. Cell cycle-mediated regulation of plant infection by the rice blast fungus. Plant Cell 22, 497-507 (2010).
Fernandez, J., Marroquin-Guzman, M., Nandakumar, R., Shijo, S., Cornwell, K. M., Li, G. & Wilson, R. A. Plant defence suppression is mediated by a fungal sirtuin during rice infection by Magnaporthe oryzae. Mol Microbiol. 94, 70-88 (2014)
Veneault-Fourrey, C., Barooah, M., Egan, M., Wakley, G. & Talbot, N. J. Autophagic fungal cell death is necessary for infection by the rice blast fungus. Science 312, 580-583 (2006).
Hanahan, D. Studies on transformation of Escherichia coli with plasmids. J. Mol. Biol. 166, 557-580 (1983).
Stellar™ Competent Cells Protocol PT5055-2. Clontech (https://www.takarabio.com/products/).
