# Supplementary material for: A protein kinase coordinates cycles of autophagy and glutaminolysis in invasive hyphae of the fungus Magnaporthe oryzae within rice cells
Source: Nat Commun. 2023 Jul 12;14:4146. doi: 10.1038/s41467-023-39880-w (PMC10338429; doi:10.1038/s41467-023-39880-w)
Supplement: Supplementary file 9 — Supplementary Data 6. [file 41467_2023_39880_MOESM9_ESM.xlsx]

## Sheet: Sheet 1
Primer Name	Sequences (in 5’ – 3’ direction)	Use
M13F:IL	CGCCAGGGGTTTTCCCAGTCACGACGTCGACGTGCCAACGCCACAG	Amplification of sulphonylurea resistance gene ILV1
ILSplit	AAGCATGTGCAGTGCCTTC	Amplification of sulphonylurea resistance gene ILV1
LV1Split	CGCCCGGCCGACATCC	Amplification of sulphonylurea resistance gene ILV1
M13R:LV1	AGCGGATAACAATTTCACACAGGAGTCGACGTGAGAGCATGCTAA	Amplification of sulphonylurea resistance gene ILV1
M13F	CGCCAGGGGTTTTCCCAGTCACGA	Amplification of hygromycin resistance gene hph
HYSplit	GGATGCCTCCGCTCGAAGTA	Amplification of hygromycin resistance gene hph
M13R	AGCGGATAACAATTTCACACAGGA	Amplification of hygromycin resistance gene hph
YGSplit	CGTTGCAAGACCTGCCTGAA	Amplification of hygromycin resistance gene hph
Rim15-1	CTGAGCTGATCCTGGTTCCATTG	Amplification of RIM15 flanks for gene deletion
Rim15nesF	GGTTACAGGCTCAAGCCAGAG	Amplification of RIM15 flanks for gene deletion
Rim15-2	GTCGTGACTGGGAAAACCCTGGCGGTTGAACGTTGTCAATCGTGTCTG	Amplification of RIM15 flanks for gene deletion
Rim15-3	TCCTGTGTGAAATTGTTATCCGCTCAACTACTTCATCATCTGGAGCTTC	Amplification of RIM15 flanks for gene deletion
Rim15nesR	GGATGCGAAGTGGAGACGAC	Amplification of RIM15 flanks for gene deletion
Rim15-4	GCTGCCTGGAAGCATAGGAGAG	Amplification of RIM15 flanks for gene deletion
RP27-Rim15-GFP-Fw	GGTCGACGGTATCGATAAGCTTATGGACCTTCCTCCTGCGTC	Amplification of RIM15 for complementation
RP27-Rim15-GFP-Re	CCATTCTAGAACTAGTGGATCCGATAAAGTTCATGGGCTGCTGAC	Amplification of RIM15 for complementation
Rim15-fw1	CTACGGATTATAGCGTCAGTCG	Sequencing of the RIM15 gene after subcloing on the pGTN vector
Rim15-fw2	CTGATTGAACTGTGCCTTGATA	Sequencing of the RIM15 gene after subcloing on the pGTN vector
Rim15-fw3	CGATGAGAGAGTCGTTGAC	Sequencing of the RIM15 gene after subcloing on the pGTN vector
Rim15-fw4	GTTCAGGGAGTTGCCATCTC	Sequencing of the RIM15 gene after subcloing on the pGTN vector
Rim15-fw5	CACCATTACCACTAGCAGAG	Sequencing of the RIM15 gene after subcloing on the pGTN vector
Rim15-fw6	CTTCGACTAGGTCGAGTAGC	Sequencing of the RIM15 gene after subcloing on the pGTN vector
Rim15-fw7	GCGAGCCATCATGATGTG	Sequencing of the RIM15 gene after subcloing on the pGTN vector
Rim15-fw8	CAGATCCTGGATCTCTTCAC	Sequencing of the RIM15 gene after subcloing on the pGTN vector
Rim15-fw9	CACGTTCGAGACTTGAAGAG	Sequencing of the RIM15 gene after subcloing on the pGTN vector
Rim15-fw10	CGACAATGAAGGCGACAAG	Sequencing of the RIM15 gene after subcloing on the pGTN vector
Rim15-fw11	CGAACAGCAACAGGTGAATG	Sequencing of the RIM15 gene after subcloing on the pGTN vector
RP27-NGFP-ATG8-F	CATGGACGAGCTGTACAAGATGCGCTCCAAGTTCAAGGAC	Amplification of ATG8
RP27-NGFP-ATG8-R	TTCAGTAACGTTAAGTGCGGCCGCTCACTCGACTTCCTCAAACAG	Amplification of ATG8
ATG8-SEQ-F	GATGATGACGAGGACGTTCG	Sequencing the ATG8 gene cloned on the pGTN vector
ATG8-SEQ-R	GAGACAGCTTGATGCGCTTGC	Sequencing the ATG8 gene cloned on the pGTN vector
GLT1-LF5’	GCCCGAGAGCCTTGTCTATC	Amplification of GLT1 flanks for gene deletion
GLT1-LF3’	GTCGTGACTGGGAAAACCCTGGCGGGGATTGGGACGAGGAGG	Amplification of GLT1 flanks for gene deletion
GLT1-RF5’	TCCTGTGTGAAATTGTTATCCGCTCGGGCCACGCACACC	Amplification of GLT1 flanks for gene deletion
GLT1-RF3’	GAAGAGCTGTGGCGTCGG	Amplification of GLT1 flanks for gene deletion
GLT1-nesF	GATTAAGCTCTCCCTTTCTCCC	Amplification of GLT1flanks for gene deletion
GLT1-nesR	GCCTCGAGTTGGACAGTCTTG	Amplification of GLT1 flanks for gene deletion
Gdh1-1	CTCACTATCAACGATTTGCTGCAC	Amplification of GDH1 flanks for gene deletion
Gdh1-nesF	CTCGACTCTCATTGGAAGCAGAC	Amplification of GDH1 flanks for gene deletion
Gdh1-2	GTCGTGACTGGGAAAACCCTGGCGGATGTCGGTAGTGTTTGGAAGAAG	Amplification of GDH1 flanks for gene deletion
Gdh1-3	TCCTGTGTGAAATTGTTATCCGCTCGCGTCATGGAGCTCAAGGAC	Amplification of GDH1 flanks for gene deletion
Gdh1-nesR	GTGAATGGTAGGACTGGTTCGAG	Amplification of GDH1 flanks for gene deletion
Gdh1-4	GCCTGCAATATCTTCCAATAGCAG	Amplification of GDH1 flanks for gene deletion
GDH2-LF5’	CGCACCCGTGGTCTGAGAGTAAG	Amplification of GDH2 flanks for gene deletion
GDH2-LF3’	GTCGTGACTGGGAAAACCCTGGCGCACTGGAGGGCTCAAAGGGATC	Amplification of GDH2 flanks for gene deletion
GDH2-RF5’	TCCTGTGTGAAATTGTTATCCGCTCGAAGGCCCACGCTACGAGA	Amplification of GDH2 flanks for gene deletion
GDH2-RF3’	GAAGTAGTTGGTCTTGAGGATGGCG	Amplification of GDH2 flanks for gene deletion
GDH2-nesF	CCCGCCCTACTTGTTATTAAAATCG	Amplification of GDH2 flanks for gene deletion
GDH2-nesR	GAAGACACGGAAGGCAGTCATGAC	Amplification of GDH2 flanks for gene deletion
