# Supplementary material for: A protein kinase coordinates cycles of autophagy and glutaminolysis in invasive hyphae of the fungus Magnaporthe oryzae within rice cells
Source: Nat Commun. 2023 Jul 12;14:4146. doi: 10.1038/s41467-023-39880-w (PMC10338429; doi:10.1038/s41467-023-39880-w)
Supplement: Supplementary file 10 — Supplementary Data 7. [file 41467_2023_39880_MOESM10_ESM.xlsx]

## Sheet: Sheet 1
Final plasmid	Cloning Method	Template	Backbone vector	Insert	Selectable markers	Reference
GFP-ATG8	Homologous recombination (cell-free)	Genomic DNA of M. oryzae for ATG8 coding region; pGTN vector for EGFP	pGTN	ATG8	Ampr in E. coli, Geneticin(G418)r in M. oryzae	This study
RIM15-GFP	Homologous recombination (cell-free)	Genomic DNA of M. oryzae for RIM15 coding region; pGTN vector for EGFP	pGTN	RIM15	Ampr in E. coli, Geneticin(G418)r in M. oryzae	This study
GDH2 pGTN	Homologous recombination (cell-free)	The GDH2 coding sequence was synthesized using DNA synthesis technology (Synbio Technologies, USA); EGFP on the pGTN vector was replaced by GDH2.	pGTN	GDH2/MGD1	Ampr in E. coli, Geneticin(G418)r in M. oryzae	This study
GLT1 pFL6	Gap repair in yeast	Genomic DNA of M. oryzae for GLT1 coding region; GLT1 was subcloned into the pFL6 vector	pFL6	GLT1	Ampr in E. coli, Hygr in M. oryzae	This study
GDH2-S24A	Mutagenesis by base substitution mutation	GDH2 pGTN plasmid.	pGTN	GDH2-S24A	TRP1 in S. cerevisiae, Ampr in E. coli, Zeor in M. oryzae	This study
GDH2-S24D	Mutagenesis by base substitution mutation	GDH2 pGTN plasmid.	pGTN	GDH2-S24D	Ampr in E. coli, Geneticin(G418)r in M. oryzae	This study
PWL2-mCherry:NLS BAS4-GFP	/	/	pBV591	/	Kanr in E. coli, Hygr in M. oryzae	Khang et al. 2010
pGTN	/	/	pGTN	/	Ampr in E. coli, Geneticin(G418)r in M. oryzae	Yang et al. 2010
pFL6	/	/	pFL6	/	TRP1 in S. cerevisiae, Ampr in E. coli, Zeor in M. oryzae	Zhou et al. 2011
References
Khang, C. H., Berruyer, R., Giraldo, M. C., Kankanala, P., Park, S. Y., Czymmek, K., Kang, S. & Valent, B. Translocation of Magnaporthe oryzae effectors into rice cells and their subsequent cell-to-cell movement. Plant Cell 22, 1388-1403 (2010).
Yang, J., Zhao, X., Sun, J., Kang, Z., Ding, S., Xu, J. R. & Peng, Y. L. A novel protein Com1 is required for normal conidium morphology and full virulence in Magnaporthe oryzae. Mol. Plant-Microbe Interact. 23, 112-123 ( 2010).
Zhou, X., Li, G. & Xu, J. R. Efficient approaches for generating GFP fusion and epitope-tagging constructs in filamentous fungi. Methods Mol. Biol. 722, 199-212 (2011).
