# Supplementary material for: A protein kinase coordinates cycles of autophagy and glutaminolysis in invasive hyphae of the fungus Magnaporthe oryzae within rice cells
Source: Nat Commun. 2023 Jul 12;14:4146. doi: 10.1038/s41467-023-39880-w (PMC10338429; doi:10.1038/s41467-023-39880-w)
Supplement: Supplementary file 12 — Source Data [file 41467_2023_39880_MOESM12_ESM.xlsx]

## Sheet: Fig. 1
Fig. 1c
		Numbers (in 50 total)
Strain	Distribution patterns of Bas4 (36 hpi)	i	ii	iii
RIM15+ PWL2-mCherryNLS BAS4-GFP	Confined to the apoplastic space	50	50	50
Δrim15 PWL2-mCherryNLS BAS4-GFP	Confined to the apoplastic space	48	49	47
Δrim15 PWL2-mCherryNLS BAS4-GFP	Diffused in the cytoplasm of rice cells	2	1	3
Fig. 1d
		Numbers (in 50 total)
Strain	Distribution patterns of Bas4 (39 hpi)	i	ii	iii
RIM15+ PWL2-mCherryNLS BAS4-GFP	Confined to the apoplastic space	50	50	50
Δrim15 PWL2-mCherryNLS BAS4-GFP	Confined to the apoplastic space	24	20	21
Δrim15 PWL2-mCherryNLS BAS4-GFP	Diffused in the cytoplasm of rice cells	26	30	29
Fig. 1e
		Numbers (in 50 total)
Strain	Distribution patterns of Bas4 (44 hpi)	i	ii	iii
RIM15+ PWL2-mCherryNLS BAS4-GFP	Hyphae penetrated in adjacent rice cells and there was no plant defense response induced in the primary infected rice cells. Bas4 was confined in the apoplasmic space in the adjacent rice cells.	41	41	36
RIM15+ PWL2-mCherryNLS BAS4-GFP	Hyphae growth was confined in the primary infected rice cells without inducing plant response defense. Bas4 was confined in the apoplasmic space in the primary infected rice cells.	3	4	7
RIM15+ PWL2-mCherryNLS BAS4-GFP	Hyphae growth was confined in the primary infected rice cells, where no plant response defense was induced yet, but Bas4 was already diffused in the cytoplasm of the infected rice cells.	6	5	7
Δrim15 PWL2-mCherryNLS BAS4-GFP	Strong plant defense response was induced in the primary infected rice cells, where Bas4 could not be visualized.	47	45	48
Δrim15 PWL2-mCherryNLS BAS4-GFP	Hyphae growth was confined in the primary infected rice cells, where no plant response defense was induced yet, but Bas4 was already diffused in the cytoplasm of the infected rice cells.	3	5	2

## Sheet: Fig. 2
Fig. 2a									Fig. 2d								Fig. 2e
												Numbers (in 50 total)							Colony diameter (cm)
Trypan Blue staing at 39 hpi.									Strain	Treatment	Distribution patterns of Bas4	i	ii	iii			Media	Strain	i	ii	iii
Number of rice cells stained/non-stained by Trypan Blue (counted from 50 infected rice cells each repetition)									RIM15+ PWL2-mCherryNLS BAS4-GFP	NT	Confined to the apoplastic space	45	42	48			CM	WT	6.4	6.5	6.6
Strain	Effect	i	ii	iii					Δrim15 PWL2-mCherryNLS BAS4-GFP	NT	Invisible	41	45	42				Δrim15	4.6	4.6	5
Guy11	Non-stained	50	50	50					RIM15+ PWL2-mCherryNLS BAS4-GFP	Rapamycin	Confined to the apoplastic space	43	46	41			3% H2O Agar	WT	5.5	5	5.7
Δrim15	Stained	28	33	31					Δrim15 PWL2-mCherryNLS BAS4-GFP	Rapamycin	Confined to the apoplastic space	40	44	39				Δrim15	2.6	2.4	2.8
Trypan Blue staing at 44 hpi.																		Diameter ratio (Δrim15/WT)
Number of rice cells stained/non-stained by Trypan Blue (counted from 50 infected rice cells each repetition)																	Media	i	ii	iii	Avg	Std
Strain	Effect	i	ii	iii													CM	0.71875	0.707692	0.757576	0.728006	0.0261982
Guy11	Non-stained	47	43	48													3% H2O Agar	0.472727	0.48	0.491228	0.481318	0.0093206
Δrim15	Stained	43	47	45
																	T-test results
																	Group Statistics
Fig. 2b																		Media		N	Mean	S.D.	S.E.
																	Ratio		1 (CM)	3	0.73	0.0264575	0.0152753
NT																			2 (3% H2O Agar)	3	0.48	0.01	0.0057735
Number of rice cells (counted from 50 infected rice cells each repetition)
Strain	Strong defense responses accompanied by brown granules	i	ii	iii													Independent Samples Test
Guy11	Not observed	50	47	48															Levene's Test for Equality of Variances		t-test for Equality of Means
Δrim15	Observed	48	43	45															F	Sig.	t	df	Sig. (2-tailed)	Mean Difference	Std. Error Difference	95% Confidence Interval of the Difference
																										Lower	Upper
Ethanol treatment																	Ratio	Equal variances assumed	4	0.116117	15.3093	4	0.000106188	0.25	0.0163299	0.204661	0.295339
Number of rice cells (counted from 50 infected rice cells each repetition)																		Equal variances not assumed			15.3093	2.56	0.00138257	0.25	0.0163299	0.192593	0.307407
Strain	Strong defense responses accompanied by brown granules	i	ii	iii
Guy11	Not observed	46	50	48
Δrim15	Not observed	45	47	44
Fig. 2c
NT
Number of rice cells (counted from 50 infected rice cells each repetition)
Strain	Strong defense responses accompanied by brown granules	i	ii	iii
pBV591 Guy11	Not observed	46	44	48
pBV591 Δrim15	Observed, and IH growth was restricted	48	42	45
DPI treatment
Number of rice cells (counted from 50 infected rice cells each repetition)
Strain	Strong defense responses accompanied by brown granules	i	ii	iii
pBV591 Guy11	Not observed	44	49	47
pBV591 Δrim15	Not observed. But Bas4-GFP was still diffusing and IH growth was still restricted	42	46	44

## Sheet: Fig. 3
Fig. 3h																Fig. 3i
GFP localization in vacuole																RIM15+	Vacuole numbers (from 50 infected rice cells each repetition)
		Vacuole numbers (from 50 infected rice cells each repetition)															i		ii		iii
	Strain	i		ii		iii			Percentage in vacuole (%)								GFP in-vacuole	Total vacuole	GFP in-vacuole	Total vacuole	GFP in-vacuole	Total vacuole
		GFP in-vacuole	Total vacuole	GFP in-vacuole	Total vacuole	GFP in-vacuole	Total vacuole		i	ii	iii	Avg	Std			NT (36 hpi)	625	782	506	734	465	693
28 hpi	RIM15+	202	326	142	282	150	306		61.9632	50.3546	49.0196	53.7791	7.11896			3-MA (32-36 hpi)	151	715	124	682	97	608
	Δrim15	79	304	93	247	115	292		25.9868	37.6518	39.3836	34.3407	7.28632
																	Vacuole numbers (from 50 infected rice cells each repetition)
		Vacuole numbers (from 50 infected rice cells each repetition)															i		ii		iii
	Strain	i		ii		iii			Percentage in vacuole (%)								GFP in-vacuole	Total vacuole	GFP in-vacuole	Total vacuole	GFP in-vacuole	Total vacuole
		GFP in-vacuole	Total vacuole	GFP in-vacuole	Total vacuole	GFP in-vacuole	Total vacuole		i	ii	iii	Avg	Std			NT (44 hpi)	2439	2738	2046	2452	1347	1875
32 hpi	RIM15+	206	542	143	486	235	528		38.0074	29.4239	44.5076	37.3129	7.56579			3-MA (40-44 hpi)	479	2153	375	1837	284	1548
	Δrim15	129	421	192	405	198	450		30.6413	47.4074	44	40.6829	8.86158
		Vacuole numbers (from 50 infected rice cells each repetition)
	Strain	i		ii		iii			Percentage in vacuole (%)
		GFP in-vacuole	Total vacuole	GFP in-vacuole	Total vacuole	GFP in-vacuole	Total vacuole		i	ii	iii	Avg	Std
36 hpi	RIM15+	671	877	628	855	468	791		76.5108	73.4503	59.1656	69.7089	9.25811
	Δrim15	303	685	198	670	246	583		44.2336	29.5522	42.1955	38.6605	7.95349
		Vacuole numbers (from 50 infected rice cells each repetition)
	Strain	i		ii		iii			Percentage in vacuole (%)
		GFP in-vacuole	Total vacuole	GFP in-vacuole	Total vacuole	GFP in-vacuole	Total vacuole		i	ii	iii	Avg	Std
40 hpi	RIM15+	303	1464	344	1548	520	1501		20.6967	22.2222	34.6436	25.8542	7.64996
	Δrim15	671	809	697	887	818	843		82.9419	78.5795	97.0344	86.1853	9.64549
		Vacuole numbers (from 50 infected rice cells each repetition)
	Strain	i		ii		iii			Percentage in vacuole (%)
		GFP in-vacuole	Total vacuole	GFP in-vacuole	Total vacuole	GFP in-vacuole	Total vacuole		i	ii	iii	Avg	Std
44 hpi	RIM15+	3654	3758	2775	3495	3023	3247		97.2326	79.3991	93.1013	89.911	9.33495
	Δrim15	463	510	402	403	287	326		90.7843	99.7519	88.0368	92.8577	6.12656

## Sheet: Fig. 4
Fig. 4a
Colony diameter (cm)
	1% Glutamine					1% Glutamate					1% Glucose + 10 mM Glutamine					1% Glucose + 10 mM Glutamate
	i	ii	iii	Avg	Std	i	ii	iii	Avg	Std	i	ii	iii	Avg	Std	i	ii	iii	Avg	Std
WT	3.9	3.5	3.7	3.7	0.163299	4.3	4.9	5	4.73333	0.378594	6.6	6.8	7	6.8	0.2	6.7	6.8	6.9	6.8	0.1
∆rim15	2.9	2.8	2.7	2.8	0.1	3.2	3.3	3	3.16667	0.152753	4	4.2	4.2	4.13333	0.11547	4	4	4.1	4.03333	0.057735
∆glt1	2.6	2.7	2.8	2.7	0.1	4.7	4.8	4.5	4.66667	0.152753	6.5	6.6	6.8	6.63333	0.152753	6.6	6.7	6.8	6.7	0.1
∆gdh1	3.1	3	3.2	3.1	0.1	3.4	3.4	3.5	3.43333	0.057735	6.3	6.4	6.5	6.4	0.1	6.6	6.5	6.5	6.53333	0.057735
∆gdh2	0	0	0	0	0	0	0	0	0	0	4.8	4.7	4.9	4.8	0.1	5.6	5.5	5.7	5.6	0.1
Fig. 4c
Number of IH in neighbouring cells (from 50 infected rice cells each repetition)
Strain	i	ii	iii
WT	42	46	44
Δglt1	48	42	46

## Sheet: Fig. 5
Fig. 5b
				Numbers (in 50 total)
Strain	Treatment	IH growth	Distribution patterns of Bas4	i	ii	iii
RIM15+ PWL2-mCherryNLS BAS4-GFP	NT	Spreaded into adjacent rice cells	Confined to the apoplastic space	43	49	45
RIM15+ PWL2-mCherryNLS BAS4-GFP	DMKG	Spreaded into adjacent rice cells	Confined to the apoplastic space	44	47	48
Δrim15 PWL2-mCherryNLS BAS4-GFP	NT	Restricted in primary infected rice cells	Not visible	46	47	42
Δrim15 PWL2-mCherryNLS BAS4-GFP	DMKG	Spreaded in adjacent rice cells	Confined to the apoplastic space	46	42	44
Fig. 5c
				Numbers (in 50 total)
Strain	Treatment	IH growth	Distribution patterns of Bas4	i	ii	iii
RIM15+ PWL2-mCherryNLS BAS4-GFP	NT	Spreaded into adjacent rice cells	Confined to the apoplastic space	43	48	45
RIM15+ PWL2-mCherryNLS BAS4-GFP	Glutamine	Spreaded into adjacent rice cells	Confined to the apoplastic space	43	49	46
RIM15+ PWL2-mCherryNLS BAS4-GFP	Glutamate	Spreaded into adjacent rice cells	Confined to the apoplastic space	45	43	47
RIM15+ PWL2-mCherryNLS BAS4-GFP	NH4+	Spreaded into adjacent rice cells	Confined to the apoplastic space	44	42	46
Δrim15 PWL2-mCherryNLS BAS4-GFP	NT	Restricted in primary infected rice cells	Not visible	48	47	44
Δrim15 PWL2-mCherryNLS BAS4-GFP	Glutamine	Spreaded into adjacent rice cells	Confined to the apoplastic space	40	44	46
Δrim15 PWL2-mCherryNLS BAS4-GFP	Glutamate	Spreaded into adjacent rice cells	Confined to the apoplastic space	41	45	42
Δrim15 PWL2-mCherryNLS BAS4-GFP	NH4+	Restricted in primary infected rice cells	Not visible	49	43	46

## Sheet: Fig. 6
Fig. 6a
WT
Number of IH growing in neighbouring cells (from 50 infected rice cells each repetition)
Treatment	i	ii	iii
NT	47	40	44
Glutamine	42	48	44
Gltamate	45	42	41
a-KG	42	46	48
Δglt1
Number of IH growing in neighbouring cells (from 50 infected rice cells each repetition)
Treatment	i	ii	iii
NT	43	49	45
Glutamine	48	43	44
Gltamate	43	40	46
a-KG	41	48	45

## Sheet: Fig. 7
Fig. 7a										Fig. 7d						Fig. 7e									Fig. 7f
			Vacuole numbers (from 50 infected rice cells each repetition)
			i		ii		iii					Ratio of signal intensity				Uncropped film images
	Strain	Treatment	GFP-ATG8 in-vacuole	Total vacuole	GFP-ATG8 in-vacuole	Total vacuole	GFP-ATG8 in-vacuole	Total vacuole		Strain	Treatment	(p-p70 S6K a / Tub-a)	Normalized to Guy11_CM															Numbers (in 50 total)
	Guy11_GFP-ATG8	NT	3472	3684	2562	3147	2621	3034		Guy11	CM	1.24309	1												Strain	Treatment	Funal growth phenotype	i	ii	iii
										Guy11_GFP-ATG8	CM	1.02836	0.827263												WT PWL2-mCherryNLS BAS4-GFP	3-MA (36 hpi) - H2O (40 hpi) - Obv (44 hpi)	IH growth was still restricted in the primary infected rice cells, Bas4-GFP and Pwl2-mCherry fluorescence signal was invisible, and small plant defense granules were observed in the primary infected rice cells	40	44	45
			Vacuole numbers (from 50 infected rice cells each repetition)							Guy11_GFP-ATG8	CM+Rapa	0.130354	0.104863														Others	10	6	5
			i		ii		iii			Guy11_GFP-ATG8	H2O	0.476891	0.383634
	Strain	Treatment	GFP-ATG8 not in-vacuole	Total vacuole	GFP-ATG8 not in-vacuole	Total vacuole	GFP-ATG8 not in-vacuole	Total vacuole		Guy11_GFP-ATG8	H2O+DMKG	0.910474	0.732428
	Guy11_GFP-ATG8	DMKG	2524	3251	2259	2661	2181	2717																				Numbers (in 50 total)
										anti p-p70 S6K a															Strain	Treatment	Funal growth phenotype	i	ii	iii
										Strain	Treatment	Signal intensity													WT PWL2-mCherryNLS BAS4-GFP	3-MA (36 hpi) - DMKG (40 hpi) - Obv (44 hpi)	IH grew into neighboring cells, Bas4-GFP fluorescence signal outlined the IH in the adjacent rice cell, Pwl2-mCherry fluorescence signal was visible at the subapical position of the first differentiated bulbous IH, and plant defense granules disappeared.	41	45	38
Fig. 7b										Guy11	CM	6086302															Others	9	5	12
			Vacuole numbers (from 50 infected rice cells each repetition)							Guy11_GFP-ATG8	CM	5462552
			i		ii		iii			Guy11_GFP-ATG8	CM+Rapa	668854
	Strain	Treatment	GFP-ATG8 in-vacuole	Total vacuole	GFP-ATG8 in-vacuole	Total vacuole	GFP-ATG8 in-vacuole	Total vacuole		Guy11_GFP-ATG8	H2O	2749823
	Δrim15_GFP-ATG8	NT	397	486	354	429	331	362		Guy11_GFP-ATG8	H2O+DMKG	5049801
			Vacuole numbers (from 50 infected rice cells each repetition)							anti Tub-a
			i		ii		iii			Strain	Treatment	Signal intensity
	Strain		GFP-ATG8 not in-vacuole	Total vacuole	GFP-ATG8 not in-vacuole	Total vacuole	GFP-ATG8 not in-vacuole	Total vacuole		Guy11	CM	4896107
	Δrim15_GFP-ATG8	DMKG	1388	1623	1163	1495	860	1035		Guy11_GFP-ATG8	CM	5311892
										Guy11_GFP-ATG8	CM+Rapa	5131059
										Guy11_GFP-ATG8	H2O	5766142
										Guy11_GFP-ATG8	H2O+DMKG	5546341
Fig. 7c
			Vacuole numbers (from 50 vegetitive hyphae each repetition)							Uncropped film images
			i		ii		iii
	Strain	Treatment	GFP-ATG8 in-vacuole	Total vacuole	GFP-ATG8 in-vacuole	Total vacuole	GFP-ATG8 in-vacuole	Total vacuole
	Guy11_GFP-ATG8	H2O	1387	1538	1963	2034	1563	1762
			Vacuole numbers (from 50 vegetitive hyphae each repetition)
			i		ii		iii
	Strain	Treatment	GFP-ATG8 not in-vacuole	Total vacuole	GFP-ATG8 not in-vacuole	Total vacuole	GFP-ATG8 not in-vacuole	Total vacuole
	Guy11_GFP-ATG8	DMKG	1335	1618	1413	1835	1617	2152

## Sheet: Fig. 8
Fig. 8a
NT
Number of rice cells (counted from 50 infected rice cells each repetition)
Strain	Restricted IH growth	Strong defense responses accompanied by brown granules	i	ii	iii
Guy11	Not observed	Not observed	46	50	48
Δrim15	Observed	Observed	45	48	44
Glucose treatment
Number of rice cells (counted from 50 infected rice cells each repetition)
Strain	Restricted IH growth	Strong defense responses accompanied by brown granules	i	ii	iii
Guy11	Not observed	Not observed	49	47	50
Δrim15	Not observed	Not observed	48	43	44
Fig. 8b
NT
Number of rice cells (counted from 50 infected rice cells each repetition)							Percentage (%)
Strain	Restricted IH growth	Strong defense responses accompanied by brown granules	i	ii	iii		Strain	Restricted IH growth	Strong defense responses accompanied by brown granules	i	ii	iii	Avg	Std
Guy11	Not observed	Not observed	49	45	47		Guy11	Not observed	Not observed	98	90	94	94	4
Δsod1	Observed	Observed	48	46	46		Δsod1	Observed	Observed	96	92	92	93.3333	2.3094
Glucose treatment
Number of rice cells (counted from 50 infected rice cells each repetition)							Percentage (%)
Strain	Restricted IH growth	Strong defense responses accompanied by brown granules	i	ii	iii		Strain	Restricted IH growth	Strong defense responses accompanied by brown granules	i	ii	iii	Avg	Std
Guy11	Not observed	Not observed	46	49	48		Guy11	Not observed	Not observed	92	98	96	95.3333	3.05505
Δsod1	Observed	Observed	43	46	47		Δsod1	Observed	Observed	86	92	94	90.6667	4.16333

## Sheet: Suppl Fig. 1
Supplemental Fig. 1b												Supplemental Fig. 1d
	Number of spores in a whole field											Appressorium formation rate on hydrophobic surface										Appressorium formation rate on rice leaf surface										Penetration rate on rice leaf surface										Invasive hyphae cell-to-cell movement rate
Strain	i	ii	iii	Avg	Std								Appressorium number (from 50 counted spores)										Appressorium number (from 50 counted spores)										Number of penetrated appressorium (from 50 counted appressoria )										Number of IH migration developed (counted from 50 primary infected rice cells)
WT	150	154	115	139.667	21.4554							Strain	i	ii	iii							Strain	i	ii	iii							Strain	i	ii	iii							Strain	i	ii	iii
Δrim15-#7	1	2	3	2	1							WT	50	40	48							WT	48	42	38							WT	46	30	40							WT	44	40	35
Δrim15-#9	0	1	2	1	1							Δrim15-#7	40	38	50							Δrim15-#7	34	44	40							Δrim15-#7	28	43	36							Δrim15-#7	6	12	8
												Δrim15-#9	39	50	43							Δrim15-#9	32	40	44							Δrim15-#9	25	35	43							Δrim15-#9	11	8	4
Test of Homogeneity of Variances
SporeNumber													Appressorium formation rate on hydrophobic surface (%)										Appressorium formation rate on rice leaf surface (%)										Penetration rate on rice leaf surface (%)										Growth of invasive hyphae to adjacent cells (%)
Levene Statistic	df1	df2	Sig.
13.4876	2	6	0.00602406									Strain	i	ii	iii	Avg	Std					Strain	i	ii	iii	Avg	Std					Strain	i	ii	iii	Avg	Std					Strain	i	ii	iii	Avg	Std
												WT	100	80	96	92	10.583					WT	96	84	76	85.3333	10.0664					WT	92	60	80	77.3333	16.1658					WT	88	80	70	79.3333	9.0185
Post Hoc Tests												Δrim15-#7	80	76	100	85.3333	12.8582					Δrim15-#7	68	88	80	78.6667	10.0664					Δrim15-#7	56	86	72	71.3333	15.0111					Δrim15-#7	12	24	16	17.3333	6.1101
Multiple Comparisons												Δrim15-#9	78	100	86	88	11.1355					Δrim15-#9	64	80	88	77.3333	12.2202					Δrim15-#9	50	70	86	68.6667	18.037					Δrim15-#9	22	16	8	15.3333	7.02377
Dependent Variable:SporeNumber
	(I) Strain		(J) Strain		Mean Difference (I-J)	Std. Error	Sig.	95% Confidence Interval				Descriptives										Descriptives										Descriptives										Descriptives
								Lower Bound	Upper Bound			Appressorium formation rate (%) on hydrophobic surface										Appressorium formation rate (%) on rice leaf surface										Penetration rate (%) on rice leaf surface										Cell-to-cell movement rate (%)
Games-Howell		1 (WT)		2	137.667*	12.4007	0.0144025	64.956	210.377				N	Mean	Std. Deviation	Std. Error	95% Confidence Interval for Mean		Minimum	Maximum			N	Mean	Std. Deviation	Std. Error	95% Confidence Interval for Mean		Minimum	Maximum			N	Mean	Std. Deviation	Std. Error	95% Confidence Interval for Mean		Minimum	Maximum			N	Mean	Std. Deviation	Std. Error	95% Confidence Interval for Mean		Minimum
				3	138.667*	12.4007	0.0141977	65.956	211.377								Lower Bound	Upper Bound									Lower Bound	Upper Bound									Lower Bound	Upper Bound									Lower Bound	Upper Bound
		2 (Δrim15-#7)		1	-137.667*	12.4007	0.0144025	-210.377	-64.956			1 (WT)	3	92	10.583	6.1101	65.7104	118.29	80	100		1 (WT)	3	85.3333	10.0664	5.81187	60.3269	110.34	76	96		1 (WT)	3	77.3333	16.1658	9.33333	37.1752	117.491	60	92		1 (WT)	3	79.3333	9.0185	5.20683	56.9301	101.737	70
				3	1	0.816497	0.501469	-1.90998	3.90998			2 (Δrim15-#7)	3	85.3333	12.8582	7.42369	53.3918	117.275	76	100		2 (Δrim15-#7)	3	78.6667	10.0664	5.81187	53.6602	103.673	68	88		2 (Δrim15-#7)	3	71.3333	15.0111	8.66667	34.0437	108.623	56	86		2 (Δrim15-#7)	3	17.3333	6.1101	3.52767	2.155	32.5117	12
		3 (Δrim15-#9)		1	-138.667*	12.4007	0.0141977	-211.377	-65.956			3 (Δrim15-#9)	3	88	11.1355	6.4291	60.3378	115.662	78	100		3 (Δrim15-#9)	3	77.3333	12.2202	7.05534	46.9767	107.69	64	88		3 (Δrim15-#9)	3	68.6667	18.037	10.4137	23.8603	113.473	50	86		3 (Δrim15-#9)	3	15.3333	7.02377	4.05518	-2.11468	32.7813	8
				2	-1	0.816497	0.501469	-3.90998	1.90998			Total	9	88.4444	10.4297	3.47655	80.4275	96.4614	76	100		Total	9	80.4444	10.0885	3.36283	72.6897	88.1991	64	96		Total	9	72.4444	14.7573	4.9191	61.101	83.7879	50	92		Total	9	37.3333	32.1714	10.7238	12.6042	62.0625	8
*. The mean difference is significant at the 0.05 level.
												Test of Homogeneity of Variances										Test of Homogeneity of Variances										Test of Homogeneity of Variances										Test of Homogeneity of Variances
												Appressorium formation rate										Appressorium formation rate										Penetration rate										Cell-to-cell movement rate
												Levene Statistic	df1	df2	Sig.							Levene Statistic	df1	df2	Sig.							Levene Statistic	df1	df2	Sig.							Levene Statistic	df1	df2	Sig.
												0.14382	2	6	0.868942							0.115942	2	6	0.892474							0.0505655	2	6	0.951092							0.173333	2	6	0.844922
												ANOVA										ANOVA										ANOVA										ANOVA
												Appressorium formation rate										Appressorium formation rate										Penetration rate										Cell-to-cell movement rate
													Sum of Squares	df	Mean Square	F	Sig.						Sum of Squares	df	Mean Square	F	Sig.						Sum of Squares	df	Mean Square	F	Sig.						Sum of Squares	df	Mean Square	F	Sig.
												Between Groups	67.5556	2	33.7778	0.252492	0.784721					Between Groups	110.222	2	55.1111	0.469697	0.646382					Between Groups	118.222	2	59.1111	0.218391	0.80993					Between Groups	7944	2	3972	70.9286	6.68231e-05
												Within Groups	802.667	6	133.778							Within Groups	704	6	117.333							Within Groups	1624	6	270.667							Within Groups	336	6	56
												Total	870.222	8								Total	814.222	8								Total	1742.22	8								Total	8280	8
												Post Hoc Tests										Post Hoc Tests										Post Hoc Tests										Post Hoc Tests
												Multiple Comparisons										Multiple Comparisons										Multiple Comparisons										Multiple Comparisons
												AppFormation Tukey HSD										AppFormation Tukey HSD										PenetrationRate Tukey HSD										CellToCellMovementRates Tukey HSD
												(I) Strain		(J) Strain		Mean Difference (I-J)	Std. Error	Sig.	95% Confidence Interval			(I) Strain		(J) Strain		Mean Difference (I-J)	Std. Error	Sig.	95% Confidence Interval			(I) Strain		(J) Strain		Mean Difference (I-J)	Std. Error	Sig.	95% Confidence Interval			(I) Strain		(J) Strain		Mean Difference (I-J)	Std. Error	Sig.	95% Confidence Interval
																			Lower Bound	Upper Bound									Lower Bound	Upper Bound									Lower Bound	Upper Bound									Lower Bound
													1		2	6.66667	9.44379	0.769076	-22.3095	35.6428			1		2	6.66667	8.84433	0.742636	-20.4702	33.8035			1		2	6	13.433	0.897656	-35.216	47.216			1		2	62.00000*	6.1101	0.000131381	43.2525
															3	4	9.44379	0.907313	-24.9761	32.9761					3	8	8.84433	0.657404	-19.1368	35.1368					3	8.66667	13.433	0.80179	-32.5493	49.8827					3	64.00000*	6.1101	0.000109639	45.2525
													2		1	-6.66667	9.44379	0.769076	-35.6428	22.3095			2		1	-6.66667	8.84433	0.742636	-33.8035	20.4702			2		1	-6	13.433	0.897656	-47.216	35.216			2		1	-62.00000*	6.1101	0.000131381	-80.7475
															3	-2.66667	9.44379	0.957307	-31.6428	26.3095					3	1.33333	8.84433	0.987575	-25.8035	28.4702					3	2.66667	13.433	0.978586	-38.5493	43.8827					3	2	6.1101	0.943197	-16.7475
													3		1	-4	9.44379	0.907313	-32.9761	24.9761			3		1	-8	8.84433	0.657404	-35.1368	19.1368			3		1	-8.66667	13.433	0.80179	-49.8827	32.5493			3		1	-64.00000*	6.1101	0.000109639	-82.7475
															2	2.66667	9.44379	0.957307	-26.3095	31.6428					2	-1.33333	8.84433	0.987575	-28.4702	25.8035					2	-2.66667	13.433	0.978586	-43.8827	38.5493					2	-2	6.1101	0.943197	-20.7475
																																										*. The mean difference is significant at the 0.05 level.
												Homogeneous Subsets										Homogeneous Subsets										Homogeneous Subsets
												AppFormation										AppFormation										PenetrationRate										Homogeneous Subsets
												Tukey HSDa										Tukey HSDa										Tukey HSDa										CellToCellMovementRates
												Strain		N	Subset for alpha = 0.05							Strain		N	Subset for alpha = 0.05							Strain		N	Subset for alpha = 0.05							Tukey HSDa
															1										1										1							Strain		N	Subset for alpha = 0.05
													2	3	85.3333								3	3	77.3333								3	3	68.6667										1	2
													3	3	88								2	3	78.6667								2	3	71.3333								3	3	15.3333
													1	3	92								1	3	85.3333								1	3	77.3333								2	3	17.3333
													Sig.		0.769076								Sig.		0.657404								Sig.		0.80179								1	3		79.3333
												Means for groups in homogeneous subsets are displayed.										Means for groups in homogeneous subsets are displayed.										Means for groups in homogeneous subsets are displayed.											Sig.		0.943197	1
												a. Uses Harmonic Mean Sample Size = 3.000.										a. Uses Harmonic Mean Sample Size = 3.000.										a. Uses Harmonic Mean Sample Size = 3.000.										Means for groups in homogeneous subsets are displayed.
																																										a. Uses Harmonic Mean Sample Size = 3.000.
[truncated: 1 more columns]

## Sheet: Suppl Fig. 3
Supplementary Fig. 3
						Numbers (in 50 total)				Percentage (%)
Strain	Treatment	Time point 3-MA was added	Time point for observation	IH spreading inhibition observed	Defense granual deposition observed	i	ii	iii		i	ii	iii	Avg	Std
WT	NT		44 hpi	No	No	49	48	46		98	96	92	95.3333	3.05505
WT	3-MA	36 hpi	44 hpi	Yes	Yes	43	48	45		86	96	90	90.6667	5.03322
WT	3-MA	40 hpi	44 hpi	Yes	Yes	45	42	39		90	84	78	84	6
WT	NT		48 hpi	No	No	50	48	49		100	96	98	98	2
WT	3-MA	46 hpi	48 hpi	Yes	Yes	43	41	37		86	82	74	80.6667	6.1101

[truncated: 1 more sheets: Suppl Fig. 5]
